# Supplementary material for: The RNA-Binding and RNA-Melting Activities of the Multifunctional Protein Nucleobindin 1
Source: Int J Mol Sci. 2023 Mar 24;24(7):6193. doi: 10.3390/ijms24076193 (PMC10093973; doi:10.3390/ijms24076193)
Supplement: Supplementary file 1 [file ijms-24-06193-s001.zip]

Archive with 2 entries (2 files):
- Supplementary File S1.txt
- ijms-2281685-supplementary.pdf
