# Supplementary material for: The RNA-Binding and RNA-Melting Activities of the Multifunctional Protein Nucleobindin 1
Source: Int J Mol Sci. 2023 Mar 24;24(7):6193. doi: 10.3390/ijms24076193 (PMC10093973; doi:10.3390/ijms24076193)
Supplement: Supplementary file 1 [file ijms-24-06193-s001.zip › Supplementary File S1.txt]

L1A1()_X	L1A1()_Y	L1A2()_X	L1A2()_Y	L1A3()_X	L1A3()_Y	L1A4()_X	L1A4()_Y	L1A6()_X	L1A6()_Y	L2A1()_X	L2A1()_Y	L2A2()_X	L2A2()_Y	L2A3()_X	L2A3()_Y	L2A4()_X	L2A4()_Y	L2A6()_X	L2A6()_Y	L3A1()_X	L3A1()_Y	L3A2()_X	L3A2()_Y	L3A3()_X	L3A3()_Y	L3A4()_X	L3A4()_Y	L3A6()_X	L3A6()_Y	L4A1()_X	L4A1()_Y	L4A2()_X	L4A2()_Y	L4A3()_X	L4A3()_Y	L4A4()_X	L4A4()_Y	L4A6()_X	L4A6()_Y	L5A1()_X	L5A1()_Y	L5A2()_X	L5A2()_Y	L5A3()_X	L5A3()_Y	L5A4()_X	L5A4()_Y	L5A6()_X	L5A6()_Y
				-251,1	-1,66									-251,1	-0,36									-251,1	0,88									-251,1	1,59									-251,1	11,71
-250,2	1,27	-250,2	-1,63	-250,2	1,73	-250,2	-0,52	-250,2	2,04	-250,2	2,61	-250,2	-0,59	-250,2	1,29	-250,2	-1,6	-250,2	0,43	-250,2	3,46	-250,2	1,26	-250,2	3,48	-250,2	-2,07	-250,2	-1,6	-250,2	0,91	-250,2	-0,6	-250,2	3,45	-250,2	-0,93	-250,2	-2,61	-250,2	8,58	-250,2	5,28	-250,2	11,32	-250,2	14,9	-250,2	11,99
-249,3	2,87	-249,3	-4,49	-249,3	-1,05	-249,3	-1,99	-249,3	-1,21	-249,3	3,69	-249,3	-0,35	-249,3	0,21	-249,3	-1,06	-249,3	-2,39	-249,3	2,68	-249,3	-1,14	-249,3	2,94	-249,3	-1,74	-249,3	-2,94	-249,3	2,01	-249,3	-0,81	-249,3	5,02	-249,3	2,8	-249,3	-3,11	-249,3	8,87	-249,3	7,9	-249,3	11,55	-249,3	14,49	-249,3	10,55
-248,4	0,89	-248,4	-2,77	-248,4	-0,76	-248,4	-2,08	-248,4	0,36	-248,4	3,2	-248,4	1,18	-248,4	0,45	-248,4	-2,58	-248,4	-1,22	-248,4	5,14	-248,4	1,48	-248,4	4,17	-248,4	-3,41	-248,4	-1,32	-248,4	2,54	-248,4	2,04	-248,4	2,53	-248,4	-0,17	-248,4	-2	-248,4	10,06	-248,4	9,49	-248,4	11,37	-248,4	13,72	-248,4	11,63
-247,5	0,7	-247,5	0,3	-247,5	-3,28	-247,5	-1,67	-247,5	-3,67	-247,5	5,42	-247,5	1,67	-247,5	-1,71	-247,5	-1,23	-247,5	-3,58	-247,5	3,56	-247,5	2,55	-247,5	1,2	-247,5	-2,09	-247,5	-1,49	-247,5	2,04	-247,5	5,26	-247,5	0,27	-247,5	2,04	-247,5	-3,29	-247,5	10,91	-247,5	11,09	-247,5	11,25	-247,5	14,78	-247,5	8,51
-246,6	4,41	-246,6	-2,25	-246,6	-1,1	-246,6	-1,32	-246,6	0,29	-246,6	6,85	-246,6	0,22	-246,6	-0,55	-246,6	-1,17	-246,6	-4,08	-246,6	6,06	-246,6	1,46	-246,6	2,26	-246,6	-2,02	-246,6	-4,38	-246,6	4,28	-246,6	0,03	-246,6	3,18	-246,6	0,84	-246,6	-1,9	-246,6	9,98	-246,6	7,39	-246,6	11,41	-246,6	14,29	-246,6	9,75
-245,7	-0,9	-245,7	-1,62	-245,7	-3,02	-245,7	-1,43	-245,7	-1,81	-245,7	0,72	-245,7	1,33	-245,7	-1,64	-245,7	-1,23	-245,7	-3,02	-245,7	2,36	-245,7	2,03	-245,7	3,92	-245,7	-2,17	-245,7	-1,78	-245,7	0,05	-245,7	3,71	-245,7	3,33	-245,7	1,67	-245,7	-1,04	-245,7	7,26	-245,7	9,79	-245,7	9,67	-245,7	14,81	-245,7	11,15
-244,8	1,54	-244,8	-3,79	-244,8	-0,49	-244,8	1,97	-244,8	0,15	-244,8	1,86	-244,8	-1,38	-244,8	0,8	-244,8	2,14	-244,8	-2,95	-244,8	4,83	-244,8	-0,16	-244,8	3,16	-244,8	0,35	-244,8	-3,82	-244,8	3,27	-244,8	1,62	-244,8	4,74	-244,8	0,4	-244,8	-4,39	-244,8	8,88	-244,8	7,63	-244,8	11,45	-244,8	12,77	-244,8	8,78
-243,9	-1,43	-243,9	-1,07	-243,9	-2,01	-243,9	-0,76	-243,9	-0,97	-243,9	1,76	-243,9	1,38	-243,9	-0,71	-243,9	-0,82	-243,9	-2,36	-243,9	1,73	-243,9	2,02	-243,9	0,62	-243,9	-0,93	-243,9	-3,98	-243,9	0,38	-243,9	1,61	-243,9	1,93	-243,9	2,35	-243,9	-3,22	-243,9	7,09	-243,9	7,91	-243,9	9,53	-243,9	13,99	-243,9	7,88
-243	0,65	-243	-0,46	-243	-1,83	-243	-3,61	-243	-1,88	-243	3,7	-243	1,18	-243	0,37	-243	-2,19	-243	-2,06	-243	4,47	-243	0,28	-243	5	-243	-2,07	-243	-4,7	-243	2,57	-243	1,5	-243	4,48	-243	2,28	-243	-3,75	-243	9,14	-243	9,2	-243	12,13	-243	11,73	-243	8,78
-242,1	-0,22	-242,1	-0,6	-242,1	-2,2	-242,1	-1,67	-242,1	-1,72	-242,1	1,48	-242,1	0,74	-242,1	-0,07	-242,1	-3,22	-242,1	-4,45	-242,1	3,59	-242,1	1,58	-242,1	0,73	-242,1	-0,69	-242,1	-4,46	-242,1	1,96	-242,1	1,88	-242,1	2,49	-242,1	1,64	-242,1	-3,56	-242,1	9,63	-242,1	10,6	-242,1	11,07	-242,1	14,34	-242,1	6,89
-241,2	0,46	-241,2	-1,51	-241,2	-1,12	-241,2	-2,8	-241,2	1,98	-241,2	2,16	-241,2	0,47	-241,2	1,94	-241,2	-1,59	-241,2	-1,72	-241,2	2,74	-241,2	0,84	-241,2	2,87	-241,2	-1,04	-241,2	-0,91	-241,2	2,15	-241,2	2,33	-241,2	4,05	-241,2	0,09	-241,2	-0,87	-241,2	8,44	-241,2	9,37	-241,2	10,94	-241,2	12,96	-241,2	10,09
-240,3	1,63	-240,3	-0,61	-240,3	-0,88	-240,3	-6,29	-240,3	0,29	-240,3	3,49	-240,3	0,04	-240,3	-0,04	-240,3	-4,78	-240,3	-1,96	-240,3	3,81	-240,3	0,39	-240,3	2,28	-240,3	-5,73	-240,3	-2,74	-240,3	2,46	-240,3	2,14	-240,3	3,96	-240,3	-2,05	-240,3	0,33	-240,3	9,72	-240,3	9,22	-240,3	11,54	-240,3	11,53	-240,3	12,34
-239,4	1,09	-239,4	-1	-239,4	-1,53	-239,4	-2,67	-239,4	-1,45	-239,4	3,5	-239,4	1,74	-239,4	1,85	-239,4	-1,95	-239,4	-4,54	-239,4	4,82	-239,4	3,23	-239,4	4,76	-239,4	-4,66	-239,4	-2,49	-239,4	1,88	-239,4	3,07	-239,4	4,72	-239,4	0,35	-239,4	-2,14	-239,4	8,9	-239,4	10,69	-239,4	12,53	-239,4	14,35	-239,4	9,67
-238,5	3,02	-238,5	1,83	-238,5	-3,52	-238,5	-0,19	-238,5	-1,52	-238,5	4,05	-238,5	4,62	-238,5	-2,4	-238,5	-0,32	-238,5	-2,7	-238,5	6,51	-238,5	3,13	-238,5	1,03	-238,5	-1,97	-238,5	-3,25	-238,5	4,41	-238,5	3,61	-238,5	1,56	-238,5	0,36	-238,5	-4,26	-238,5	8,63	-238,5	9,78	-238,5	9,13	-238,5	14	-238,5	7,77
-237,6	4,48	-237,6	-0,26	-237,6	-2,1	-237,6	-4,82	-237,6	-1,67	-237,6	5,41	-237,6	1,52	-237,6	-2,03	-237,6	-3,41	-237,6	-2,95	-237,6	5,19	-237,6	2,89	-237,6	0,4	-237,6	-2,87	-237,6	-2,29	-237,6	4,51	-237,6	5,49	-237,6	3,24	-237,6	1,6	-237,6	-2,64	-237,6	12,61	-237,6	10,41	-237,6	10,9	-237,6	12,81	-237,6	7,28
-236,7	0,57	-236,7	1,07	-236,7	1,52	-236,7	-1,37	-236,7	-3,91	-236,7	2,37	-236,7	0,95	-236,7	0,11	-236,7	-0,71	-236,7	-3,16	-236,7	0,95	-236,7	2,11	-236,7	2,12	-236,7	-1,93	-236,7	-1,81	-236,7	0,58	-236,7	2,22	-236,7	3,5	-236,7	1,85	-236,7	-1,93	-236,7	9,14	-236,7	11	-236,7	10,89	-236,7	14,11	-236,7	12,53
-235,8	0,5	-235,8	-1,02	-235,8	-3,77	-235,8	-3,23	-235,8	-3,56	-235,8	2,9	-235,8	0,56	-235,8	-2,04	-235,8	1,14	-235,8	-6,95	-235,8	2,88	-235,8	2,24	-235,8	1,98	-235,8	-0,64	-235,8	-4,54	-235,8	2,07	-235,8	3,63	-235,8	2,12	-235,8	3,27	-235,8	-3,37	-235,8	8,86	-235,8	9,06	-235,8	8,88	-235,8	14,65	-235,8	8,21
-234,9	0,55	-234,9	-3,92	-234,9	-2,55	-234,9	-2,9	-234,9	-0,09	-234,9	1,35	-234,9	-2,55	-234,9	-1,65	-234,9	-0,81	-234,9	-0,99	-234,9	3,5	-234,9	0,46	-234,9	0,44	-234,9	-3,22	-234,9	-1,53	-234,9	0,82	-234,9	0,49	-234,9	0,61	-234,9	-1,3	-234,9	-1,39	-234,9	8,59	-234,9	7,11	-234,9	10,56	-234,9	13,28	-234,9	10,4
-234	-0,65	-234	0,6	-234	-1,53	-234	-0,71	-234	-0,32	-234	3,42	-234	0,67	-234	-1,79	-234	-0,12	-234	-2,48	-234	1,82	-234	4,34	-234	-0,73	-234	0,45	-234	-3,36	-234	1,46	-234	4,1	-234	-0,82	-234	1,59	-234	-2,37	-234	8,18	-234	9,34	-234	8,55	-234	14,41	-234	10,21
-233,1	1,14	-233,1	0,94	-233,1	-1,25	-233,1	-3,57	-233,1	1,56	-233,1	4,41	-233,1	0,93	-233,1	0,07	-233,1	-3,33	-233,1	1,07	-233,1	4,13	-233,1	0,93	-233,1	0,7	-233,1	-3,18	-233,1	0,76	-233,1	1,41	-233,1	3,49	-233,1	0,81	-233,1	0,53	-233,1	2,29	-233,1	9	-233,1	8,77	-233,1	7,35	-233,1	12,12	-233,1	9,22
-232,2	1,41	-232,2	-2,53	-232,2	-2,87	-232,2	-3,88	-232,2	-1,67	-232,2	2,99	-232,2	1,62	-232,2	1,73	-232,2	-0,66	-232,2	-2,56	-232,2	2,14	-232,2	3,2	-232,2	1,81	-232,2	-2,25	-232,2	-1,53	-232,2	2,62	-232,2	5,32	-232,2	2,66	-232,2	-0,14	-232,2	-3,52	-232,2	10,23	-232,2	8,48	-232,2	10,33	-232,2	13,08	-232,2	9,85
-231,3	1,98	-231,3	-2,41	-231,3	-2	-231,3	-2,1	-231,3	0,12	-231,3	4,46	-231,3	-3,03	-231,3	-0,44	-231,3	-3,05	-231,3	-0,25	-231,3	3,15	-231,3	-2,47	-231,3	-1,25	-231,3	-1,33	-231,3	-1,17	-231,3	2,9	-231,3	0,63	-231,3	2,57	-231,3	3,35	-231,3	-1,99	-231,3	9,63	-231,3	5,8	-231,3	8,54	-231,3	14,58	-231,3	10,76
-230,4	1,43	-230,4	0,28	-230,4	-1,41	-230,4	-2,86	-230,4	0,37	-230,4	5,54	-230,4	1,03	-230,4	0,38	-230,4	-1,55	-230,4	-1,21	-230,4	5,63	-230,4	1,87	-230,4	2,89	-230,4	1,17	-230,4	-1,68	-230,4	5,07	-230,4	1,91	-230,4	3,27	-230,4	-0,76	-230,4	-1,99	-230,4	11,16	-230,4	8,55	-230,4	7,92	-230,4	10,04	-230,4	8,16
-229,5	-2,72	-229,5	1,07	-229,5	0,8	-229,5	-1,96	-229,5	-1,06	-229,5	2,27	-229,5	2,13	-229,5	1,93	-229,5	-2,79	-229,5	-3,21	-229,5	0,93	-229,5	2,37	-229,5	3,48	-229,5	-3,23	-229,5	-2,66	-229,5	-0,66	-229,5	3,62	-229,5	5,75	-229,5	1,96	-229,5	-2,9	-229,5	7,73	-229,5	9,17	-229,5	11,8	-229,5	12,64	-229,5	9,94
-228,6	-1,57	-228,6	-3,21	-228,6	1,13	-228,6	-2,66	-228,6	-2,29	-228,6	1,91	-228,6	-0,7	-228,6	0,96	-228,6	-0,34	-228,6	-3,29	-228,6	3,12	-228,6	-1,59	-228,6	1,44	-228,6	-0,88	-228,6	-2,47	-228,6	2,23	-228,6	-0,05	-228,6	4,73	-228,6	0,68	-228,6	-2,25	-228,6	7,44	-228,6	7,23	-228,6	10,11	-228,6	12,51	-228,6	10,77
-227,7	0,86	-227,7	-3,34	-227,7	-2,3	-227,7	-1,82	-227,7	-2,95	-227,7	4,99	-227,7	-0,1	-227,7	0,52	-227,7	-2,59	-227,7	-5,56	-227,7	2,92	-227,7	0,96	-227,7	2,54	-227,7	-2,34	-227,7	-5,37	-227,7	0,55	-227,7	1,21	-227,7	2,17	-227,7	0,53	-227,7	-4,46	-227,7	10,04	-227,7	5,06	-227,7	9,42	-227,7	11,82	-227,7	8,71
-226,8	1,15	-226,8	-4,29	-226,8	-3,46	-226,8	-2,4	-226,8	-1,34	-226,8	2,12	-226,8	-2,59	-226,8	-0,95	-226,8	-1,31	-226,8	-0,73	-226,8	2,26	-226,8	-0,37	-226,8	-0,66	-226,8	-2,26	-226,8	-1,04	-226,8	1,16	-226,8	0,33	-226,8	-0,17	-226,8	1,71	-226,8	-1,57	-226,8	9,42	-226,8	6,91	-226,8	7,72	-226,8	11,53	-226,8	9,97
-225,9	-0,49	-225,9	0,3	-225,9	-2,4	-225,9	-0,01	-225,9	1,37	-225,9	2,87	-225,9	-1,8	-225,9	0,69	-225,9	-1,09	-225,9	-1,03	-225,9	3,8	-225,9	-0,58	-225,9	-0,09	-225,9	-2,21	-225,9	-1,72	-225,9	3,72	-225,9	1,11	-225,9	1,79	-225,9	2,02	-225,9	-2,69	-225,9	10,25	-225,9	5,82	-225,9	9,28	-225,9	14,28	-225,9	9,64
-225	-0,35	-225	-0,15	-225	-2,4	-225	-1,1	-225	-2,35	-225	1,41	-225	1,54	-225	-0,27	-225	-2,29	-225	-7,56	-225	1,8	-225	1,75	-225	0,28	-225	-3,29	-225	-3,72	-225	0,52	-225	3,58	-225	-0,29	-225	-1,49	-225	-2,56	-225	8,78	-225	8,89	-225	7,89	-225	10,76	-225	7,58
-224,1	0	-224,1	2,13	-224,1	-2,02	-224,1	0,13	-224,1	-3,29	-224,1	4,13	-224,1	1,38	-224,1	0,65	-224,1	2,12	-224,1	-5,01	-224,1	3,86	-224,1	2,43	-224,1	2,1	-224,1	0,65	-224,1	-4,16	-224,1	2,58	-224,1	4,44	-224,1	3,12	-224,1	4,86	-224,1	-4,96	-224,1	8,84	-224,1	7,53	-224,1	8,28	-224,1	11,6	-224,1	9,11
-223,2	-0,42	-223,2	1,05	-223,2	-2,08	-223,2	-0,86	-223,2	-0,01	-223,2	3,38	-223,2	1,9	-223,2	1,35	-223,2	0,4	-223,2	-2,04	-223,2	4,43	-223,2	3,07	-223,2	1,67	-223,2	-0,77	-223,2	-1,14	-223,2	1,95	-223,2	2,8	-223,2	2,23	-223,2	1,91	-223,2	-2,54	-223,2	9,3	-223,2	6,66	-223,2	8,87	-223,2	12,69	-223,2	8,68
-222,3	1,38	-222,3	2,67	-222,3	-2,64	-222,3	-1,5	-222,3	0,39	-222,3	3,62	-222,3	3,64	-222,3	-1,45	-222,3	-1,14	-222,3	0,71	-222,3	4,52	-222,3	2,79	-222,3	0,62	-222,3	-1,3	-222,3	-1,25	-222,3	2,3	-222,3	4,93	-222,3	0,64	-222,3	1,13	-222,3	-1,5	-222,3	9,9	-222,3	8,32	-222,3	7,51	-222,3	11,15	-222,3	8,77
-221,4	-0,26	-221,4	3,99	-221,4	2,88	-221,4	-4,56	-221,4	-0,91	-221,4	2,89	-221,4	3,59	-221,4	2,12	-221,4	-3,96	-221,4	-1,35	-221,4	3,6	-221,4	2,61	-221,4	3,62	-221,4	-3,91	-221,4	-2,65	-221,4	1,29	-221,4	3,69	-221,4	6,41	-221,4	0,43	-221,4	-3,02	-221,4	8,23	-221,4	9,93	-221,4	11,78	-221,4	11,7	-221,4	7,1
-220,5	0,66	-220,5	-2,87	-220,5	-0,99	-220,5	-1,25	-220,5	-2,11	-220,5	4,06	-220,5	-1,2	-220,5	0,94	-220,5	-2,3	-220,5	-5,68	-220,5	4,22	-220,5	0,02	-220,5	1,67	-220,5	-0,06	-220,5	-3,8	-220,5	3,39	-220,5	0,38	-220,5	3,93	-220,5	2,8	-220,5	-4,03	-220,5	8,64	-220,5	5,43	-220,5	10,91	-220,5	11,58	-220,5	6,4
-219,6	2,26	-219,6	-1,75	-219,6	0,94	-219,6	0,45	-219,6	2,56	-219,6	3,51	-219,6	-0,68	-219,6	-0,54	-219,6	-0,03	-219,6	-1,21	-219,6	3,95	-219,6	1,32	-219,6	0,73	-219,6	-0,2	-219,6	-0,23	-219,6	2,27	-219,6	2,37	-219,6	3,09	-219,6	3,99	-219,6	-1,34	-219,6	9,11	-219,6	5,89	-219,6	9,99	-219,6	13,54	-219,6	10,13
-218,7	-1,24	-218,7	-2,64	-218,7	-0,39	-218,7	-1,85	-218,7	-3,48	-218,7	2,91	-218,7	1,54	-218,7	0,41	-218,7	-1,13	-218,7	-6,96	-218,7	5,01	-218,7	0,79	-218,7	-0,42	-218,7	-1,9	-218,7	-5,9	-218,7	2,36	-218,7	-0,14	-218,7	0,15	-218,7	0,71	-218,7	-3,09	-218,7	8,8	-218,7	6,79	-218,7	8,61	-218,7	12,12	-218,7	8,52
-217,8	0,16	-217,8	-1,93	-217,8	-0,44	-217,8	0,21	-217,8	-1,09	-217,8	3,23	-217,8	1,3	-217,8	1,64	-217,8	0,18	-217,8	-0,86	-217,8	2,39	-217,8	0,16	-217,8	1,17	-217,8	1,21	-217,8	-1,71	-217,8	0,97	-217,8	-0,29	-217,8	1,87	-217,8	3,43	-217,8	-1,58	-217,8	9,06	-217,8	5,76	-217,8	10,42	-217,8	12,93	-217,8	8,06
-216,9	-0,04	-216,9	-3,12	-216,9	-1,45	-216,9	0,98	-216,9	-0,34	-216,9	3,45	-216,9	-0,7	-216,9	1,17	-216,9	-0,7	-216,9	-3,21	-216,9	3,47	-216,9	-2,75	-216,9	2,01	-216,9	-0,54	-216,9	-3,59	-216,9	0,91	-216,9	-0,27	-216,9	3,19	-216,9	4,04	-216,9	-3,3	-216,9	6,97	-216,9	5,32	-216,9	7,68	-216,9	12,2	-216,9	8,15
-216	3,11	-216	-1,25	-216	-1,84	-216	-1,5	-216	0,83	-216	3,02	-216	-1,69	-216	-0,18	-216	-3,98	-216	-0,87	-216	2,21	-216	1,67	-216	-1,14	-216	-5,16	-216	-1,56	-216	1,55	-216	1,37	-216	1,63	-216	-0,86	-216	-3,02	-216	9,09	-216	6,76	-216	9,43	-216	10,86	-216	5,97
-215,1	1,87	-215,1	3,01	-215,1	-1,56	-215,1	-2,86	-215,1	-1,21	-215,1	5,03	-215,1	3,67	-215,1	-2,02	-215,1	-1,46	-215,1	-4,85	-215,1	4,17	-215,1	4,32	-215,1	-1,3	-215,1	-2,74	-215,1	-2,77	-215,1	1,79	-215,1	4,6	-215,1	0,09	-215,1	-0,23	-215,1	-2,71	-215,1	8,43	-215,1	9,05	-215,1	7,58	-215,1	9,85	-215,1	6,45
-214,2	1,43	-214,2	1,78	-214,2	-3,41	-214,2	-2,86	-214,2	0,55	-214,2	2,78	-214,2	3,64	-214,2	-3,01	-214,2	-1,7	-214,2	-1,94	-214,2	3,47	-214,2	4,35	-214,2	-0,9	-214,2	-3,4	-214,2	-3,5	-214,2	1,95	-214,2	7,4	-214,2	2,2	-214,2	0,06	-214,2	-5,08	-214,2	9,55	-214,2	9,04	-214,2	9,24	-214,2	10,15	-214,2	6,55
-213,3	-0,28	-213,3	5,2	-213,3	0,47	-213,3	-0,81	-213,3	0,71	-213,3	4,78	-213,3	4,11	-213,3	0,95	-213,3	-1,34	-213,3	-2,52	-213,3	4,92	-213,3	5,99	-213,3	2,19	-213,3	-0,33	-213,3	-3,72	-213,3	3,17	-213,3	5,77	-213,3	1,6	-213,3	3,53	-213,3	-3,15	-213,3	8,33	-213,3	9,08	-213,3	9,28	-213,3	11,97	-213,3	7,72
-212,4	0,42	-212,4	-1,34	-212,4	1,26	-212,4	-0,65	-212,4	2,03	-212,4	3,81	-212,4	-0,64	-212,4	0,6	-212,4	-0,33	-212,4	0,14	-212,4	6,7	-212,4	-0,16	-212,4	1,2	-212,4	-0,42	-212,4	-0,01	-212,4	3,89	-212,4	2,5	-212,4	1,83	-212,4	2,5	-212,4	-0,17	-212,4	7,32	-212,4	6,97	-212,4	6,6	-212,4	11,74	-212,4	9,25
-211,5	1,35	-211,5	-0,75	-211,5	-1,52	-211,5	-3,04	-211,5	-3,07	-211,5	1,99	-211,5	2,29	-211,5	0,4	-211,5	-1,45	-211,5	-2,28	-211,5	3,69	-211,5	2,33	-211,5	0,98	-211,5	-3,87	-211,5	-1,06	-211,5	1,49	-211,5	1,71	-211,5	-0,8	-211,5	-0,01	-211,5	-3,19	-211,5	6,88	-211,5	7,22	-211,5	6,48	-211,5	11,61	-211,5	4,97
-210,6	-0,43	-210,6	0,7	-210,6	-0,74	-210,6	-3,25	-210,6	-1,45	-210,6	2,11	-210,6	1,47	-210,6	-0,4	-210,6	-1,85	-210,6	-2,61	-210,6	3,27	-210,6	2,29	-210,6	0,76	-210,6	-2,64	-210,6	-3,54	-210,6	2,08	-210,6	3,35	-210,6	0,48	-210,6	-0,06	-210,6	-2,04	-210,6	9,85	-210,6	8,81	-210,6	8,49	-210,6	11,72	-210,6	7,43
-209,7	1,8	-209,7	2,36	-209,7	0,86	-209,7	0,58	-209,7	-0,47	-209,7	3,79	-209,7	1,49	-209,7	2,61	-209,7	0,13	-209,7	-0,93	-209,7	3,17	-209,7	2,37	-209,7	1,57	-209,7	-1,87	-209,7	-1	-209,7	1,7	-209,7	2,97	-209,7	3,67	-209,7	-0,14	-209,7	0,87	-209,7	9,65	-209,7	5,73	-209,7	9,78	-209,7	11,27	-209,7	9,83
-208,8	-0,83	-208,8	-0,57	-208,8	1,52	-208,8	-0,24	-208,8	-0,71	-208,8	1,42	-208,8	0,77	-208,8	2,4	-208,8	-1,3	-208,8	-2,95	-208,8	2	-208,8	1,15	-208,8	3,09	-208,8	-0,47	-208,8	-2,24	-208,8	0,67	-208,8	2,71	-208,8	3,32	-208,8	2,8	-208,8	-2,78	-208,8	7,52	-208,8	6,31	-208,8	9,45	-208,8	14,24	-208,8	6,08
-207,9	-1,51	-207,9	-0,07	-207,9	-0,92	-207,9	-5,56	-207,9	-0,41	-207,9	4,38	-207,9	0,78	-207,9	0,62	-207,9	-4,05	-207,9	-1,31	-207,9	4,73	-207,9	3,18	-207,9	0,91	-207,9	-3,05	-207,9	-1,64	-207,9	1,48	-207,9	4,02	-207,9	-0,55	-207,9	-1,34	-207,9	-0,9	-207,9	8,77	-207,9	8,48	-207,9	8,97	-207,9	7,74	-207,9	8,86
-207	-1,8	-207	0,96	-207	-3,5	-207	-0,7	-207	-2,17	-207	0,69	-207	2,24	-207	0,08	-207	0,83	-207	-3,8	-207	-0,44	-207	2,46	-207	-0,07	-207	-0,93	-207	-2,47	-207	0,14	-207	3,39	-207	0,68	-207	2,39	-207	-1,76	-207	7,5	-207	7,29	-207	7,17	-207	10,66	-207	9,39
-206,1	-0,32	-206,1	1,09	-206,1	-0,3	-206,1	-0,38	-206,1	-2,26	-206,1	2,02	-206,1	2,2	-206,1	-2,71	-206,1	-0,96	-206,1	-3,19	-206,1	1,1	-206,1	3,35	-206,1	-0,76	-206,1	-1,14	-206,1	-4,43	-206,1	-0,27	-206,1	4,97	-206,1	-0,84	-206,1	1,73	-206,1	-4,94	-206,1	8,23	-206,1	8,79	-206,1	7,73	-206,1	11,42	-206,1	7,07
-205,2	0,03	-205,2	0,9	-205,2	1,64	-205,2	1,47	-205,2	-0,69	-205,2	1,4	-205,2	0,93	-205,2	1,13	-205,2	3,18	-205,2	0	-205,2	0,12	-205,2	0,22	-205,2	1,35	-205,2	-1,16	-205,2	-0,29	-205,2	0,53	-205,2	2,55	-205,2	3,65	-205,2	2,32	-205,2	-0,51	-205,2	5,86	-205,2	6,94	-205,2	8,01	-205,2	13,56	-205,2	9,65
-204,3	-0,22	-204,3	1,47	-204,3	1,06	-204,3	-3,15	-204,3	0,74	-204,3	3,03	-204,3	1,49	-204,3	0,17	-204,3	-3,11	-204,3	0,87	-204,3	3,38	-204,3	1,54	-204,3	1,23	-204,3	-3,08	-204,3	1,26	-204,3	2,42	-204,3	3,91	-204,3	1,08	-204,3	-0,15	-204,3	-1,66	-204,3	8	-204,3	7,54	-204,3	7,5	-204,3	9,24	-204,3	8,95
-203,4	0,68	-203,4	-1,37	-203,4	0,93	-203,4	-0,72	-203,4	-2,78	-203,4	3,88	-203,4	-0,39	-203,4	1,81	-203,4	-0,58	-203,4	-2,87	-203,4	2,49	-203,4	0,06	-203,4	1,99	-203,4	-0,78	-203,4	-2,4	-203,4	0,56	-203,4	1,28	-203,4	3,79	-203,4	0,74	-203,4	-2,43	-203,4	9,89	-203,4	6,11	-203,4	8,26	-203,4	9,14	-203,4	7,21
-202,5	0,7	-202,5	0,25	-202,5	-2,01	-202,5	-1,52	-202,5	-1,91	-202,5	3,66	-202,5	0,11	-202,5	1,34	-202,5	-0,63	-202,5	-2,71	-202,5	3,78	-202,5	0,79	-202,5	1,86	-202,5	-0,64	-202,5	-2,03	-202,5	3,06	-202,5	-0,29	-202,5	2,53	-202,5	1,93	-202,5	-3,75	-202,5	10,6	-202,5	6,35	-202,5	7,69	-202,5	10,76	-202,5	5,46
-201,6	3,7	-201,6	-1,23	-201,6	-1,83	-201,6	-2,05	-201,6	0,84	-201,6	3,74	-201,6	0,73	-201,6	-0,43	-201,6	0,65	-201,6	-1,77	-201,6	2,36	-201,6	3,6	-201,6	-0,9	-201,6	-0,61	-201,6	-1,09	-201,6	2,96	-201,6	4,42	-201,6	-0,96	-201,6	1,42	-201,6	-1,08	-201,6	8,58	-201,6	6,05	-201,6	8,12	-201,6	10,37	-201,6	7,56
-200,7	-0,33	-200,7	-1,53	-200,7	-0,38	-200,7	-3,05	-200,7	-1,96	-200,7	3,26	-200,7	1,9	-200,7	0,41	-200,7	-1,7	-200,7	-3,2	-200,7	2,61	-200,7	-0,17	-200,7	2,24	-200,7	-2,57	-200,7	-4,25	-200,7	1,52	-200,7	0,76	-200,7	2,28	-200,7	0,92	-200,7	-4,69	-200,7	8,51	-200,7	5,13	-200,7	7,57	-200,7	10,72	-200,7	5,93
-199,8	0,52	-199,8	1,2	-199,8	-3,33	-199,8	1,28	-199,8	-0,82	-199,8	4,14	-199,8	1,91	-199,8	-1,63	-199,8	-3,54	-199,8	-2,52	-199,8	4,63	-199,8	4,72	-199,8	-1,39	-199,8	-1,68	-199,8	-1,56	-199,8	3,55	-199,8	2,94	-199,8	-0,38	-199,8	3,28	-199,8	-1,92	-199,8	8,86	-199,8	7,58	-199,8	4,89	-199,8	11,32	-199,8	6,59
-198,9	-0,05	-198,9	1,81	-198,9	2,39	-198,9	-0,22	-198,9	-2,02	-198,9	3,58	-198,9	2,19	-198,9	0,74	-198,9	0,1	-198,9	-3,8	-198,9	4,4	-198,9	2,2	-198,9	0,63	-198,9	-1,55	-198,9	-5,09	-198,9	3,33	-198,9	2,42	-198,9	1,3	-198,9	0,91	-198,9	-4,63	-198,9	9,73	-198,9	6,97	-198,9	6,06	-198,9	9,36	-198,9	5,41
-198	3,12	-198	-1,84	-198	0,22	-198	1,12	-198	0,76	-198	5,79	-198	0,57	-198	1	-198	0,37	-198	1,26	-198	5,45	-198	-0,75	-198	2,46	-198	1,26	-198	-0,92	-198	3,69	-198	1,33	-198	1,88	-198	5,66	-198	-0,5	-198	9,77	-198	7,57	-198	7,84	-198	13,83	-198	10,62
-197,1	0,72	-197,1	-0,93	-197,1	1,13	-197,1	-2,47	-197,1	0,49	-197,1	2,66	-197,1	-0,01	-197,1	2,16	-197,1	-2,79	-197,1	-3,38	-197,1	2,99	-197,1	0,43	-197,1	-0,21	-197,1	-2,5	-197,1	-3,37	-197,1	1,58	-197,1	1,7	-197,1	2,4	-197,1	-0,27	-197,1	-2,54	-197,1	7,41	-197,1	5,14	-197,1	8,05	-197,1	9,03	-197,1	6
-196,2	-0,89	-196,2	1,24	-196,2	-3,85	-196,2	-0,46	-196,2	1,02	-196,2	2,15	-196,2	3,51	-196,2	-0,65	-196,2	1,2	-196,2	0,08	-196,2	2,89	-196,2	4,74	-196,2	1,27	-196,2	-1,16	-196,2	-1,97	-196,2	0,68	-196,2	5,34	-196,2	0,82	-196,2	1,62	-196,2	-1,16	-196,2	7,94	-196,2	8,99	-196,2	6,05	-196,2	10,85	-196,2	6,98
-195,3	2,86	-195,3	0,23	-195,3	0,47	-195,3	-1,06	-195,3	-1,22	-195,3	3,2	-195,3	1,32	-195,3	-0,14	-195,3	-0,95	-195,3	-1,77	-195,3	3,68	-195,3	2	-195,3	-1,11	-195,3	-2,52	-195,3	-2,09	-195,3	2,53	-195,3	1,24	-195,3	1,71	-195,3	0,55	-195,3	-1,68	-195,3	8,73	-195,3	7,52	-195,3	9,12	-195,3	8,05	-195,3	5,28
-194,4	-1,47	-194,4	2,6	-194,4	0,7	-194,4	-0,72	-194,4	1,26	-194,4	0,86	-194,4	2,67	-194,4	2,49	-194,4	0	-194,4	0,07	-194,4	2,73	-194,4	2,01	-194,4	3,96	-194,4	-1,55	-194,4	0,87	-194,4	-0,34	-194,4	1,38	-194,4	3,89	-194,4	2,05	-194,4	-0,77	-194,4	6,07	-194,4	6,4	-194,4	6,66	-194,4	10,65	-194,4	8,73
-193,5	2,24	-193,5	0,69	-193,5	0,33	-193,5	-0,62	-193,5	0,56	-193,5	4,71	-193,5	1,21	-193,5	1,73	-193,5	-0,45	-193,5	-0,35	-193,5	4,27	-193,5	2,91	-193,5	1,23	-193,5	-0,95	-193,5	-1,91	-193,5	2,81	-193,5	2,19	-193,5	1,86	-193,5	1,55	-193,5	-2,9	-193,5	6,65	-193,5	6,39	-193,5	6,28	-193,5	10,88	-193,5	5,5
-192,6	0,47	-192,6	0,39	-192,6	-0,36	-192,6	-0,8	-192,6	-1,29	-192,6	2,43	-192,6	1,02	-192,6	-0,44	-192,6	-0,76	-192,6	-3,11	-192,6	1,59	-192,6	1,36	-192,6	1,27	-192,6	1,19	-192,6	-2,26	-192,6	2,71	-192,6	3,61	-192,6	2,08	-192,6	4,37	-192,6	-3,57	-192,6	9,73	-192,6	8,38	-192,6	8,19	-192,6	10,77	-192,6	7,46
-191,7	1,09	-191,7	2,66	-191,7	-0,8	-191,7	0,68	-191,7	0,69	-191,7	3,58	-191,7	2,14	-191,7	1,43	-191,7	0,09	-191,7	-0,4	-191,7	4,56	-191,7	3,82	-191,7	1,15	-191,7	-0,67	-191,7	-0,52	-191,7	1,44	-191,7	4,02	-191,7	0,36	-191,7	2,24	-191,7	-2,44	-191,7	6,34	-191,7	8,25	-191,7	6,66	-191,7	10,47	-191,7	6,09
-190,8	0,82	-190,8	0,01	-190,8	0,37	-190,8	-1,6	-190,8	-1,84	-190,8	3,37	-190,8	1,68	-190,8	-0,16	-190,8	-3,66	-190,8	-2,44	-190,8	1,54	-190,8	5,05	-190,8	0,83	-190,8	-5,26	-190,8	-2,68	-190,8	2,56	-190,8	3,99	-190,8	1,15	-190,8	-0,06	-190,8	-4,78	-190,8	8,87	-190,8	6,2	-190,8	7,63	-190,8	9,2	-190,8	4,75
-189,9	1,37	-189,9	0,67	-189,9	2,48	-189,9	-0,83	-189,9	0,7	-189,9	4,05	-189,9	1,13	-189,9	3,08	-189,9	-2,59	-189,9	-3,37	-189,9	5,06	-189,9	3,18	-189,9	1,84	-189,9	-2,76	-189,9	-4,67	-189,9	4,73	-189,9	3,23	-189,9	3,4	-189,9	0,43	-189,9	-4,44	-189,9	8,6	-189,9	8,13	-189,9	7,06	-189,9	8,24	-189,9	5,55
-189	0,12	-189	-1,21	-189	-0,47	-189	-2,49	-189	-1,06	-189	3,05	-189	-0,71	-189	-1,43	-189	-1,83	-189	-1,78	-189	3,59	-189	0,62	-189	1,19	-189	-1,93	-189	-0,87	-189	2,07	-189	1,79	-189	3,33	-189	0,62	-189	0,59	-189	7	-189	6,85	-189	8,52	-189	7,49	-189	7,11
-188,1	-0,33	-188,1	-0,17	-188,1	3,59	-188,1	0,63	-188,1	2,47	-188,1	2,13	-188,1	1,9	-188,1	3,4	-188,1	0,9	-188,1	1,22	-188,1	2,25	-188,1	0,97	-188,1	4,59	-188,1	-2,2	-188,1	-1,28	-188,1	1,03	-188,1	0,63	-188,1	5,47	-188,1	3,18	-188,1	-1,03	-188,1	7,68	-188,1	5,74	-188,1	10,49	-188,1	12,15	-188,1	7,04
-187,2	0,04	-187,2	-1,66	-187,2	0,94	-187,2	0,71	-187,2	-0,67	-187,2	2,48	-187,2	-0,65	-187,2	1,65	-187,2	1,1	-187,2	-4,62	-187,2	2,06	-187,2	2,34	-187,2	3,12	-187,2	2,4	-187,2	-4,17	-187,2	1,21	-187,2	1	-187,2	4,05	-187,2	2,18	-187,2	-3,84	-187,2	7,02	-187,2	5,6	-187,2	10,11	-187,2	10,21	-187,2	6,23
-186,3	0,69	-186,3	-1,06	-186,3	2,13	-186,3	-0,12	-186,3	-2,89	-186,3	3,5	-186,3	-1,43	-186,3	3,23	-186,3	1,35	-186,3	-3,54	-186,3	3,43	-186,3	-0,5	-186,3	1,6	-186,3	0,81	-186,3	-2,61	-186,3	5,85	-186,3	0,9	-186,3	3,12	-186,3	2,57	-186,3	-1,43	-186,3	10,59	-186,3	7,44	-186,3	7,76	-186,3	9,53	-186,3	9,3
-185,4	-0,6	-185,4	0,81	-185,4	-0,46	-185,4	-1,59	-185,4	-2,59	-185,4	5,85	-185,4	2,87	-185,4	0,88	-185,4	-3,17	-185,4	-3,3	-185,4	2,12	-185,4	3,25	-185,4	0,89	-185,4	-1,67	-185,4	-5,05	-185,4	0,93	-185,4	4,91	-185,4	1,8	-185,4	0,29	-185,4	-4,81	-185,4	8,97	-185,4	6,67	-185,4	8,24	-185,4	8,88	-185,4	5,61
-184,5	2,9	-184,5	2,11	-184,5	2,45	-184,5	-0,9	-184,5	-0,66	-184,5	4,96	-184,5	4,21	-184,5	2,42	-184,5	0	-184,5	-3,24	-184,5	4,36	-184,5	2,93	-184,5	4,12	-184,5	0,48	-184,5	-2,76	-184,5	2,36	-184,5	4,04	-184,5	4,13	-184,5	0,58	-184,5	-3,27	-184,5	8,68	-184,5	7,36	-184,5	8,06	-184,5	10,02	-184,5	5,19
-183,6	-1,51	-183,6	1,47	-183,6	0,77	-183,6	2,92	-183,6	-0,88	-183,6	2,45	-183,6	1	-183,6	0,56	-183,6	1,74	-183,6	-2,71	-183,6	2,03	-183,6	-0,2	-183,6	0,34	-183,6	2,27	-183,6	-1,57	-183,6	1,7	-183,6	3,32	-183,6	1,38	-183,6	5,02	-183,6	-0,85	-183,6	8,56	-183,6	6,51	-183,6	6,86	-183,6	9,94	-183,6	8,19
-182,7	-2,05	-182,7	-0,57	-182,7	-0,42	-182,7	-4,53	-182,7	-0,45	-182,7	2,04	-182,7	1,75	-182,7	2,23	-182,7	-0,62	-182,7	-5,93	-182,7	1,66	-182,7	1,69	-182,7	1,22	-182,7	-2,59	-182,7	-6,33	-182,7	0,18	-182,7	1,71	-182,7	2,36	-182,7	0,19	-182,7	-4,74	-182,7	6,67	-182,7	4,11	-182,7	8,47	-182,7	8,2	-182,7	3,52
-181,8	-0,78	-181,8	1,22	-181,8	-0,63	-181,8	-0,81	-181,8	1,78	-181,8	1,92	-181,8	1,98	-181,8	0,57	-181,8	-1,01	-181,8	0,11	-181,8	4,13	-181,8	2,65	-181,8	1,73	-181,8	-2,92	-181,8	0,86	-181,8	3,85	-181,8	5,04	-181,8	2,52	-181,8	1,18	-181,8	2,23	-181,8	9,37	-181,8	8,79	-181,8	6,84	-181,8	8,03	-181,8	10,2
-180,9	0,49	-180,9	0,25	-180,9	1,32	-180,9	-0,24	-180,9	2,12	-180,9	3,72	-180,9	0,61	-180,9	0,08	-180,9	0,48	-180,9	-1,11	-180,9	3,14	-180,9	0,03	-180,9	1,35	-180,9	-0,99	-180,9	-1,63	-180,9	1,14	-180,9	-0,97	-180,9	3,54	-180,9	1,42	-180,9	-3,02	-180,9	7,49	-180,9	6,56	-180,9	7,52	-180,9	9,56	-180,9	5,15
-180	-0,54	-180	2,55	-180	-0,35	-180	-0,2	-180	-0,93	-180	2,22	-180	3,48	-180	-0,9	-180	0,25	-180	-2,57	-180	1,63	-180	4,31	-180	3,5	-180	0,2	-180	-1,16	-180	0,79	-180	4,94	-180	0,63	-180	2,51	-180	-1,95	-180	7,81	-180	8,65	-180	6,39	-180	8,93	-180	8,32
-179,1	1,17	-179,1	-0,02	-179,1	-0,92	-179,1	-0,51	-179,1	-1,41	-179,1	1,79	-179,1	0,01	-179,1	-0,46	-179,1	-0,02	-179,1	-3,37	-179,1	3,94	-179,1	1,25	-179,1	0,71	-179,1	-0,72	-179,1	-2,37	-179,1	2,15	-179,1	1,31	-179,1	1,35	-179,1	0,96	-179,1	-4,32	-179,1	8,71	-179,1	5,78	-179,1	5,92	-179,1	10,52	-179,1	4,89
-178,2	0,52	-178,2	0,5	-178,2	-2,1	-178,2	0,44	-178,2	-1,68	-178,2	4,76	-178,2	2,24	-178,2	0,32	-178,2	1,4	-178,2	-4,54	-178,2	2,19	-178,2	1,51	-178,2	0,22	-178,2	0,7	-178,2	-1,39	-178,2	2,91	-178,2	4,93	-178,2	1,37	-178,2	2,24	-178,2	-1,91	-178,2	9,35	-178,2	7,97	-178,2	6,06	-178,2	10,45	-178,2	6,32
-177,3	4,7	-177,3	-1,24	-177,3	2,07	-177,3	-2,03	-177,3	-0,61	-177,3	4,76	-177,3	0,13	-177,3	1,69	-177,3	-1,09	-177,3	0,5	-177,3	4,68	-177,3	1,17	-177,3	0,9	-177,3	-0,46	-177,3	0,51	-177,3	5,83	-177,3	2,24	-177,3	3,84	-177,3	0,78	-177,3	-0,82	-177,3	8	-177,3	5,19	-177,3	9,21	-177,3	7,63	-177,3	7,8
-176,4	-0,77	-176,4	-0,86	-176,4	-0,21	-176,4	-1,82	-176,4	-1,36	-176,4	0,63	-176,4	-0,26	-176,4	1,6	-176,4	1,05	-176,4	-3,44	-176,4	2,79	-176,4	-0,6	-176,4	0,48	-176,4	0,62	-176,4	-2,04	-176,4	0,84	-176,4	0,96	-176,4	1,87	-176,4	2,22	-176,4	-2,43	-176,4	9,01	-176,4	6,81	-176,4	6,93	-176,4	10,41	-176,4	4,46
-175,5	-0,75	-175,5	1,47	-175,5	-0,77	-175,5	-1,29	-175,5	1,35	-175,5	1,93	-175,5	0,23	-175,5	0,86	-175,5	0,1	-175,5	-1,17	-175,5	3,09	-175,5	0,58	-175,5	1,08	-175,5	0,61	-175,5	0,29	-175,5	1,94	-175,5	0,93	-175,5	2,69	-175,5	2,8	-175,5	0,3	-175,5	8,59	-175,5	4,51	-175,5	6,49	-175,5	10,26	-175,5	8,14
-174,6	1,29	-174,6	0,56	-174,6	0,89	-174,6	-2,3	-174,6	-0,49	-174,6	4,79	-174,6	0,7	-174,6	3,81	-174,6	-0,63	-174,6	-0,21	-174,6	4,97	-174,6	2,18	-174,6	3,45	-174,6	1,71	-174,6	-2,21	-174,6	4,24	-174,6	1,59	-174,6	2,53	-174,6	2,93	-174,6	-3,55	-174,6	8,73	-174,6	4,8	-174,6	7,64	-174,6	9,99	-174,6	3,97
-173,7	-2,6	-173,7	0,25	-173,7	-1,45	-173,7	-0,96	-173,7	-0,85	-173,7	0,31	-173,7	0,4	-173,7	0,88	-173,7	-0,5	-173,7	-1,68	-173,7	0,87	-173,7	2,08	-173,7	0,93	-173,7	-0,49	-173,7	-1,98	-173,7	0,53	-173,7	2,82	-173,7	1,56	-173,7	2,48	-173,7	-3,49	-173,7	6,86	-173,7	4,35	-173,7	6,11	-173,7	11,84	-173,7	5,55
-172,8	1,01	-172,8	1,85	-172,8	2,76	-172,8	-1,02	-172,8	1,15	-172,8	4,09	-172,8	3,09	-172,8	3,31	-172,8	-1,95	-172,8	-2	-172,8	4,1	-172,8	1,84	-172,8	4,1	-172,8	-1,54	-172,8	-2,59	-172,8	1,99	-172,8	2,05	-172,8	3,96	-172,8	0,14	-172,8	-1,88	-172,8	7,65	-172,8	5,86	-172,8	7,82	-172,8	8,04	-172,8	5,16
-171,9	-1,34	-171,9	0,2	-171,9	-2,69	-171,9	-2,01	-171,9	-1,6	-171,9	1,49	-171,9	0,93	-171,9	-0,92	-171,9	0,37	-171,9	-4,58	-171,9	0,7	-171,9	1,64	-171,9	-0,99	-171,9	-1,85	-171,9	-3,38	-171,9	-0,77	-171,9	2,48	-171,9	-0,01	-171,9	1,66	-171,9	-4,57	-171,9	5,34	-171,9	6,46	-171,9	5,68	-171,9	10,84	-171,9	3,35
-171	-0,73	-171	1,07	-171	3,96	-171	-2,13	-171	-1,47	-171	2,49	-171	0,09	-171	0,85	-171	-1,24	-171	-2,7	-171	3,52	-171	0,48	-171	2,06	-171	-2,37	-171	-3,34	-171	2,88	-171	0,73	-171	4,04	-171	2,63	-171	-1,8	-171	5,93	-171	5,1	-171	8,91	-171	10,77	-171	5,86
-170,1	-0,89	-170,1	3,09	-170,1	1,09	-170,1	-1,69	-170,1	-0,08	-170,1	1,65	-170,1	3,99	-170,1	1,81	-170,1	0,31	-170,1	-3,69	-170,1	1,78	-170,1	5,77	-170,1	1,67	-170,1	0,16	-170,1	-4,75	-170,1	1,45	-170,1	6,77	-170,1	2,25	-170,1	0,61	-170,1	-2,72	-170,1	7,81	-170,1	7,68	-170,1	6,33	-170,1	7,83	-170,1	7,64
-169,2	-0,57	-169,2	-0,71	-169,2	1,17	-169,2	-1,38	-169,2	1,07	-169,2	3,61	-169,2	0,84	-169,2	0,92	-169,2	-3,23	-169,2	-0,83	-169,2	1,63	-169,2	0,37	-169,2	0,55	-169,2	-2,94	-169,2	0,47	-169,2	0,75	-169,2	0	-169,2	3,33	-169,2	1,03	-169,2	-0,98	-169,2	9,45	-169,2	5,94	-169,2	7,59	-169,2	7,59	-169,2	7,09
-168,3	0,03	-168,3	-0,95	-168,3	-0,61	-168,3	1,93	-168,3	6,9	-168,3	4,55	-168,3	0,64	-168,3	-0,79	-168,3	-0,13	-168,3	0,91	-168,3	5,91	-168,3	0,83	-168,3	1,25	-168,3	1,65	-168,3	-0,65	-168,3	3,56	-168,3	1	-168,3	1,45	-168,3	2,48	-168,3	0,38	-168,3	6,97	-168,3	5,4	-168,3	7,16	-168,3	11,04	-168,3	7,16
-167,4	-2,02	-167,4	-0,52	-167,4	1,19	-167,4	-2,23	-167,4	0,14	-167,4	2,24	-167,4	-0,46	-167,4	2,75	-167,4	-2,72	-167,4	-1,56	-167,4	2,25	-167,4	0,53	-167,4	3,39	-167,4	-3,2	-167,4	0,09	-167,4	0,15	-167,4	0,14	-167,4	2,81	-167,4	-1,05	-167,4	1,6	-167,4	6,75	-167,4	2,63	-167,4	7,17	-167,4	8,72	-167,4	6,85
-166,5	2,08	-166,5	-0,03	-166,5	-0,55	-166,5	-1,34	-166,5	-0,34	-166,5	5,18	-166,5	0,04	-166,5	0,34	-166,5	1,4	-166,5	-1,92	-166,5	3,4	-166,5	1,79	-166,5	2,07	-166,5	1,39	-166,5	-2,52	-166,5	1,91	-166,5	1,86	-166,5	3,4	-166,5	2,65	-166,5	-3,93	-166,5	5,81	-166,5	5,71	-166,5	8,08	-166,5	9,19	-166,5	4,2
-165,6	-1,18	-165,6	2,39	-165,6	-1,27	-165,6	0,04	-165,6	-1,44	-165,6	0,96	-165,6	2,5	-165,6	-0,64	-165,6	-1,64	-165,6	-1,43	-165,6	2,8	-165,6	4,78	-165,6	-0,51	-165,6	-0,88	-165,6	-0,74	-165,6	4,31	-165,6	4,33	-165,6	0,51	-165,6	3,33	-165,6	-2,11	-165,6	8,16	-165,6	8,22	-165,6	6,21	-165,6	8,47	-165,6	6,08
-164,7	2,6	-164,7	3,68	-164,7	2,35	-164,7	-2,37	-164,7	0,73	-164,7	4,34	-164,7	2,81	-164,7	3,2	-164,7	-0,33	-164,7	-0,06	-164,7	3,27	-164,7	3,89	-164,7	3,46	-164,7	-1,8	-164,7	0,89	-164,7	4,04	-164,7	2,93	-164,7	4,15	-164,7	0,19	-164,7	-1,17	-164,7	8,95	-164,7	7,67	-164,7	7,18	-164,7	5,58	-164,7	5,21
-163,8	-2,4	-163,8	3,14	-163,8	0,39	-163,8	0,25	-163,8	-1,04	-163,8	-0,12	-163,8	2,88	-163,8	1,07	-163,8	-0,83	-163,8	-1,86	-163,8	0,57	-163,8	1,67	-163,8	1,78	-163,8	-0,58	-163,8	-3,84	-163,8	2,26	-163,8	3,16	-163,8	4,4	-163,8	2,01	-163,8	-3,33	-163,8	7,4	-163,8	7,01	-163,8	5,01	-163,8	9,15	-163,8	3,2
-162,9	-1,19	-162,9	0,99	-162,9	1,8	-162,9	1,93	-162,9	2,86	-162,9	1,56	-162,9	-0,76	-162,9	1,45	-162,9	0,12	-162,9	0,51	-162,9	0,14	-162,9	0,18	-162,9	0,09	-162,9	1,53	-162,9	-0,61	-162,9	0,01	-162,9	1,17	-162,9	4	-162,9	3,42	-162,9	1,78	-162,9	5,2	-162,9	6,39	-162,9	9,09	-162,9	11,95	-162,9	9,96
-162	-1,05	-162	-1,63	-162	-0,69	-162	-1,67	-162	-1,98	-162	0,21	-162	0,28	-162	2,01	-162	0,84	-162	-3,46	-162	0,41	-162	0,19	-162	0,8	-162	0,23	-162	-1,22	-162	1,05	-162	2,34	-162	3,09	-162	1,48	-162	-1,06	-162	6,44	-162	4,51	-162	8,61	-162	8,63	-162	4,08
-161,1	2,02	-161,1	0,85	-161,1	1,73	-161,1	-1,39	-161,1	-4,06	-161,1	1,5	-161,1	0,69	-161,1	1,71	-161,1	-1,43	-161,1	-5,18	-161,1	0,16	-161,1	2,01	-161,1	4,22	-161,1	-0,14	-161,1	-4,7	-161,1	-0,67	-161,1	1,86	-161,1	4,93	-161,1	2,01	-161,1	-2,51	-161,1	3,81	-161,1	5,24	-161,1	8,29	-161,1	8,34	-161,1	3,45
-160,2	1,95	-160,2	2,24	-160,2	0,18	-160,2	1,04	-160,2	-1,55	-160,2	3,76	-160,2	2,73	-160,2	1,34	-160,2	1,6	-160,2	-3,92	-160,2	3,78	-160,2	2,6	-160,2	-0,5	-160,2	-0,31	-160,2	-3,99	-160,2	0,82	-160,2	3,36	-160,2	3,33	-160,2	0,97	-160,2	-2,61	-160,2	7,52	-160,2	6,37	-160,2	7,67	-160,2	9,52	-160,2	3,66
-159,3	2,81	-159,3	-0,54	-159,3	-1,05	-159,3	-2,87	-159,3	2,29	-159,3	5,25	-159,3	-0,25	-159,3	0,79	-159,3	-2,02	-159,3	0,39	-159,3	4,1	-159,3	1,11	-159,3	0,04	-159,3	-2,62	-159,3	0,53	-159,3	1,22	-159,3	2,16	-159,3	0,21	-159,3	-0,42	-159,3	0,13	-159,3	5,14	-159,3	3,98	-159,3	4,79	-159,3	8,7	-159,3	5,93
-158,4	0,28	-158,4	3,77	-158,4	1,45	-158,4	2,68	-158,4	-2,26	-158,4	2,23	-158,4	3,81	-158,4	3,32	-158,4	3,74	-158,4	-4,02	-158,4	2,65	-158,4	3,77	-158,4	5,27	-158,4	1,83	-158,4	-3,21	-158,4	0,46	-158,4	6	-158,4	4,49	-158,4	2,22	-158,4	-0,62	-158,4	5,63	-158,4	8,13	-158,4	8,15	-158,4	9,17	-158,4	4,61
-157,5	1,68	-157,5	1,93	-157,5	-0,67	-157,5	-3,07	-157,5	1,73	-157,5	3,76	-157,5	0,83	-157,5	-0,27	-157,5	-1,85	-157,5	-1,34	-157,5	5,55	-157,5	0,9	-157,5	1,8	-157,5	-3,64	-157,5	-1,72	-157,5	4,77	-157,5	5,05	-157,5	1,28	-157,5	-0,43	-157,5	-3,79	-157,5	7,54	-157,5	6,99	-157,5	8,11	-157,5	7,89	-157,5	5,61
-156,6	-0,74	-156,6	0,37	-156,6	-0,77	-156,6	-2,49	-156,6	1,92	-156,6	1,04	-156,6	0,88	-156,6	-0,07	-156,6	-0,13	-156,6	-2,28	-156,6	0,65	-156,6	2,46	-156,6	-0,83	-156,6	-1,85	-156,6	-0,54	-156,6	-1,13	-156,6	1,61	-156,6	0,74	-156,6	0,71	-156,6	-0,53	-156,6	5,49	-156,6	5,26	-156,6	4,16	-156,6	8,68	-156,6	6,27
-155,7	-0,08	-155,7	3,59	-155,7	1,34	-155,7	-0,35	-155,7	0,1	-155,7	2,09	-155,7	3,34	-155,7	1,01	-155,7	0,38	-155,7	-0,63	-155,7	3,35	-155,7	2,94	-155,7	3,13	-155,7	-0,69	-155,7	-1,18	-155,7	1,18	-155,7	2,64	-155,7	4,83	-155,7	0,25	-155,7	1,12	-155,7	5,62	-155,7	4,63	-155,7	6,05	-155,7	6,71	-155,7	4,55
-154,8	0	-154,8	1,83	-154,8	1,05	-154,8	0,2	-154,8	0,87	-154,8	1,45	-154,8	1,59	-154,8	1,81	-154,8	-0,25	-154,8	-1,65	-154,8	1,75	-154,8	1,83	-154,8	1,41	-154,8	0,82	-154,8	-2,95	-154,8	1,55	-154,8	4,33	-154,8	1,16	-154,8	4,54	-154,8	-2,32	-154,8	6,08	-154,8	6,03	-154,8	7,19	-154,8	10,53	-154,8	5,04
-153,9	1,4	-153,9	0,42	-153,9	-0,28	-153,9	1,62	-153,9	0,88	-153,9	2,43	-153,9	2,42	-153,9	1,23	-153,9	0,99	-153,9	-0,6	-153,9	3,72	-153,9	1,19	-153,9	0,17	-153,9	-0,03	-153,9	0,38	-153,9	2,63	-153,9	2,9	-153,9	0,83	-153,9	0,27	-153,9	-1,24	-153,9	6,7	-153,9	7,46	-153,9	5,7	-153,9	8,18	-153,9	4,66
-153	0,13	-153	1,69	-153	0,04	-153	-3,26	-153	0,02	-153	2,74	-153	3,13	-153	0,53	-153	-3,12	-153	0,62	-153	4,51	-153	2,42	-153	0,43	-153	-0,98	-153	1,41	-153	1,62	-153	2,7	-153	0,38	-153	0,63	-153	2,85	-153	7,05	-153	4,84	-153	6,66	-153	6,29	-153	6,26
-152,1	-1,11	-152,1	1,69	-152,1	0,63	-152,1	0,45	-152,1	0,51	-152,1	1,37	-152,1	1,84	-152,1	1,54	-152,1	0,87	-152,1	-0,94	-152,1	2,19	-152,1	2,17	-152,1	1,33	-152,1	-0,24	-152,1	3,42	-152,1	2,18	-152,1	1,11	-152,1	3,14	-152,1	1,78	-152,1	-0,14	-152,1	6,07	-152,1	5,36	-152,1	6,12	-152,1	7,91	-152,1	7,09
-151,2	-0,93	-151,2	-0,28	-151,2	-1,3	-151,2	3,32	-151,2	0,59	-151,2	1,76	-151,2	-0,77	-151,2	0,45	-151,2	3,68	-151,2	0,12	-151,2	3,62	-151,2	1,01	-151,2	0,19	-151,2	3,3	-151,2	0,87	-151,2	2,93	-151,2	0,45	-151,2	1,15	-151,2	3,02	-151,2	0,8	-151,2	6,88	-151,2	4,37	-151,2	5,54	-151,2	9,28	-151,2	5,5
-150,3	-0,38	-150,3	-0,14	-150,3	-2,7	-150,3	-1,44	-150,3	0,34	-150,3	5,44	-150,3	2,66	-150,3	-1,15	-150,3	-3,42	-150,3	-2,96	-150,3	3,88	-150,3	2,1	-150,3	-1,39	-150,3	-2,29	-150,3	-2,84	-150,3	0,45	-150,3	1,71	-150,3	-0,39	-150,3	-0,39	-150,3	-2,34	-150,3	6,01	-150,3	6,03	-150,3	2,72	-150,3	7,32	-150,3	4,21
-149,4	-1,53	-149,4	-0,31	-149,4	-2,35	-149,4	-0,51	-149,4	1,45	-149,4	2,35	-149,4	1,89	-149,4	-0,39	-149,4	0,31	-149,4	-1,71	-149,4	3,1	-149,4	2,55	-149,4	-0,81	-149,4	-0,08	-149,4	-0,5	-149,4	1,75	-149,4	4,12	-149,4	-1,48	-149,4	1,21	-149,4	-3,88	-149,4	4,95	-149,4	4,94	-149,4	4,53	-149,4	5,31	-149,4	3,24
-148,5	-1,38	-148,5	0,94	-148,5	2,01	-148,5	0,28	-148,5	-0,07	-148,5	-0,38	-148,5	1,21	-148,5	2,36	-148,5	1,81	-148,5	-0,31	-148,5	1,38	-148,5	2,26	-148,5	1,03	-148,5	-0,98	-148,5	-1,28	-148,5	-0,67	-148,5	1,68	-148,5	2,3	-148,5	0,71	-148,5	-0,87	-148,5	3,63	-148,5	4,82	-148,5	6,05	-148,5	8,36	-148,5	5,4
-147,6	-0,64	-147,6	3,46	-147,6	-1,9	-147,6	-0,19	-147,6	1,12	-147,6	3,13	-147,6	2,51	-147,6	1,51	-147,6	0,56	-147,6	0,42	-147,6	5,53	-147,6	4,87	-147,6	1,71	-147,6	1,64	-147,6	-0,37	-147,6	2,02	-147,6	6,36	-147,6	1,41	-147,6	2,47	-147,6	-1,26	-147,6	7,28	-147,6	6,59	-147,6	6,34	-147,6	8,91	-147,6	6,7
-146,7	-0,21	-146,7	1,84	-146,7	-0,33	-146,7	-1,96	-146,7	-2,75	-146,7	1,77	-146,7	2,1	-146,7	-0,76	-146,7	-0,83	-146,7	-2,95	-146,7	1,48	-146,7	2,33	-146,7	0,18	-146,7	0,39	-146,7	-0,91	-146,7	2,07	-146,7	4,78	-146,7	2,48	-146,7	2,38	-146,7	-2,79	-146,7	5,42	-146,7	5,12	-146,7	5,05	-146,7	7,56	-146,7	3,64
-145,8	0,37	-145,8	1,51	-145,8	2,8	-145,8	0,02	-145,8	1,15	-145,8	0,76	-145,8	0,62	-145,8	1,77	-145,8	-3,05	-145,8	-0,4	-145,8	2,28	-145,8	3,22	-145,8	2,82	-145,8	-2,42	-145,8	-2,09	-145,8	2,05	-145,8	4,38	-145,8	3,54	-145,8	-1,52	-145,8	-0,6	-145,8	6,58	-145,8	7,21	-145,8	6,74	-145,8	6,38	-145,8	6,42
-144,9	0,82	-144,9	3,25	-144,9	-0,83	-144,9	-2,24	-144,9	-1,4	-144,9	2,93	-144,9	2,59	-144,9	1,05	-144,9	-2,36	-144,9	-2,3	-144,9	1,99	-144,9	4,11	-144,9	1,16	-144,9	-3,64	-144,9	-1,74	-144,9	2,41	-144,9	3,86	-144,9	1,51	-144,9	-0,4	-144,9	-3,13	-144,9	7,03	-144,9	6,24	-144,9	5,13	-144,9	6,9	-144,9	3,05
-144	-1,02	-144	1,9	-144	-2,35	-144	0,09	-144	0,22	-144	0,45	-144	1,69	-144	-3,03	-144	-1,26	-144	-1,22	-144	-0,43	-144	1,62	-144	-0,33	-144	-0,41	-144	-4,14	-144	-0,24	-144	3,34	-144	2,04	-144	2,34	-144	-3,46	-144	4,92	-144	6,11	-144	4,26	-144	7,83	-144	3,23
-143,1	3,57	-143,1	0,92	-143,1	-2,57	-143,1	2,05	-143,1	-1,61	-143,1	5,97	-143,1	0,2	-143,1	-1,06	-143,1	-0,29	-143,1	-2,55	-143,1	3,76	-143,1	1,55	-143,1	-1,35	-143,1	0,28	-143,1	-2,68	-143,1	2,26	-143,1	1,2	-143,1	-1,31	-143,1	1,91	-143,1	-3,68	-143,1	7,37	-143,1	3,42	-143,1	2,21	-143,1	6,34	-143,1	3,8
-142,2	0,22	-142,2	1,8	-142,2	-1,35	-142,2	-2,5	-142,2	1,69	-142,2	3,45	-142,2	2,63	-142,2	-0,88	-142,2	-0,81	-142,2	-1,57	-142,2	2,24	-142,2	2,65	-142,2	-2,61	-142,2	0,13	-142,2	0,11	-142,2	0,99	-142,2	1,98	-142,2	-2,6	-142,2	2,58	-142,2	1,17	-142,2	7,22	-142,2	4,85	-142,2	4,42	-142,2	6,96	-142,2	5,59
-141,3	-1,19	-141,3	2,68	-141,3	4,02	-141,3	-3,25	-141,3	1,25	-141,3	0,76	-141,3	2,57	-141,3	2,68	-141,3	-2,25	-141,3	-1,19	-141,3	0,9	-141,3	4,27	-141,3	5,34	-141,3	-1,95	-141,3	-0,71	-141,3	1,57	-141,3	3,58	-141,3	4,58	-141,3	1,36	-141,3	0,48	-141,3	5,11	-141,3	6,26	-141,3	7,07	-141,3	7,7	-141,3	6,25
-140,4	0,08	-140,4	4,29	-140,4	1,28	-140,4	-3,51	-140,4	0,96	-140,4	2,5	-140,4	2,09	-140,4	0,99	-140,4	-2,03	-140,4	-1,95	-140,4	2,01	-140,4	1,71	-140,4	1,76	-140,4	-2,06	-140,4	-1,48	-140,4	0,57	-140,4	1,96	-140,4	3,78	-140,4	-1,06	-140,4	-0,18	-140,4	6,46	-140,4	4,46	-140,4	7,2	-140,4	4,19	-140,4	5,02
-139,5	-2,49	-139,5	1,47	-139,5	1,07	-139,5	-0,06	-139,5	0,44	-139,5	0,32	-139,5	0,4	-139,5	1,07	-139,5	-1,31	-139,5	-1,91	-139,5	2,75	-139,5	2,08	-139,5	1,48	-139,5	-2,19	-139,5	-0,59	-139,5	0,29	-139,5	2,32	-139,5	3,72	-139,5	-0,53	-139,5	-1,79	-139,5	5,99	-139,5	4,91	-139,5	7,24	-139,5	4,25	-139,5	4,97
-138,6	1,18	-138,6	-2,15	-138,6	2,39	-138,6	-1,22	-138,6	-0,68	-138,6	-0,09	-138,6	-0,76	-138,6	4,28	-138,6	-0,02	-138,6	-2,97	-138,6	-0,24	-138,6	-1,14	-138,6	3,76	-138,6	-1,08	-138,6	-3,42	-138,6	0,35	-138,6	0,69	-138,6	5,73	-138,6	1,37	-138,6	-4,24	-138,6	5,36	-138,6	4,97	-138,6	5,87	-138,6	7,94	-138,6	2,65
-137,7	2,27	-137,7	0,46	-137,7	-0,43	-137,7	-1,76	-137,7	-0,19	-137,7	2,6	-137,7	-0,18	-137,7	0,91	-137,7	0,75	-137,7	-1,85	-137,7	2,9	-137,7	1,22	-137,7	2,09	-137,7	0,64	-137,7	-1,33	-137,7	3,13	-137,7	2,08	-137,7	3,48	-137,7	-0,76	-137,7	-3,59	-137,7	7,16	-137,7	4,91	-137,7	5,12	-137,7	6,41	-137,7	2,13
-136,8	1,5	-136,8	-0,94	-136,8	-2,17	-136,8	1,79	-136,8	1,58	-136,8	1,87	-136,8	-1,04	-136,8	-0,89	-136,8	1,06	-136,8	-0,9	-136,8	2,26	-136,8	0,88	-136,8	-1,25	-136,8	-1	-136,8	-2,64	-136,8	2,41	-136,8	1,87	-136,8	0,09	-136,8	1,29	-136,8	-0,21	-136,8	6,11	-136,8	5,41	-136,8	4,63	-136,8	6,63	-136,8	5,67
-135,9	0,87	-135,9	1,72	-135,9	0,55	-135,9	-0,31	-135,9	-0,83	-135,9	0,44	-135,9	0,75	-135,9	2,97	-135,9	1,63	-135,9	-2,34	-135,9	2,51	-135,9	1,28	-135,9	5,41	-135,9	0,97	-135,9	-2,13	-135,9	2,35	-135,9	1,95	-135,9	4,67	-135,9	1,53	-135,9	-2,18	-135,9	7,15	-135,9	5,33	-135,9	7,93	-135,9	7,43	-135,9	4,87
-135	-0,43	-135	2,17	-135	-0,59	-135	-2,36	-135	1,15	-135	2,7	-135	3,09	-135	2,05	-135	-3,6	-135	-0,14	-135	2,68	-135	3,84	-135	0,16	-135	-2,53	-135	1,75	-135	1,23	-135	4,91	-135	1,86	-135	-1,74	-135	-0,19	-135	6,23	-135	5,93	-135	6,36	-135	4,66	-135	4,52
-134,1	2,72	-134,1	3,14	-134,1	1,76	-134,1	-0,23	-134,1	0,74	-134,1	3,6	-134,1	3,77	-134,1	1,91	-134,1	-0,22	-134,1	-0,54	-134,1	3,14	-134,1	3,52	-134,1	0,92	-134,1	1,12	-134,1	1,33	-134,1	3,72	-134,1	3,44	-134,1	1,3	-134,1	2,8	-134,1	-0,57	-134,1	7,55	-134,1	5,33	-134,1	6,22	-134,1	7,54	-134,1	6
-133,2	-3,74	-133,2	3,38	-133,2	2,16	-133,2	-0,69	-133,2	0,61	-133,2	0,02	-133,2	0,85	-133,2	2,42	-133,2	-2,9	-133,2	-1,59	-133,2	1,85	-133,2	0,7	-133,2	1,87	-133,2	-3,54	-133,2	-0,53	-133,2	-0,61	-133,2	2,31	-133,2	3,96	-133,2	0,12	-133,2	-2,37	-133,2	4,99	-133,2	5,56	-133,2	7,52	-133,2	7,76	-133,2	1,2
-132,3	0	-132,3	1,02	-132,3	2,25	-132,3	2,3	-132,3	-1,71	-132,3	3,42	-132,3	1,77	-132,3	2,03	-132,3	1,85	-132,3	-5,39	-132,3	1,66	-132,3	2,02	-132,3	1,68	-132,3	-0,95	-132,3	-5,49	-132,3	1,38	-132,3	1,32	-132,3	1,64	-132,3	1,08	-132,3	-4,06	-132,3	5,13	-132,3	2,3	-132,3	5,55	-132,3	6,38	-132,3	2,42
-131,4	-0,01	-131,4	1,47	-131,4	-3,29	-131,4	-0,81	-131,4	-1,76	-131,4	1,52	-131,4	0,63	-131,4	-3,49	-131,4	-0,06	-131,4	-5,01	-131,4	1,82	-131,4	2,68	-131,4	0,19	-131,4	-0,21	-131,4	-4,81	-131,4	1,73	-131,4	2,39	-131,4	0,35	-131,4	1,07	-131,4	-1,77	-131,4	4,69	-131,4	3,46	-131,4	5,05	-131,4	5,19	-131,4	1,98
-130,5	-1,15	-130,5	2,02	-130,5	0,3	-130,5	-1,39	-130,5	-0,91	-130,5	1,5	-130,5	1,42	-130,5	1,79	-130,5	-1,2	-130,5	-1,88	-130,5	2,49	-130,5	3,03	-130,5	1,92	-130,5	-0,77	-130,5	-1,61	-130,5	3,36	-130,5	2,3	-130,5	2,8	-130,5	1,15	-130,5	-0,02	-130,5	7,13	-130,5	4,88	-130,5	5,8	-130,5	6,89	-130,5	5,61
-129,6	-1,05	-129,6	-1,22	-129,6	-0,4	-129,6	-1,91	-129,6	0,54	-129,6	0,2	-129,6	-1,77	-129,6	1,36	-129,6	-1,41	-129,6	-0,57	-129,6	0,97	-129,6	0,44	-129,6	3,63	-129,6	-1,69	-129,6	-0,32	-129,6	1,01	-129,6	-0,07	-129,6	3,28	-129,6	-0,65	-129,6	-1,42	-129,6	4,65	-129,6	3,02	-129,6	5,3	-129,6	5,87	-129,6	4,06
-128,7	2,48	-128,7	2,22	-128,7	0,13	-128,7	-2,55	-128,7	-0,5	-128,7	4,29	-128,7	2,69	-128,7	1,9	-128,7	-1,63	-128,7	-3,53	-128,7	3,06	-128,7	2,1	-128,7	0,04	-128,7	-1,37	-128,7	-0,76	-128,7	4,09	-128,7	1,04	-128,7	1,37	-128,7	-0,33	-128,7	-1,94	-128,7	6,81	-128,7	3,78	-128,7	5,45	-128,7	5,11	-128,7	2,13
-127,8	-2,23	-127,8	0,46	-127,8	1,59	-127,8	2,85	-127,8	1,96	-127,8	0	-127,8	1,82	-127,8	2,03	-127,8	1,21	-127,8	-1,52	-127,8	-0,11	-127,8	1,62	-127,8	2,06	-127,8	-0,3	-127,8	-0,04	-127,8	-0,58	-127,8	1,79	-127,8	2,77	-127,8	1,68	-127,8	-1,63	-127,8	4,47	-127,8	4,01	-127,8	4,94	-127,8	9,1	-127,8	4,47
-126,9	-1,07	-126,9	-0,37	-126,9	-1,1	-126,9	-0,41	-126,9	2,58	-126,9	-0,46	-126,9	1,29	-126,9	-0,51	-126,9	0,81	-126,9	2,28	-126,9	-0,59	-126,9	2,07	-126,9	0,51	-126,9	0,08	-126,9	0,73	-126,9	0,09	-126,9	0,59	-126,9	0,11	-126,9	1,83	-126,9	0,37	-126,9	4,32	-126,9	3,54	-126,9	5,16	-126,9	6,5	-126,9	5,81
-126	1,94	-126	0,29	-126	-0,59	-126	-1,83	-126	-0,37	-126	2,67	-126	0,37	-126	1,29	-126	-2,42	-126	-2,28	-126	3,45	-126	1,53	-126	1,66	-126	-1,9	-126	-2,03	-126	2,24	-126	2,56	-126	2,32	-126	-0,42	-126	-4,81	-126	6,37	-126	4,33	-126	3,69	-126	5,27	-126	3
-125,1	-2,02	-125,1	-0,08	-125,1	-0,42	-125,1	0,06	-125,1	-1,13	-125,1	-0,31	-125,1	0,99	-125,1	-0,04	-125,1	-0,56	-125,1	-2,7	-125,1	1,45	-125,1	5,63	-125,1	1,78	-125,1	-1,02	-125,1	-4,69	-125,1	2,23	-125,1	4,95	-125,1	1,33	-125,1	1,64	-125,1	-4,01	-125,1	5,3	-125,1	4,67	-125,1	4,39	-125,1	8,19	-125,1	2,13
-124,2	-1,7	-124,2	2,83	-124,2	1,08	-124,2	2,32	-124,2	1,58	-124,2	1,01	-124,2	3,91	-124,2	0,53	-124,2	1,84	-124,2	-2,88	-124,2	0,54	-124,2	3,91	-124,2	0,82	-124,2	2,56	-124,2	-5,06	-124,2	1,26	-124,2	4,26	-124,2	3,86	-124,2	2,3	-124,2	-0,52	-124,2	5,37	-124,2	5,37	-124,2	6,86	-124,2	6,18	-124,2	2,81
-123,3	-0,11	-123,3	-0,09	-123,3	-1,45	-123,3	0,41	-123,3	-0,75	-123,3	2,54	-123,3	-2,29	-123,3	1,29	-123,3	1,35	-123,3	-2,68	-123,3	2,6	-123,3	-0,12	-123,3	-1,4	-123,3	1,01	-123,3	-4,36	-123,3	1,66	-123,3	0,75	-123,3	-2,04	-123,3	2,19	-123,3	-3,14	-123,3	5,88	-123,3	1,58	-123,3	3,27	-123,3	7,23	-123,3	3,14
-122,4	-1,86	-122,4	1,64	-122,4	-1,38	-122,4	-1,17	-122,4	-0,37	-122,4	1,43	-122,4	1,52	-122,4	1,03	-122,4	-3,17	-122,4	-0,86	-122,4	2,21	-122,4	-0,47	-122,4	3,63	-122,4	-3,28	-122,4	-1,78	-122,4	1,51	-122,4	1,66	-122,4	0,21	-122,4	0,1	-122,4	-2,52	-122,4	7,65	-122,4	5,6	-122,4	3,33	-122,4	5,17	-122,4	3,87
-121,5	0,93	-121,5	0,3	-121,5	3,17	-121,5	2,43	-121,5	0,95	-121,5	2	-121,5	-1,66	-121,5	2,62	-121,5	2,88	-121,5	-0,86	-121,5	2,95	-121,5	1,22	-121,5	3,15	-121,5	0,87	-121,5	0,73	-121,5	0,46	-121,5	1,54	-121,5	2,73	-121,5	2,85	-121,5	0,44	-121,5	4,6	-121,5	2,49	-121,5	4,74	-121,5	9,35	-121,5	5,48
-120,6	1,33	-120,6	1,33	-120,6	0,59	-120,6	1,35	-120,6	-2,84	-120,6	4,03	-120,6	1,88	-120,6	3,08	-120,6	2,01	-120,6	-1,06	-120,6	3,55	-120,6	2,06	-120,6	2,6	-120,6	0,64	-120,6	-2,41	-120,6	2,05	-120,6	3,46	-120,6	3,56	-120,6	2,71	-120,6	-1,3	-120,6	7,7	-120,6	4,81	-120,6	4,62	-120,6	6,2	-120,6	3,33
-119,7	1,13	-119,7	1,17	-119,7	1,27	-119,7	0,18	-119,7	-0,6	-119,7	3,68	-119,7	0,65	-119,7	1,77	-119,7	1,8	-119,7	-1,44	-119,7	0,36	-119,7	0,24	-119,7	0,39	-119,7	0,72	-119,7	-1,55	-119,7	-0,83	-119,7	1,15	-119,7	2,86	-119,7	2,48	-119,7	-2,85	-119,7	4,47	-119,7	6,69	-119,7	5,44	-119,7	6,74	-119,7	3,96
-118,8	-0,7	-118,8	-1,85	-118,8	-0,85	-118,8	-0,96	-118,8	-1,05	-118,8	3,16	-118,8	-0,75	-118,8	-0,6	-118,8	-2,73	-118,8	-2,2	-118,8	2,13	-118,8	-0,29	-118,8	1,91	-118,8	-3,66	-118,8	-3,37	-118,8	1,74	-118,8	0,35	-118,8	3,03	-118,8	-0,5	-118,8	-2,8	-118,8	4,45	-118,8	2,95	-118,8	2,49	-118,8	3,96	-118,8	3,34
-117,9	2,35	-117,9	0,07	-117,9	-1,76	-117,9	-1,09	-117,9	-2,92	-117,9	3,7	-117,9	0,01	-117,9	-0,09	-117,9	-0,06	-117,9	-4,94	-117,9	3,47	-117,9	1,11	-117,9	0,76	-117,9	-1,76	-117,9	-5,13	-117,9	4,24	-117,9	2,24	-117,9	1,96	-117,9	1,55	-117,9	-4,39	-117,9	6,72	-117,9	4,47	-117,9	3,68	-117,9	7,47	-117,9	2,77
-117	2,4	-117	1,31	-117	0,45	-117	-3,21	-117	-0,4	-117	2,35	-117	1,47	-117	3,7	-117	-4,16	-117	-2,27	-117	2,4	-117	2,45	-117	3,29	-117	-3,71	-117	-2,02	-117	2,04	-117	4,62	-117	3,93	-117	-2,14	-117	-2,07	-117	4	-117	5,26	-117	6,01	-117	3,76	-117	3,89
-116,1	1,63	-116,1	1,13	-116,1	-1,8	-116,1	1,12	-116,1	-1,5	-116,1	3,71	-116,1	3,13	-116,1	-0,41	-116,1	1,79	-116,1	1,19	-116,1	2,07	-116,1	1,18	-116,1	1,66	-116,1	1,64	-116,1	0,04	-116,1	2,54	-116,1	0,74	-116,1	2,09	-116,1	2,54	-116,1	-0,83	-116,1	4,68	-116,1	4,44	-116,1	4,12	-116,1	5,51	-116,1	2,88
-115,2	-0,3	-115,2	2,42	-115,2	-1,86	-115,2	-0,7	-115,2	-0,37	-115,2	2,19	-115,2	2,91	-115,2	0,03	-115,2	0,66	-115,2	1,25	-115,2	3,17	-115,2	3,2	-115,2	-1,24	-115,2	2,27	-115,2	-0,94	-115,2	2,84	-115,2	5,32	-115,2	1,62	-115,2	3,08	-115,2	0,11	-115,2	4,8	-115,2	5,65	-115,2	1,99	-115,2	6,88	-115,2	3,66
-114,3	1,3	-114,3	0,64	-114,3	3,44	-114,3	-0,56	-114,3	-1,61	-114,3	3,32	-114,3	2,37	-114,3	2,26	-114,3	1,91	-114,3	-3,56	-114,3	4,64	-114,3	2,47	-114,3	0,68	-114,3	0,98	-114,3	-4,38	-114,3	2,18	-114,3	1,73	-114,3	1,36	-114,3	2,28	-114,3	-2,89	-114,3	3,23	-114,3	3,78	-114,3	3,84	-114,3	6,72	-114,3	3,13
-113,4	0,72	-113,4	-0,62	-113,4	-1,15	-113,4	-0,8	-113,4	-0,35	-113,4	4,94	-113,4	-0,24	-113,4	1,86	-113,4	-0,51	-113,4	0,45	-113,4	4,41	-113,4	1,57	-113,4	0,8	-113,4	-1,21	-113,4	-3,05	-113,4	4,59	-113,4	2,52	-113,4	2,74	-113,4	-1,33	-113,4	-2,06	-113,4	5,82	-113,4	3,78	-113,4	6,77	-113,4	4,23	-113,4	1,46
-112,5	0,93	-112,5	-1,81	-112,5	-0,65	-112,5	-0,04	-112,5	-1,71	-112,5	2,2	-112,5	-1,22	-112,5	0,52	-112,5	1,36	-112,5	-1,73	-112,5	3,25	-112,5	-0,77	-112,5	2,21	-112,5	0,63	-112,5	-1,88	-112,5	4,71	-112,5	0,63	-112,5	3,61	-112,5	2,14	-112,5	-1,89	-112,5	4,87	-112,5	2,15	-112,5	3,99	-112,5	7,43	-112,5	3,35
-111,6	-0,81	-111,6	1,48	-111,6	1,75	-111,6	4,08	-111,6	-1,1	-111,6	1,08	-111,6	2,79	-111,6	2,02	-111,6	3,06	-111,6	-2,92	-111,6	1,29	-111,6	3,5	-111,6	3,77	-111,6	3,54	-111,6	0,05	-111,6	1,25	-111,6	4,3	-111,6	5,16	-111,6	3,75	-111,6	-0,98	-111,6	6,64	-111,6	3,87	-111,6	4,7	-111,6	8,5	-111,6	3,05
-110,7	0,46	-110,7	2,84	-110,7	4,17	-110,7	-0,07	-110,7	-0,76	-110,7	0,82	-110,7	1,66	-110,7	4,16	-110,7	-0,4	-110,7	-3,12	-110,7	0,26	-110,7	1,65	-110,7	3,73	-110,7	-1,47	-110,7	-0,39	-110,7	2,78	-110,7	1,56	-110,7	4,73	-110,7	-0,66	-110,7	-2,53	-110,7	3,62	-110,7	4,15	-110,7	4,34	-110,7	5,94	-110,7	1,67
-109,8	0,44	-109,8	0,08	-109,8	-0,21	-109,8	0,32	-109,8	-2,29	-109,8	2,44	-109,8	1,12	-109,8	0,37	-109,8	-0,97	-109,8	-1,32	-109,8	1,8	-109,8	0,58	-109,8	-0,52	-109,8	-2,2	-109,8	-0,61	-109,8	1,84	-109,8	0,9	-109,8	0,74	-109,8	-0,84	-109,8	-1,56	-109,8	5,67	-109,8	2,4	-109,8	4,06	-109,8	4,68	-109,8	2,28
-108,9	0,09	-108,9	-0,81	-108,9	0,1	-108,9	-0,51	-108,9	0,08	-108,9	2,13	-108,9	-2,62	-108,9	2,71	-108,9	-0,32	-108,9	-2,74	-108,9	3,03	-108,9	-0,99	-108,9	3,71	-108,9	0,15	-108,9	-2,04	-108,9	4	-108,9	1,01	-108,9	1,57	-108,9	0,07	-108,9	-2,51	-108,9	7,18	-108,9	1	-108,9	3,6	-108,9	5,72	-108,9	6,68
-108	0,25	-108	-0,11	-108	3,87	-108	-2,53	-108	0,37	-108	1,03	-108	-0,95	-108	2,14	-108	-2,94	-108	-1,29	-108	0,3	-108	0,17	-108	2	-108	-4,61	-108	1,1	-108	1,9	-108	1,25	-108	4,29	-108	-2,76	-108	-0,3	-108	5,4	-108	2,19	-108	4,8	-108	5,15	-108	2,58
-107,1	1,69	-107,1	0,88	-107,1	-0,98	-107,1	-0,46	-107,1	-0,01	-107,1	2,25	-107,1	1,85	-107,1	1,08	-107,1	-0,01	-107,1	-2,29	-107,1	2,71	-107,1	3	-107,1	-0,08	-107,1	0,31	-107,1	-2,43	-107,1	2,36	-107,1	5,77	-107,1	0,56	-107,1	2,75	-107,1	-1,55	-107,1	5,4	-107,1	6,98	-107,1	2,68	-107,1	6,43	-107,1	3,8
-106,2	0,87	-106,2	-0,53	-106,2	2,56	-106,2	0,76	-106,2	2,05	-106,2	2,49	-106,2	0,08	-106,2	1,68	-106,2	0,41	-106,2	3,28	-106,2	0,65	-106,2	1,91	-106,2	0,95	-106,2	0,79	-106,2	4,77	-106,2	0,58	-106,2	2,97	-106,2	2,38	-106,2	3,59	-106,2	1,49	-106,2	4,43	-106,2	2,04	-106,2	4,87	-106,2	5,93	-106,2	3,77
-105,3	1,8	-105,3	2,3	-105,3	0,06	-105,3	2,47	-105,3	-2,48	-105,3	4,82	-105,3	0,96	-105,3	1,23	-105,3	3,62	-105,3	-4,02	-105,3	3,44	-105,3	0,5	-105,3	0,68	-105,3	2,38	-105,3	-3,41	-105,3	3,23	-105,3	3,74	-105,3	3,14	-105,3	2,92	-105,3	-3,43	-105,3	4,82	-105,3	5,29	-105,3	4,66	-105,3	6,34	-105,3	2,53
-104,4	1,07	-104,4	1,07	-104,4	-0,85	-104,4	0,76	-104,4	-2,38	-104,4	3,59	-104,4	2,64	-104,4	1,16	-104,4	-2,03	-104,4	-1,34	-104,4	3,32	-104,4	5,1	-104,4	0,43	-104,4	-2,95	-104,4	-1,01	-104,4	1,74	-104,4	2,9	-104,4	0,26	-104,4	-0,99	-104,4	-3,14	-104,4	6,65	-104,4	5,53	-104,4	3,79	-104,4	5,11	-104,4	1,39
-103,5	1,81	-103,5	0,24	-103,5	-0,29	-103,5	-1,17	-103,5	-0,32	-103,5	3,81	-103,5	3,47	-103,5	0,9	-103,5	0,74	-103,5	-3,34	-103,5	3,68	-103,5	1,67	-103,5	0,09	-103,5	1,13	-103,5	-2,39	-103,5	4,16	-103,5	3,27	-103,5	0,44	-103,5	1,52	-103,5	-2,29	-103,5	5,3	-103,5	3,88	-103,5	3,88	-103,5	5,24	-103,5	1,89
-102,6	-0,47	-102,6	-0,47	-102,6	-0,56	-102,6	-3,04	-102,6	0,31	-102,6	2,08	-102,6	1,99	-102,6	1,09	-102,6	-0,94	-102,6	0,19	-102,6	0,66	-102,6	1,12	-102,6	1,01	-102,6	0,27	-102,6	-0,82	-102,6	0,12	-102,6	1,41	-102,6	-0,25	-102,6	0,26	-102,6	-2,09	-102,6	4,67	-102,6	3,82	-102,6	2,69	-102,6	5,16	-102,6	3,06
-101,7	0,37	-101,7	0,75	-101,7	-0,38	-101,7	1,24	-101,7	1,34	-101,7	3,11	-101,7	1,86	-101,7	-1,19	-101,7	-0,21	-101,7	1,18	-101,7	3,47	-101,7	0,4	-101,7	-1,88	-101,7	0,41	-101,7	0,48	-101,7	2,1	-101,7	0,28	-101,7	-2,52	-101,7	1,13	-101,7	3,33	-101,7	3,9	-101,7	3,05	-101,7	0,34	-101,7	4,38	-101,7	4,37
-100,8	0,49	-100,8	1,71	-100,8	-2,14	-100,8	-4,17	-100,8	-2,48	-100,8	3,97	-100,8	1,57	-100,8	-0,34	-100,8	-0,8	-100,8	-4,15	-100,8	3,81	-100,8	2,65	-100,8	-1,54	-100,8	-1,95	-100,8	-3,32	-100,8	2,33	-100,8	4,02	-100,8	-0,04	-100,8	-2,03	-100,8	-2,84	-100,8	5,45	-100,8	4,52	-100,8	4,91	-100,8	3,86	-100,8	3,45
-99,9	1,24	-99,9	0,26	-99,9	-0,94	-99,9	-0,16	-99,9	-1,16	-99,9	2,36	-99,9	1,75	-99,9	0,65	-99,9	0,22	-99,9	-2,15	-99,9	2,58	-99,9	0,11	-99,9	1,19	-99,9	0,11	-99,9	-3,26	-99,9	2,51	-99,9	1,06	-99,9	0,11	-99,9	2,06	-99,9	-0,98	-99,9	7,05	-99,9	3,02	-99,9	1,88	-99,9	5,53	-99,9	1,04
-99	-1,49	-99	1,55	-99	-0,28	-99	-1,48	-99	-1,34	-99	0,22	-99	1,27	-99	-0,7	-99	-0,99	-99	-2,01	-99	0,69	-99	0,55	-99	0,15	-99	-1,94	-99	-0,23	-99	1,28	-99	-0,01	-99	2,76	-99	-2,33	-99	-2,73	-99	3,66	-99	1,68	-99	4,11	-99	2,04	-99	1,08
-98,1	-2,62	-98,1	1,15	-98,1	-1,38	-98,1	0,2	-98,1	-2,16	-98,1	1,09	-98,1	2,78	-98,1	-1,7	-98,1	2,27	-98,1	-5,2	-98,1	1,65	-98,1	2,6	-98,1	-0,68	-98,1	1,32	-98,1	-2,94	-98,1	1,37	-98,1	1,58	-98,1	1,65	-98,1	2,02	-98,1	-3,6	-98,1	3,79	-98,1	3,58	-98,1	3,55	-98,1	6,06	-98,1	1,6
-97,2	0,26	-97,2	-0,34	-97,2	-0,23	-97,2	-0,68	-97,2	-2,24	-97,2	1,67	-97,2	1,99	-97,2	-0,02	-97,2	1,1	-97,2	-1,63	-97,2	1,2	-97,2	1,22	-97,2	-1,03	-97,2	1,16	-97,2	-2,21	-97,2	2,75	-97,2	1,45	-97,2	1,93	-97,2	1,37	-97,2	-2,92	-97,2	3,59	-97,2	3,47	-97,2	3,93	-97,2	3,41	-97,2	2,09
-96,3	1,97	-96,3	1,69	-96,3	-2,5	-96,3	-2,24	-96,3	-0,27	-96,3	3,72	-96,3	0,82	-96,3	-1,88	-96,3	-0,35	-96,3	-0,3	-96,3	4,42	-96,3	1,87	-96,3	-0,95	-96,3	-0,69	-96,3	-1,76	-96,3	3,47	-96,3	1,13	-96,3	-0,15	-96,3	0,82	-96,3	-1,37	-96,3	3,75	-96,3	1,09	-96,3	2,47	-96,3	5,64	-96,3	3,39
-95,4	2,01	-95,4	1,41	-95,4	-2,28	-95,4	2,32	-95,4	-3,08	-95,4	4,27	-95,4	0,61	-95,4	-2,78	-95,4	3,16	-95,4	-1,61	-95,4	3,93	-95,4	0,39	-95,4	-1,47	-95,4	2,93	-95,4	-0,16	-95,4	2,73	-95,4	2,57	-95,4	0,31	-95,4	2,44	-95,4	-0,2	-95,4	6,16	-95,4	3,38	-95,4	0,94	-95,4	5,89	-95,4	3,47
-94,5	-0,04	-94,5	2,02	-94,5	0,07	-94,5	-2,07	-94,5	-0,23	-94,5	2,57	-94,5	4,37	-94,5	0	-94,5	-0,24	-94,5	-2,84	-94,5	0,17	-94,5	5,05	-94,5	2,62	-94,5	-1,06	-94,5	0,17	-94,5	-0,03	-94,5	4,89	-94,5	2,35	-94,5	-2,02	-94,5	-0,38	-94,5	2,55	-94,5	4,81	-94,5	4,67	-94,5	4,46	-94,5	1,71
-93,6	2,33	-93,6	2,71	-93,6	1,09	-93,6	1,27	-93,6	-0,94	-93,6	3,12	-93,6	3,32	-93,6	2,55	-93,6	-0,12	-93,6	-2,99	-93,6	2,24	-93,6	5,84	-93,6	1,75	-93,6	-0,72	-93,6	-2,44	-93,6	2,27	-93,6	5,39	-93,6	2,7	-93,6	3,32	-93,6	-0,77	-93,6	5,3	-93,6	2,92	-93,6	3,5	-93,6	4,78	-93,6	2,78
-92,7	0,04	-92,7	-0,95	-92,7	-0,44	-92,7	-0,48	-92,7	-0,3	-92,7	1,61	-92,7	0,77	-92,7	0,05	-92,7	-0,36	-92,7	-1,92	-92,7	3,75	-92,7	2,89	-92,7	1,61	-92,7	-1,86	-92,7	-1,12	-92,7	1,6	-92,7	1,98	-92,7	1,32	-92,7	0,08	-92,7	-1,96	-92,7	3,62	-92,7	3,26	-92,7	3,04	-92,7	4,09	-92,7	1,05
-91,8	-1,91	-91,8	0,5	-91,8	2,24	-91,8	-2,39	-91,8	-0,56	-91,8	0,13	-91,8	-2,19	-91,8	2,94	-91,8	-1,21	-91,8	-1,02	-91,8	1,82	-91,8	-1,55	-91,8	2,85	-91,8	-2,14	-91,8	-1,54	-91,8	2,07	-91,8	-1,08	-91,8	1,61	-91,8	-0,42	-91,8	-2,42	-91,8	4,83	-91,8	2,01	-91,8	3,48	-91,8	3,07	-91,8	0,6
-90,9	-0,35	-90,9	-0,52	-90,9	-0,85	-90,9	-0,32	-90,9	-4,25	-90,9	0,31	-90,9	0,27	-90,9	0,91	-90,9	-2,18	-90,9	-1,21	-90,9	0,27	-90,9	1,99	-90,9	-0,92	-90,9	-1,85	-90,9	-2,97	-90,9	0,61	-90,9	4,55	-90,9	-0,11	-90,9	-1,34	-90,9	-2,34	-90,9	3,85	-90,9	3,06	-90,9	3,3	-90,9	3,77	-90,9	2,23
-90	-0,43	-90	1,25	-90	0,99	-90	2,63	-90	-1,99	-90	1,55	-90	3,93	-90	1,33	-90	1,72	-90	-4,19	-90	0,86	-90	4,56	-90	0,06	-90	1,56	-90	-3,77	-90	0,2	-90	4,88	-90	0,48	-90	2,2	-90	-2,48	-90	4,86	-90	3,9	-90	3,38	-90	6,23	-90	3,18
-89,1	-1,88	-89,1	-0,26	-89,1	0,61	-89,1	-1,64	-89,1	-0,7	-89,1	0,11	-89,1	-0,79	-89,1	0,63	-89,1	-0,16	-89,1	-2,74	-89,1	1,44	-89,1	-0,73	-89,1	-0,84	-89,1	1,18	-89,1	-2,06	-89,1	0,29	-89,1	1,12	-89,1	-0,32	-89,1	2,37	-89,1	-1,56	-89,1	3,19	-89,1	1,35	-89,1	1	-89,1	5,52	-89,1	0,13
-88,2	-0,85	-88,2	-0,37	-88,2	1,58	-88,2	-3,35	-88,2	-2,24	-88,2	3,02	-88,2	0,2	-88,2	1,17	-88,2	-0,27	-88,2	-3,43	-88,2	4,2	-88,2	0,54	-88,2	0,65	-88,2	0,42	-88,2	-3,59	-88,2	0,23	-88,2	1,97	-88,2	0,79	-88,2	1,11	-88,2	-4,02	-88,2	3,35	-88,2	3,22	-88,2	4,63	-88,2	5,41	-88,2	0,85
-87,3	2,99	-87,3	1,6	-87,3	0,46	-87,3	-1,06	-87,3	-0,52	-87,3	3,66	-87,3	2,72	-87,3	1,08	-87,3	0,84	-87,3	-0,48	-87,3	3,36	-87,3	3,39	-87,3	0,51	-87,3	-0,66	-87,3	-0,24	-87,3	3,6	-87,3	3,28	-87,3	-1,11	-87,3	-1,18	-87,3	-3,12	-87,3	4,13	-87,3	4,43	-87,3	1,82	-87,3	6,15	-87,3	0,49
-86,4	0,9	-86,4	1,01	-86,4	-0,67	-86,4	-1,1	-86,4	4,49	-86,4	2,73	-86,4	1,88	-86,4	1,25	-86,4	-0,12	-86,4	1,82	-86,4	2,53	-86,4	0,88	-86,4	1,15	-86,4	0,57	-86,4	2,35	-86,4	1,58	-86,4	1,77	-86,4	2,22	-86,4	0,08	-86,4	2,8	-86,4	4,23	-86,4	5,04	-86,4	4,56	-86,4	3,85	-86,4	2,99
-85,5	-1,5	-85,5	0,64	-85,5	-0,41	-85,5	1,99	-85,5	-0,61	-85,5	1,43	-85,5	2,97	-85,5	-0,2	-85,5	2,51	-85,5	-1,92	-85,5	1,08	-85,5	1,32	-85,5	1,44	-85,5	1,11	-85,5	-2,49	-85,5	0,11	-85,5	3,34	-85,5	3,48	-85,5	2,71	-85,5	1,02	-85,5	4,72	-85,5	3,1	-85,5	3,64	-85,5	5,71	-85,5	3,77
-84,6	1,65	-84,6	2,31	-84,6	1,18	-84,6	-0,88	-84,6	-1,79	-84,6	2,98	-84,6	0,2	-84,6	2,06	-84,6	-1,39	-84,6	-1,61	-84,6	2,44	-84,6	0,73	-84,6	1,48	-84,6	-0,95	-84,6	-0,13	-84,6	2,38	-84,6	1,95	-84,6	2,57	-84,6	0,59	-84,6	1,83	-84,6	4,56	-84,6	4,52	-84,6	3,91	-84,6	5,64	-84,6	5,37
-83,7	-2,69	-83,7	-0,17	-83,7	1,8	-83,7	-1,53	-83,7	1,21	-83,7	-1,34	-83,7	1,73	-83,7	1,31	-83,7	-2,66	-83,7	0,37	-83,7	-1,12	-83,7	2,54	-83,7	1,46	-83,7	-0,71	-83,7	0,42	-83,7	0,41	-83,7	1,63	-83,7	2,38	-83,7	0,37	-83,7	0,17	-83,7	3,32	-83,7	1,91	-83,7	4,78	-83,7	4,02	-83,7	1,76
-82,8	1,13	-82,8	2,03	-82,8	1,25	-82,8	-2,62	-82,8	-3,9	-82,8	0,05	-82,8	1,27	-82,8	1,49	-82,8	-3,9	-82,8	-4,53	-82,8	-0,87	-82,8	1,42	-82,8	2,54	-82,8	-2,92	-82,8	-3,89	-82,8	-0,67	-82,8	4,64	-82,8	5,11	-82,8	1,18	-82,8	-2,03	-82,8	3,82	-82,8	4,88	-82,8	4,63	-82,8	3,78	-82,8	1,72
-81,9	-0,38	-81,9	-1,42	-81,9	1,93	-81,9	-2,27	-81,9	-1,42	-81,9	2,7	-81,9	-1,15	-81,9	2,1	-81,9	-1,7	-81,9	-1,93	-81,9	2,78	-81,9	-0,16	-81,9	2,18	-81,9	-0,25	-81,9	-0,91	-81,9	1,55	-81,9	1,98	-81,9	2,3	-81,9	0,72	-81,9	-0,49	-81,9	3,76	-81,9	2,76	-81,9	4,1	-81,9	2,37	-81,9	-0,14
-81	1,87	-81	2,89	-81	-2,09	-81	-0,69	-81	-1,86	-81	2,47	-81	-0,15	-81	1,19	-81	-0,57	-81	-4,21	-81	2,89	-81	1,7	-81	1,87	-81	-0,83	-81	-2,3	-81	1,66	-81	3,91	-81	2,84	-81	2,53	-81	-4,84	-81	2,39	-81	4,24	-81	4,1	-81	5,85	-81	-2,47
-80,1	2,27	-80,1	-0,84	-80,1	1,19	-80,1	-0,48	-80,1	0,2	-80,1	3,84	-80,1	1,99	-80,1	1,43	-80,1	0,42	-80,1	0,07	-80,1	2,58	-80,1	2,97	-80,1	0,49	-80,1	0,34	-80,1	-1,31	-80,1	2,61	-80,1	3,27	-80,1	2,16	-80,1	2,05	-80,1	-3,87	-80,1	3,91	-80,1	3,7	-80,1	2,52	-80,1	3,87	-80,1	-0,05
-79,2	-0,05	-79,2	1,98	-79,2	-0,67	-79,2	-0,06	-79,2	-0,89	-79,2	0,85	-79,2	0,38	-79,2	-0,36	-79,2	1,26	-79,2	-4,03	-79,2	1,68	-79,2	1,87	-79,2	-1,41	-79,2	0,19	-79,2	-0,41	-79,2	3,03	-79,2	3,57	-79,2	0,62	-79,2	-0,12	-79,2	-1,69	-79,2	4,55	-79,2	2,77	-79,2	3,94	-79,2	3,7	-79,2	2,48
-78,3	0,9	-78,3	-0,85	-78,3	1,08	-78,3	-2,69	-78,3	-0,09	-78,3	1,04	-78,3	-0,02	-78,3	2,29	-78,3	-2,19	-78,3	-2,67	-78,3	0,29	-78,3	-0,01	-78,3	1,49	-78,3	-1,2	-78,3	-2,65	-78,3	-1,44	-78,3	0,2	-78,3	0,55	-78,3	-0,04	-78,3	-2,55	-78,3	0,53	-78,3	1,17	-78,3	3,66	-78,3	2,19	-78,3	-0,21
-77,4	-0,35	-77,4	3,94	-77,4	-0,14	-77,4	-0,66	-77,4	-2,67	-77,4	2,91	-77,4	2,62	-77,4	-0,57	-77,4	0,64	-77,4	-6,19	-77,4	4,15	-77,4	4	-77,4	-0,84	-77,4	0,08	-77,4	-5,12	-77,4	1,84	-77,4	3,48	-77,4	1,66	-77,4	-0,2	-77,4	-3,71	-77,4	3,69	-77,4	5,43	-77,4	2,54	-77,4	3,67	-77,4	-0,35
-76,5	-4,29	-76,5	1,23	-76,5	-0,71	-76,5	-1,47	-76,5	1,18	-76,5	-1,78	-76,5	1,71	-76,5	-1,39	-76,5	0,83	-76,5	-0,83	-76,5	0,7	-76,5	0,53	-76,5	-2,2	-76,5	1,38	-76,5	-2,27	-76,5	1,7	-76,5	1,53	-76,5	-1,14	-76,5	1,04	-76,5	-1,57	-76,5	3,09	-76,5	3,97	-76,5	0,62	-76,5	3,84	-76,5	1,62
-75,6	2,1	-75,6	2,84	-75,6	2,68	-75,6	1,8	-75,6	-0,25	-75,6	2,04	-75,6	2,66	-75,6	2,48	-75,6	1,84	-75,6	-3,34	-75,6	1,99	-75,6	1,31	-75,6	1,49	-75,6	-0,27	-75,6	-2,21	-75,6	4,36	-75,6	2,55	-75,6	2,22	-75,6	2,39	-75,6	-1,44	-75,6	4,38	-75,6	1,63	-75,6	4,39	-75,6	7,53	-75,6	0,69
-74,7	0,65	-74,7	-0,52	-74,7	0,93	-74,7	0,63	-74,7	-0,32	-74,7	1,23	-74,7	0,39	-74,7	1,96	-74,7	1,61	-74,7	-2,04	-74,7	1,3	-74,7	-0,8	-74,7	0,83	-74,7	0,6	-74,7	-0,8	-74,7	2,44	-74,7	1,53	-74,7	0,16	-74,7	1	-74,7	-1,41	-74,7	3,51	-74,7	2,66	-74,7	4,24	-74,7	3,83	-74,7	0,76
-73,8	1,38	-73,8	1,5	-73,8	1,04	-73,8	0,85	-73,8	-0,27	-73,8	2,31	-73,8	1,37	-73,8	1,51	-73,8	0,2	-73,8	-1,37	-73,8	2,23	-73,8	2,86	-73,8	1,81	-73,8	-1,51	-73,8	-3,71	-73,8	2,81	-73,8	2,29	-73,8	1,23	-73,8	0,88	-73,8	-0,83	-73,8	5,12	-73,8	2,45	-73,8	2,59	-73,8	6,35	-73,8	0,89
-72,9	-0,68	-72,9	4,11	-72,9	2,23	-72,9	-0,09	-72,9	-1,05	-72,9	0,86	-72,9	0,16	-72,9	2,61	-72,9	-1,28	-72,9	-2,16	-72,9	2,32	-72,9	0,94	-72,9	1,4	-72,9	-1,64	-72,9	-2,88	-72,9	2,46	-72,9	2,87	-72,9	0,33	-72,9	0,37	-72,9	-2,82	-72,9	3,1	-72,9	2,87	-72,9	0,02	-72,9	3,72	-72,9	2,88
-72	-1,64	-72	4,25	-72	-0,13	-72	-1,34	-72	-1,53	-72	0,49	-72	3,37	-72	0,8	-72	-1,35	-72	-2,81	-72	-0,83	-72	2,05	-72	0,23	-72	-1,45	-72	-1,46	-72	-0,69	-72	3,45	-72	1,89	-72	0,85	-72	-0,8	-72	2,72	-72	2,92	-72	3,07	-72	3,81	-72	4,55
-71,1	1,42	-71,1	2,62	-71,1	0,86	-71,1	1,33	-71,1	-0,21	-71,1	2,6	-71,1	3,14	-71,1	0,53	-71,1	3,34	-71,1	-2,56	-71,1	2,63	-71,1	3,87	-71,1	-0,4	-71,1	0,54	-71,1	-0,27	-71,1	2,17	-71,1	4,81	-71,1	0,19	-71,1	-2,07	-71,1	0,29	-71,1	3,71	-71,1	4,44	-71,1	2,29	-71,1	2,63	-71,1	1,2
-70,2	-1,18	-70,2	1,23	-70,2	-0,46	-70,2	0,42	-70,2	0,51	-70,2	-1,16	-70,2	0,74	-70,2	0,75	-70,2	-0,61	-70,2	-0,12	-70,2	-1,08	-70,2	0,63	-70,2	1,16	-70,2	-0,34	-70,2	1,09	-70,2	-0,45	-70,2	1,13	-70,2	2,25	-70,2	0,98	-70,2	0,78	-70,2	3,16	-70,2	1,99	-70,2	3,68	-70,2	5,98	-70,2	0,69
-69,3	0,1	-69,3	1,04	-69,3	0,21	-69,3	-0,86	-69,3	0,36	-69,3	-0,03	-69,3	1,29	-69,3	0,6	-69,3	1,11	-69,3	-0,16	-69,3	3,02	-69,3	1,34	-69,3	-0,94	-69,3	1,42	-69,3	-0,88	-69,3	1,38	-69,3	2,73	-69,3	1,57	-69,3	2,2	-69,3	-2,13	-69,3	4,53	-69,3	4,65	-69,3	3,78	-69,3	3,32	-69,3	0,93
-68,4	0,93	-68,4	-2,07	-68,4	1,36	-68,4	0,12	-68,4	-1,27	-68,4	4,41	-68,4	-1,58	-68,4	2,05	-68,4	-0,18	-68,4	-2,48	-68,4	3,77	-68,4	-0,69	-68,4	2,27	-68,4	0,77	-68,4	-0,41	-68,4	3,86	-68,4	-0,69	-68,4	2,8	-68,4	1,34	-68,4	-3,4	-68,4	4,77	-68,4	0,23	-68,4	4,63	-68,4	3,25	-68,4	0,2
-67,5	-1,4	-67,5	-1,39	-67,5	0,65	-67,5	0,75	-67,5	0,48	-67,5	-0,75	-67,5	0,67	-67,5	2,46	-67,5	-0,32	-67,5	-0,93	-67,5	0,32	-67,5	-0,09	-67,5	1	-67,5	-0,51	-67,5	-0,48	-67,5	0,71	-67,5	0,12	-67,5	0,77	-67,5	0,4	-67,5	-2,79	-67,5	2,55	-67,5	-0,84	-67,5	3,7	-67,5	4,1	-67,5	0,85
-66,6	-1,67	-66,6	3,78	-66,6	1,64	-66,6	2,49	-66,6	-1,96	-66,6	0,77	-66,6	1,38	-66,6	1,5	-66,6	0,98	-66,6	-0,35	-66,6	-0,45	-66,6	3,59	-66,6	2,18	-66,6	1,66	-66,6	-0,14	-66,6	-0,87	-66,6	6,28	-66,6	1,72	-66,6	2,04	-66,6	-0,3	-66,6	1,6	-66,6	5,39	-66,6	3,43	-66,6	3,32	-66,6	2,98
-65,7	0,55	-65,7	0,86	-65,7	-1,57	-65,7	3,68	-65,7	-0,59	-65,7	0,8	-65,7	-0,27	-65,7	-0,1	-65,7	3,55	-65,7	-1,65	-65,7	1,8	-65,7	-1,46	-65,7	0,68	-65,7	3,22	-65,7	-1,64	-65,7	1,21	-65,7	-0,61	-65,7	1,36	-65,7	3,89	-65,7	-1,83	-65,7	1,73	-65,7	1,43	-65,7	3,4	-65,7	4,34	-65,7	1,71
-64,8	0,66	-64,8	0,07	-64,8	-0,35	-64,8	-1,46	-64,8	-0,21	-64,8	0,76	-64,8	0,58	-64,8	0,87	-64,8	-3,02	-64,8	-1,62	-64,8	1,04	-64,8	-0,01	-64,8	2,63	-64,8	-3,37	-64,8	-1,57	-64,8	4,44	-64,8	2,27	-64,8	0,78	-64,8	-0,16	-64,8	-0,55	-64,8	4,23	-64,8	3,06	-64,8	1,41	-64,8	3,06	-64,8	-0,19
-63,9	-0,37	-63,9	1,08	-63,9	-1,75	-63,9	1,88	-63,9	0,67	-63,9	3,77	-63,9	1,3	-63,9	-0,68	-63,9	0,39	-63,9	-1,97	-63,9	2,46	-63,9	1,57	-63,9	-0,07	-63,9	0,12	-63,9	-2,06	-63,9	1,99	-63,9	4,47	-63,9	1,36	-63,9	0,97	-63,9	-0,44	-63,9	4,33	-63,9	4,1	-63,9	4,32	-63,9	4,41	-63,9	2,56
-63	-0,1	-63	2,41	-63	0,52	-63	-2,42	-63	-0,61	-63	0,73	-63	0,93	-63	0,62	-63	-0,8	-63	-0,81	-63	2,27	-63	1,67	-63	0,25	-63	-0,34	-63	2,13	-63	2,64	-63	3,63	-63	0,42	-63	0,92	-63	0,69	-63	3,04	-63	2,97	-63	1,8	-63	3,09	-63	1,67
-62,1	-2,98	-62,1	2,91	-62,1	-2,2	-62,1	-1,79	-62,1	-0,7	-62,1	-0,81	-62,1	1,53	-62,1	0,28	-62,1	-0,4	-62,1	-2,62	-62,1	-0,54	-62,1	2,01	-62,1	0,4	-62,1	-0,83	-62,1	-2,36	-62,1	-2,5	-62,1	3,5	-62,1	2,29	-62,1	1,22	-62,1	-2,58	-62,1	1,06	-62,1	3,14	-62,1	2,99	-62,1	1,28	-62,1	1,82
-61,2	-1,44	-61,2	0,47	-61,2	1,88	-61,2	0,26	-61,2	-0,88	-61,2	0,13	-61,2	-0,14	-61,2	1,57	-61,2	-1	-61,2	-1,76	-61,2	0,23	-61,2	-0,78	-61,2	0,39	-61,2	-1,48	-61,2	0,46	-61,2	0,59	-61,2	1,02	-61,2	0,31	-61,2	0,21	-61,2	0,32	-61,2	1,85	-61,2	2,24	-61,2	2,54	-61,2	2,15	-61,2	3,24
-60,3	0,91	-60,3	-0,66	-60,3	3,92	-60,3	2,27	-60,3	1,69	-60,3	2,56	-60,3	0,91	-60,3	4,27	-60,3	2,07	-60,3	-1,01	-60,3	4,31	-60,3	3,59	-60,3	-0,34	-60,3	0,85	-60,3	-0,89	-60,3	2,87	-60,3	2,82	-60,3	1,73	-60,3	1,21	-60,3	-2,71	-60,3	3,08	-60,3	4,58	-60,3	2,94	-60,3	5,91	-60,3	-0,74
-59,4	2,29	-59,4	0,9	-59,4	-1,74	-59,4	-1,17	-59,4	-2,86	-59,4	1	-59,4	2,24	-59,4	-0,53	-59,4	-1,91	-59,4	-2,49	-59,4	1,75	-59,4	0,87	-59,4	-1,54	-59,4	-0,91	-59,4	2,1	-59,4	2,35	-59,4	2,02	-59,4	0,13	-59,4	0,62	-59,4	0,68	-59,4	4,07	-59,4	1,36	-59,4	1,89	-59,4	0,24	-59,4	2,59
-58,5	-1,19	-58,5	2,55	-58,5	2,16	-58,5	0,87	-58,5	0,45	-58,5	-0,39	-58,5	2,58	-58,5	-0,19	-58,5	-0,47	-58,5	-4,33	-58,5	-0,51	-58,5	0,52	-58,5	1,58	-58,5	-0,52	-58,5	-2,54	-58,5	1,41	-58,5	3,5	-58,5	2,78	-58,5	1,52	-58,5	-1,67	-58,5	3,03	-58,5	4,03	-58,5	3,07	-58,5	4,07	-58,5	-1,3
-57,6	-1,01	-57,6	1,78	-57,6	-0,72	-57,6	-0,61	-57,6	1,55	-57,6	1,55	-57,6	0,78	-57,6	0,54	-57,6	0,11	-57,6	0,66	-57,6	2,11	-57,6	1,13	-57,6	0,8	-57,6	1,23	-57,6	2,08	-57,6	4,21	-57,6	3,15	-57,6	2,31	-57,6	1,63	-57,6	1,91	-57,6	3,42	-57,6	0,85	-57,6	2,5	-57,6	5,56	-57,6	3,53
-56,7	-1,7	-56,7	2,61	-56,7	2,14	-56,7	1	-56,7	0,09	-56,7	0,41	-56,7	0,18	-56,7	2,17	-56,7	2,08	-56,7	-0,52	-56,7	-0,54	-56,7	2,2	-56,7	0,6	-56,7	3,68	-56,7	-0,04	-56,7	1,54	-56,7	3,24	-56,7	-0,07	-56,7	3,4	-56,7	0,5	-56,7	1,24	-56,7	2,38	-56,7	1,45	-56,7	5,65	-56,7	1,89
-55,8	0,96	-55,8	0,91	-55,8	0,46	-55,8	-4,39	-55,8	0,77	-55,8	-1,06	-55,8	1,75	-55,8	0,82	-55,8	-2,34	-55,8	-0,85	-55,8	-1,29	-55,8	2,67	-55,8	0,83	-55,8	-2,6	-55,8	0,35	-55,8	0,61	-55,8	2,15	-55,8	0,91	-55,8	-0,75	-55,8	-0,87	-55,8	1,39	-55,8	2,28	-55,8	3,81	-55,8	2,1	-55,8	0,22
-54,9	0,08	-54,9	3,83	-54,9	-0,39	-54,9	2,17	-54,9	2	-54,9	2,11	-54,9	1,5	-54,9	-0,24	-54,9	2,33	-54,9	-0,87	-54,9	2,31	-54,9	2,25	-54,9	-0,11	-54,9	2,28	-54,9	-1,46	-54,9	3,06	-54,9	1,94	-54,9	1,31	-54,9	-0,41	-54,9	-0,49	-54,9	2,68	-54,9	2,88	-54,9	1,67	-54,9	2,01	-54,9	0,26
-54	-1,13	-54	3,6	-54	1,32	-54	-0,28	-54	-0,71	-54	1,17	-54	2,72	-54	3,35	-54	0,44	-54	-0,67	-54	0,47	-54	3,67	-54	1,81	-54	0,13	-54	-1,62	-54	1,83	-54	4,63	-54	-0,36	-54	0,75	-54	-0,79	-54	2,73	-54	1,76	-54	3,52	-54	1,88	-54	0,05
-53,1	-0,56	-53,1	1,81	-53,1	-0,55	-53,1	0,91	-53,1	-1,63	-53,1	0,06	-53,1	2,76	-53,1	-0,3	-53,1	0,67	-53,1	-0,6	-53,1	0,18	-53,1	1,68	-53,1	1,31	-53,1	-0,05	-53,1	-3,89	-53,1	-1,38	-53,1	2,27	-53,1	1,28	-53,1	1,35	-53,1	-4,93	-53,1	1,52	-53,1	3,14	-53,1	2,18	-53,1	3,07	-53,1	-2,1
-52,2	0,11	-52,2	2,41	-52,2	-0,66	-52,2	3,17	-52,2	-0,43	-52,2	1,95	-52,2	2,08	-52,2	2,25	-52,2	2,09	-52,2	-0,86	-52,2	1,78	-52,2	3,2	-52,2	1,66	-52,2	-0,82	-52,2	-0,41	-52,2	2,07	-52,2	4,16	-52,2	-0,67	-52,2	2,17	-52,2	-1,88	-52,2	3,1	-52,2	4,97	-52,2	1,04	-52,2	4,77	-52,2	-0,25
-51,3	0,44	-51,3	2,21	-51,3	-1,21	-51,3	1,54	-51,3	-1,02	-51,3	0,2	-51,3	0,2	-51,3	1,22	-51,3	2,39	-51,3	-3,13	-51,3	-0,98	-51,3	0,39	-51,3	0,76	-51,3	0,9	-51,3	-1,09	-51,3	0,1	-51,3	2,96	-51,3	-0,63	-51,3	1,4	-51,3	0,35	-51,3	2,08	-51,3	2,97	-51,3	1,14	-51,3	1,91	-51,3	-0,8
-50,4	1,21	-50,4	2,03	-50,4	2,51	-50,4	-0,6	-50,4	1,09	-50,4	1,91	-50,4	1,61	-50,4	1,31	-50,4	-1,21	-50,4	0,92	-50,4	2,79	-50,4	3,02	-50,4	2,3	-50,4	-0,9	-50,4	1,7	-50,4	3,69	-50,4	3,2	-50,4	3,59	-50,4	-0,31	-50,4	-0,47	-50,4	3,26	-50,4	3,37	-50,4	2,51	-50,4	2,15	-50,4	1,99
-49,5	-0,47	-49,5	1,67	-49,5	1,9	-49,5	-0,06	-49,5	-1,37	-49,5	-0,13	-49,5	0,6	-49,5	4,42	-49,5	0,92	-49,5	0,12	-49,5	1,04	-49,5	1,2	-49,5	0,45	-49,5	0,52	-49,5	-0,63	-49,5	1,76	-49,5	-1,33	-49,5	2,19	-49,5	1,78	-49,5	0,95	-49,5	3,96	-49,5	1,94	-49,5	2,82	-49,5	1,58	-49,5	2,04
-48,6	-0,6	-48,6	5,23	-48,6	-0,32	-48,6	1,47	-48,6	-3,64	-48,6	1,11	-48,6	4,16	-48,6	1,14	-48,6	0,17	-48,6	-3,83	-48,6	2,4	-48,6	3,24	-48,6	-0,66	-48,6	-0,09	-48,6	-3,46	-48,6	1	-48,6	5,53	-48,6	0,4	-48,6	4,04	-48,6	-4,17	-48,6	3,19	-48,6	3,02	-48,6	2,05	-48,6	4,54	-48,6	-0,77
-47,7	2,54	-47,7	0,19	-47,7	-2,72	-47,7	0,4	-47,7	0,99	-47,7	3,18	-47,7	3,15	-47,7	-0,89	-47,7	-1,38	-47,7	-0,31	-47,7	2,69	-47,7	1,58	-47,7	-0,56	-47,7	-1,2	-47,7	-0,83	-47,7	3,92	-47,7	3,46	-47,7	1,17	-47,7	1,49	-47,7	1,16	-47,7	3,55	-47,7	3,61	-47,7	1,7	-47,7	2,68	-47,7	0,19
-46,8	0,02	-46,8	2,76	-46,8	1,92	-46,8	0,24	-46,8	-3,55	-46,8	2,05	-46,8	2,96	-46,8	3,11	-46,8	-1,71	-46,8	-1,56	-46,8	2,29	-46,8	3,87	-46,8	2,8	-46,8	-2,76	-46,8	-2,63	-46,8	1,71	-46,8	3,63	-46,8	1,78	-46,8	-1,06	-46,8	-2,56	-46,8	2,5	-46,8	3,01	-46,8	1,88	-46,8	1,88	-46,8	-0,29
-45,9	1,13	-45,9	0,27	-45,9	-0,11	-45,9	-1,53	-45,9	-0,56	-45,9	1,21	-45,9	0,72	-45,9	-1,64	-45,9	-0,74	-45,9	-2,45	-45,9	-0,64	-45,9	-1,03	-45,9	-2,47	-45,9	0,36	-45,9	-0,23	-45,9	1,59	-45,9	1,12	-45,9	-0,51	-45,9	2,09	-45,9	0,43	-45,9	3,73	-45,9	0,52	-45,9	0,08	-45,9	3,57	-45,9	1,47
-45	-0,8	-45	3,46	-45	-0,4	-45	-1,12	-45	2,01	-45	1,65	-45	3	-45	-0,72	-45	-2,66	-45	-0,89	-45	0,97	-45	3,81	-45	1,5	-45	-2,95	-45	-0,23	-45	1,27	-45	3,91	-45	3,37	-45	-0,47	-45	1,16	-45	1,58	-45	2,14	-45	2,64	-45	3,67	-45	0,86
-44,1	1,44	-44,1	3,91	-44,1	2,87	-44,1	-2,33	-44,1	-1,51	-44,1	3,13	-44,1	1,74	-44,1	0,52	-44,1	0,06	-44,1	-2,17	-44,1	2,83	-44,1	1,16	-44,1	-0,21	-44,1	-3,02	-44,1	-1,7	-44,1	3,8	-44,1	2,23	-44,1	1	-44,1	-1,3	-44,1	-0,09	-44,1	4,11	-44,1	4,07	-44,1	3,86	-44,1	1,61	-44,1	1,27
-43,2	-0,52	-43,2	2,43	-43,2	-0,41	-43,2	0,45	-43,2	1,96	-43,2	1,29	-43,2	0,85	-43,2	-1,15	-43,2	1,11	-43,2	0,18	-43,2	1,85	-43,2	1,13	-43,2	0,16	-43,2	2,05	-43,2	0,96	-43,2	3,3	-43,2	1,41	-43,2	-0,33	-43,2	2,29	-43,2	-0,04	-43,2	2,17	-43,2	-0,25	-43,2	0,75	-43,2	2,2	-43,2	1,19
-42,3	-1,08	-42,3	-0,45	-42,3	-2,43	-42,3	-2,79	-42,3	1,04	-42,3	-0,48	-42,3	0,74	-42,3	-0,83	-42,3	-2,17	-42,3	0,97	-42,3	0,79	-42,3	1,28	-42,3	0,64	-42,3	-2,94	-42,3	1,48	-42,3	0,5	-42,3	-0,44	-42,3	0,72	-42,3	-0,66	-42,3	0,92	-42,3	1,84	-42,3	0,96	-42,3	0,48	-42,3	2,21	-42,3	1,56
-41,4	1,48	-41,4	1,74	-41,4	0,68	-41,4	-0,88	-41,4	-0,52	-41,4	3,53	-41,4	2,75	-41,4	-0,66	-41,4	-2,35	-41,4	-2,76	-41,4	2,05	-41,4	1	-41,4	-1,98	-41,4	0,48	-41,4	-3,3	-41,4	1,76	-41,4	1,63	-41,4	-1,92	-41,4	0,35	-41,4	-3,54	-41,4	3,68	-41,4	2,22	-41,4	0,19	-41,4	1,36	-41,4	-2,44
-40,5	0,09	-40,5	2,7	-40,5	-0,73	-40,5	-0,55	-40,5	-1,83	-40,5	1,07	-40,5	2,63	-40,5	-0,38	-40,5	0,37	-40,5	-3,56	-40,5	0,33	-40,5	2,63	-40,5	0,6	-40,5	1,27	-40,5	-3,59	-40,5	-0,47	-40,5	2,29	-40,5	1,56	-40,5	-0,06	-40,5	-1,56	-40,5	1,86	-40,5	2,66	-40,5	2	-40,5	2,74	-40,5	-0,62
-39,6	2,09	-39,6	0,31	-39,6	2,33	-39,6	-0,04	-39,6	3,11	-39,6	2,97	-39,6	1,79	-39,6	4,19	-39,6	0,86	-39,6	-0,22	-39,6	2,87	-39,6	-0,02	-39,6	3,49	-39,6	3,21	-39,6	0,52	-39,6	2,33	-39,6	2,61	-39,6	3,59	-39,6	4,61	-39,6	1,83	-39,6	3,07	-39,6	0,31	-39,6	4,68	-39,6	5,83	-39,6	-0,15
-38,7	-1,82	-38,7	1,4	-38,7	2,53	-38,7	-0,41	-38,7	-1,35	-38,7	0,05	-38,7	1,81	-38,7	3,69	-38,7	-0,12	-38,7	-1,23	-38,7	-0,34	-38,7	1,21	-38,7	0,96	-38,7	-0,07	-38,7	-2,03	-38,7	1,19	-38,7	1,97	-38,7	3,19	-38,7	0,88	-38,7	-0,36	-38,7	1,85	-38,7	2,55	-38,7	3,07	-38,7	1,41	-38,7	1,26
-37,8	0,5	-37,8	1,18	-37,8	-0,79	-37,8	2,21	-37,8	-2,39	-37,8	2,91	-37,8	1,35	-37,8	-1,39	-37,8	1,45	-37,8	-0,56	-37,8	0,66	-37,8	1,22	-37,8	-2,39	-37,8	2,13	-37,8	-3,11	-37,8	0,83	-37,8	1,87	-37,8	-0,73	-37,8	2,14	-37,8	-1,31	-37,8	2,7	-37,8	2,53	-37,8	1,06	-37,8	2,73	-37,8	0,46
-36,9	-1,36	-36,9	3,1	-36,9	1,61	-36,9	-1,87	-36,9	-0,11	-36,9	1,46	-36,9	0,81	-36,9	-0,12	-36,9	-1,97	-36,9	-1,5	-36,9	0,29	-36,9	1,89	-36,9	-2,3	-36,9	1,22	-36,9	-1,67	-36,9	-0,5	-36,9	2,67	-36,9	0,42	-36,9	3,33	-36,9	-0,74	-36,9	1,43	-36,9	3,02	-36,9	1,44	-36,9	3,98	-36,9	1,31
-36	-1,1	-36	1,68	-36	0,18	-36	1,52	-36	-4,55	-36	2,41	-36	1,74	-36	1,89	-36	0,07	-36	-4,69	-36	1,13	-36	0,61	-36	4,59	-36	0,71	-36	-4,41	-36	0,63	-36	2,24	-36	2,13	-36	1,24	-36	-2,87	-36	2,31	-36	1,93	-36	1,77	-36	1,28	-36	-0,64
-35,1	-0,2	-35,1	0,48	-35,1	2,03	-35,1	2,31	-35,1	0,99	-35,1	0,9	-35,1	0,24	-35,1	0,73	-35,1	0,91	-35,1	-1,09	-35,1	2,52	-35,1	0,54	-35,1	0,93	-35,1	1,08	-35,1	-2,84	-35,1	2,73	-35,1	-0,75	-35,1	0,31	-35,1	1,63	-35,1	-2,3	-35,1	2,8	-35,1	0,8	-35,1	0,82	-35,1	4,24	-35,1	-0,6
-34,2	-0,33	-34,2	-0,01	-34,2	1,21	-34,2	0,66	-34,2	0	-34,2	0,95	-34,2	-0,07	-34,2	1,42	-34,2	0,9	-34,2	-1,74	-34,2	0,74	-34,2	0,2	-34,2	1,07	-34,2	0,98	-34,2	-0,12	-34,2	0,28	-34,2	3,6	-34,2	1,54	-34,2	1,5	-34,2	-1,49	-34,2	1,33	-34,2	1,81	-34,2	0,89	-34,2	2,27	-34,2	-1,4
-33,3	-0,2	-33,3	0,4	-33,3	0,63	-33,3	0,51	-33,3	-0,21	-33,3	0,92	-33,3	1,66	-33,3	1,37	-33,3	1,47	-33,3	-0,23	-33,3	0,44	-33,3	2,24	-33,3	0,66	-33,3	1,66	-33,3	1,47	-33,3	-0,84	-33,3	2,72	-33,3	-0,01	-33,3	1,17	-33,3	-0,66	-33,3	1,39	-33,3	1,62	-33,3	1,28	-33,3	2,43	-33,3	1,29
-32,4	-1,83	-32,4	0,62	-32,4	2,27	-32,4	0,03	-32,4	-0,9	-32,4	1,43	-32,4	0,69	-32,4	0,91	-32,4	-1,13	-32,4	-1,66	-32,4	1,06	-32,4	1,8	-32,4	2,32	-32,4	-0,86	-32,4	-3,33	-32,4	-0,23	-32,4	3,16	-32,4	3,64	-32,4	0,01	-32,4	-4,22	-32,4	0,68	-32,4	1,18	-32,4	0,8	-32,4	1,96	-32,4	-0,51
-31,5	-0,57	-31,5	1,1	-31,5	1,07	-31,5	-1,89	-31,5	0,9	-31,5	-0,31	-31,5	0,03	-31,5	1,42	-31,5	-1,48	-31,5	0,95	-31,5	-1,78	-31,5	3,09	-31,5	-0,14	-31,5	-1,19	-31,5	2,79	-31,5	0,27	-31,5	3,13	-31,5	1,62	-31,5	1,31	-31,5	1,03	-31,5	2,15	-31,5	2,18	-31,5	2,26	-31,5	-0,08	-31,5	1,04
-30,6	2,61	-30,6	1,1	-30,6	2,2	-30,6	-0,94	-30,6	-2,35	-30,6	5,06	-30,6	1,92	-30,6	-0,71	-30,6	-1,53	-30,6	-1,36	-30,6	3,1	-30,6	2,39	-30,6	2,06	-30,6	-0,5	-30,6	-1,56	-30,6	3,76	-30,6	2,06	-30,6	2,78	-30,6	-0,54	-30,6	-2,35	-30,6	3,05	-30,6	0,82	-30,6	1,7	-30,6	0,24	-30,6	0,79
-29,7	-0,07	-29,7	3,11	-29,7	0,2	-29,7	0,06	-29,7	0,33	-29,7	-0,41	-29,7	2,71	-29,7	1,15	-29,7	0,89	-29,7	-1,08	-29,7	1,77	-29,7	2,87	-29,7	-1,38	-29,7	-0,34	-29,7	-1,18	-29,7	2,28	-29,7	4,33	-29,7	1,47	-29,7	-0,6	-29,7	-2,78	-29,7	3,08	-29,7	1,67	-29,7	1,03	-29,7	0,87	-29,7	1,75
-28,8	2,06	-28,8	-1,3	-28,8	0,35	-28,8	2,29	-28,8	-1,49	-28,8	2,94	-28,8	-0,41	-28,8	0,92	-28,8	1,4	-28,8	-3,62	-28,8	2	-28,8	-0,16	-28,8	1,84	-28,8	2,17	-28,8	-3,6	-28,8	1,42	-28,8	1,01	-28,8	2,44	-28,8	4,06	-28,8	-2,63	-28,8	3,21	-28,8	-0,29	-28,8	2,51	-28,8	3,92	-28,8	0,85
-27,9	0,02	-27,9	4,53	-27,9	0,16	-27,9	-0,71	-27,9	-2,94	-27,9	2,1	-27,9	1,49	-27,9	2,72	-27,9	-0,65	-27,9	-4,28	-27,9	1,86	-27,9	2,32	-27,9	0,99	-27,9	1,27	-27,9	-4,81	-27,9	0,96	-27,9	1,12	-27,9	1,94	-27,9	1,86	-27,9	-2,74	-27,9	0,79	-27,9	-0,31	-27,9	0,69	-27,9	2	-27,9	-0,25
-27	-0,31	-27	2,02	-27	-0,37	-27	-1,1	-27	2,58	-27	1,35	-27	-0,05	-27	-1,9	-27	2,59	-27	1,66	-27	2,41	-27	1,67	-27	-2	-27	1,89	-27	0,36	-27	1,7	-27	2,92	-27	-2,22	-27	1,26	-27	1,06	-27	0,75	-27	0,69	-27	-0,59	-27	3,09	-27	0,99
-26,1	-1,76	-26,1	1,91	-26,1	0,24	-26,1	0,44	-26,1	0,31	-26,1	-1,46	-26,1	1,76	-26,1	0,95	-26,1	-0,97	-26,1	-1,91	-26,1	-2,5	-26,1	0,98	-26,1	0,25	-26,1	1	-26,1	-0,53	-26,1	0,03	-26,1	1,58	-26,1	1,64	-26,1	2,35	-26,1	-1,04	-26,1	-1,28	-26,1	1,69	-26,1	1	-26,1	1,38	-26,1	-0,93
-25,2	0,29	-25,2	2,23	-25,2	-1,59	-25,2	-1,83	-25,2	1,3	-25,2	0,46	-25,2	1,21	-25,2	-0,28	-25,2	-2,37	-25,2	1,26	-25,2	0,05	-25,2	1,65	-25,2	-0,32	-25,2	-1,68	-25,2	-0,2	-25,2	1,42	-25,2	2,56	-25,2	1,14	-25,2	-0,36	-25,2	-1,64	-25,2	0,94	-25,2	0,98	-25,2	1,78	-25,2	1,18	-25,2	3,02
-24,3	-2,83	-24,3	4,44	-24,3	1,5	-24,3	-0,72	-24,3	-1,74	-24,3	0,17	-24,3	3,5	-24,3	1,43	-24,3	-0,93	-24,3	-3,32	-24,3	-0,15	-24,3	4,12	-24,3	0,79	-24,3	-0,15	-24,3	-0,89	-24,3	-0,54	-24,3	4,71	-24,3	2,19	-24,3	-2,1	-24,3	-1,06	-24,3	0,53	-24,3	0,75	-24,3	2,84	-24,3	2,71	-24,3	-0,57
-23,4	-1,24	-23,4	-0,71	-23,4	-0,15	-23,4	-0,46	-23,4	0,2	-23,4	3,31	-23,4	-0,4	-23,4	-2,17	-23,4	-0,12	-23,4	-0,18	-23,4	3,3	-23,4	0,24	-23,4	-0,42	-23,4	0,86	-23,4	-2,25	-23,4	2,86	-23,4	2,6	-23,4	1,16	-23,4	2,14	-23,4	-0,17	-23,4	1,59	-23,4	0,29	-23,4	-0,07	-23,4	1,49	-23,4	-0,1
-22,5	-4,06	-22,5	0,83	-22,5	1,65	-22,5	-0,26	-22,5	1,3	-22,5	-0,87	-22,5	-1,43	-22,5	1,78	-22,5	-1,29	-22,5	0,82	-22,5	-1,63	-22,5	-0,62	-22,5	2,26	-22,5	1,55	-22,5	-0,4	-22,5	-1,64	-22,5	1,63	-22,5	2,34	-22,5	-0,2	-22,5	1,87	-22,5	0,73	-22,5	0,32	-22,5	3,22	-22,5	1,99	-22,5	2,33
-21,6	-0,82	-21,6	0,68	-21,6	0,15	-21,6	-0,95	-21,6	1,01	-21,6	1,06	-21,6	1,34	-21,6	0,26	-21,6	-0,24	-21,6	0,72	-21,6	2,84	-21,6	-0,84	-21,6	-0,09	-21,6	-0,78	-21,6	-1,11	-21,6	3,52	-21,6	1,55	-21,6	0,24	-21,6	1,1	-21,6	-1,03	-21,6	2,07	-21,6	0,95	-21,6	1,12	-21,6	0,72	-21,6	0,6
-20,7	1,29	-20,7	1,58	-20,7	2,05	-20,7	0,43	-20,7	2,52	-20,7	3,27	-20,7	1,03	-20,7	2,36	-20,7	0,76	-20,7	1,05	-20,7	1,78	-20,7	0,8	-20,7	0,95	-20,7	-0,02	-20,7	2,37	-20,7	1,85	-20,7	1,45	-20,7	1,14	-20,7	1,81	-20,7	2,21	-20,7	1,27	-20,7	0,78	-20,7	0,39	-20,7	0,57	-20,7	0,58
-19,8	0,64	-19,8	1,26	-19,8	2,4	-19,8	0,34	-19,8	2,58	-19,8	2,42	-19,8	1,61	-19,8	1,84	-19,8	1,47	-19,8	-0,01	-19,8	1,06	-19,8	1,26	-19,8	0,54	-19,8	2,75	-19,8	-0,35	-19,8	1,65	-19,8	1,35	-19,8	1,54	-19,8	1,5	-19,8	-0,15	-19,8	3,03	-19,8	2,29	-19,8	0,41	-19,8	1,96	-19,8	-1,2
-18,9	1,46	-18,9	-1,63	-18,9	1,32	-18,9	0,64	-18,9	-1,63	-18,9	2,6	-18,9	-1,26	-18,9	1,93	-18,9	0,57	-18,9	-3,49	-18,9	2,13	-18,9	-1,8	-18,9	0,42	-18,9	1,64	-18,9	-1,19	-18,9	3,16	-18,9	0,12	-18,9	-0,61	-18,9	1,24	-18,9	-1,12	-18,9	3,36	-18,9	0,99	-18,9	-0,42	-18,9	2,08	-18,9	0,52
-18	-1,41	-18	0,41	-18	2,34	-18	-1,1	-18	-2,44	-18	0,29	-18	0,86	-18	3,41	-18	-0,73	-18	-3,1	-18	0,09	-18	0,94	-18	3,76	-18	-1,71	-18	-3,87	-18	-0,79	-18	1,32	-18	4,5	-18	-0,59	-18	-4,28	-18	-1,29	-18	3,13	-18	1,81	-18	-1,07	-18	-2,27
-17,1	2,67	-17,1	-2,4	-17,1	-2,52	-17,1	-1,27	-17,1	1,32	-17,1	1,33	-17,1	-1,54	-17,1	-0,72	-17,1	-0,05	-17,1	-1,07	-17,1	2,74	-17,1	-0,24	-17,1	-2,85	-17,1	-0,45	-17,1	0,82	-17,1	3,42	-17,1	-0,9	-17,1	-2,55	-17,1	0,85	-17,1	-2,16	-17,1	2,16	-17,1	-0,19	-17,1	-2,14	-17,1	-0,31	-17,1	0,4
-16,2	0,66	-16,2	1,13	-16,2	0,64	-16,2	-3,43	-16,2	2,6	-16,2	-0,3	-16,2	0,12	-16,2	1,72	-16,2	-1,41	-16,2	0,03	-16,2	-1,11	-16,2	2,91	-16,2	1,55	-16,2	0,54	-16,2	0,4	-16,2	0,26	-16,2	2,06	-16,2	2,51	-16,2	0,43	-16,2	1,42	-16,2	0,65	-16,2	0,92	-16,2	2,68	-16,2	3,36	-16,2	0,98
-15,3	-0,63	-15,3	-1,53	-15,3	0,86	-15,3	-3,65	-15,3	0,12	-15,3	1,03	-15,3	-1,12	-15,3	0,73	-15,3	-2,02	-15,3	-1,1	-15,3	1,05	-15,3	-2,15	-15,3	-0,06	-15,3	-3,5	-15,3	-2,31	-15,3	2,16	-15,3	-0,14	-15,3	-0,72	-15,3	-1,53	-15,3	-2,65	-15,3	1,46	-15,3	-0,49	-15,3	-0,38	-15,3	-1,17	-15,3	-2,77
-14,4	3,3	-14,4	-1,88	-14,4	0,03	-14,4	1,31	-14,4	-1,33	-14,4	3,27	-14,4	0,38	-14,4	1,97	-14,4	3,01	-14,4	-1,43	-14,4	2,26	-14,4	0,81	-14,4	-0,41	-14,4	4,46	-14,4	-2,02	-14,4	3,36	-14,4	1,24	-14,4	1,43	-14,4	2,8	-14,4	-0,28	-14,4	4,49	-14,4	0,56	-14,4	0,42	-14,4	2,67	-14,4	-1,53
-13,5	1,11	-13,5	3,51	-13,5	1,96	-13,5	0,97	-13,5	0,26	-13,5	3,82	-13,5	2,42	-13,5	1,34	-13,5	0,68	-13,5	-0,54	-13,5	1,63	-13,5	1,4	-13,5	0,75	-13,5	1,44	-13,5	-2,66	-13,5	2,3	-13,5	2,46	-13,5	4,53	-13,5	2,77	-13,5	-0,21	-13,5	1,79	-13,5	1,35	-13,5	1,29	-13,5	3,72	-13,5	-1,26
-12,6	1,57	-12,6	0,32	-12,6	-1,39	-12,6	0,37	-12,6	-2,13	-12,6	2,07	-12,6	-0,77	-12,6	-1,32	-12,6	0,25	-12,6	-3,98	-12,6	1,94	-12,6	0,78	-12,6	0,44	-12,6	-0,4	-12,6	-2,39	-12,6	3,4	-12,6	0,77	-12,6	0,77	-12,6	1,14	-12,6	-4,6	-12,6	2,84	-12,6	1,3	-12,6	1,33	-12,6	1,93	-12,6	-1,15
-11,7	-1,95	-11,7	3,89	-11,7	1,94	-11,7	0,89	-11,7	0,05	-11,7	0,89	-11,7	3,69	-11,7	2,05	-11,7	0,01	-11,7	-2,3	-11,7	-0,12	-11,7	4,16	-11,7	-0,84	-11,7	0,94	-11,7	-1,77	-11,7	-0,11	-11,7	5,02	-11,7	-1,98	-11,7	1,46	-11,7	1,64	-11,7	-1,06	-11,7	2,07	-11,7	0,97	-11,7	2,43	-11,7	-0,86
-10,8	-0,83	-10,8	1,7	-10,8	1,51	-10,8	-0,07	-10,8	2,66	-10,8	0,23	-10,8	1,79	-10,8	1,86	-10,8	-1,56	-10,8	0,55	-10,8	0,11	-10,8	-0,67	-10,8	0,8	-10,8	-0,28	-10,8	0,77	-10,8	1,34	-10,8	1,15	-10,8	1,73	-10,8	0,17	-10,8	1,22	-10,8	0,38	-10,8	1,02	-10,8	2,19	-10,8	-1,02	-10,8	1,49
-9,9	-0,93	-9,9	1,27	-9,9	0,4	-9,9	-0,99	-9,9	-0,05	-9,9	-0,01	-9,9	0,41	-9,9	-1,45	-9,9	-2,98	-9,9	0,69	-9,9	0,65	-9,9	-0,28	-9,9	-1,44	-9,9	-1,72	-9,9	-0,28	-9,9	1,13	-9,9	1,34	-9,9	-2,12	-9,9	-1,32	-9,9	0,89	-9,9	1,49	-9,9	-0,27	-9,9	-0,43	-9,9	-1,77	-9,9	0,85
-9	-0,42	-9	1,27	-9	1,55	-9	-0,92	-9	-0,14	-9	-1,27	-9	-0,81	-9	0,51	-9	0,37	-9	0,19	-9	-1,35	-9	0,01	-9	-0,07	-9	-0,53	-9	0,87	-9	-2,37	-9	-0,11	-9	0,85	-9	1,77	-9	0,29	-9	-1,88	-9	0,57	-9	1,6	-9	1,86	-9	-0,27
-8,1	0,5	-8,1	2,88	-8,1	-0,39	-8,1	0,27	-8,1	4,83	-8,1	1,8	-8,1	1,52	-8,1	2,39	-8,1	-0,8	-8,1	2	-8,1	0,27	-8,1	0,42	-8,1	0,83	-8,1	1,71	-8,1	2,05	-8,1	1,59	-8,1	1,52	-8,1	2,13	-8,1	1,55	-8,1	3,26	-8,1	0,8	-8,1	1,35	-8,1	-0,05	-8,1	3,08	-8,1	1,78
-7,2	-0,85	-7,2	0,21	-7,2	-2,16	-7,2	0,02	-7,2	1,67	-7,2	0,64	-7,2	-0,01	-7,2	-2,73	-7,2	-0,79	-7,2	0,77	-7,2	-0,17	-7,2	-0,38	-7,2	-2,36	-7,2	-1,72	-7,2	0,92	-7,2	-0,69	-7,2	0,35	-7,2	-0,34	-7,2	-1,33	-7,2	1	-7,2	0,6	-7,2	0,67	-7,2	-0,24	-7,2	0,47	-7,2	-0,47
-6,3	0,29	-6,3	0,92	-6,3	0,36	-6,3	0,88	-6,3	-0,82	-6,3	0,87	-6,3	1	-6,3	1,08	-6,3	1,87	-6,3	-2,29	-6,3	-1,1	-6,3	1,17	-6,3	0,25	-6,3	2,47	-6,3	-3,44	-6,3	1,21	-6,3	1,83	-6,3	-0,53	-6,3	2,29	-6,3	-2,84	-6,3	1,79	-6,3	1,05	-6,3	-0,06	-6,3	0,7	-6,3	-0,6
-5,4	0,48	-5,4	-1,02	-5,4	0,18	-5,4	3,29	-5,4	-2,74	-5,4	0,45	-5,4	-1,19	-5,4	-1,54	-5,4	2,78	-5,4	-3,45	-5,4	1,69	-5,4	-0,83	-5,4	-0,6	-5,4	1,93	-5,4	-0,56	-5,4	0,47	-5,4	1,13	-5,4	0,81	-5,4	1,53	-5,4	-0,28	-5,4	-0,46	-5,4	0,67	-5,4	-0,9	-5,4	0,59	-5,4	-1,19
-4,5	1,62	-4,5	-1,65	-4,5	-0,97	-4,5	-1,12	-4,5	3,29	-4,5	1,62	-4,5	0,66	-4,5	0,56	-4,5	0,84	-4,5	3,54	-4,5	1,35	-4,5	-1,9	-4,5	0,44	-4,5	-0,28	-4,5	0,85	-4,5	1,79	-4,5	-0,73	-4,5	2,63	-4,5	0,04	-4,5	1,76	-4,5	0,28	-4,5	-0,69	-4,5	0,9	-4,5	0,05	-4,5	1
-3,6	0,73	-3,6	2,66	-3,6	0,51	-3,6	-0,77	-3,6	-1,02	-3,6	1,19	-3,6	3,23	-3,6	-0,61	-3,6	-0,38	-3,6	-1,31	-3,6	3,84	-3,6	3,99	-3,6	0,6	-3,6	0,62	-3,6	-0,6	-3,6	2,21	-3,6	3,05	-3,6	-0,14	-3,6	0,08	-3,6	0,14	-3,6	0,51	-3,6	1,24	-3,6	-0,68	-3,6	-0,99	-3,6	0,23
-2,7	-0,08	-2,7	-0,46	-2,7	-2,04	-2,7	1,48	-2,7	1,48	-2,7	1,47	-2,7	0,29	-2,7	-0,92	-2,7	1,6	-2,7	-1,37	-2,7	-1	-2,7	1,58	-2,7	-1,82	-2,7	2,49	-2,7	0,17	-2,7	0	-2,7	2,28	-2,7	-0,48	-2,7	0,91	-2,7	-1,52	-2,7	2,26	-2,7	0,19	-2,7	-0,72	-2,7	1,94	-2,7	-0,29
-1,8	0,37			-1,8	1,34	-1,8	0,23			-1,8	0,78			-1,8	2,31	-1,8	0,56	-1,8	-3,39	-1,8	0,94			-1,8	-0,27	-1,8	0,21	-1,8	-1,86	-1,8	0,32			-1,8	1,78	-1,8	-2,11	-1,8	-1,44	-1,8	-0,32			-1,8	1,8	-1,8	1,46	-1,8	-2,61
-0,9	0,03	-0,9	-0,78	-0,9	2,09	-0,9	-0,8	-0,9	-0,42	-0,9	0,5	-0,9	-0,5	-0,9	3,09	-0,9	-0,82	-0,9	-0,46	-0,9	-0,23	-0,9	-0,06	-0,9	2,53	-0,9	-2,71	-0,9	1,29	-0,9	0,08	-0,9	2,39	-0,9	-0,15	-0,9	-2,9	-0,9	0,23	-0,9	0,43	-0,9	1,72	-0,9	-1,19	-0,9	-1,19	-0,9	0,91
0	0,2	0	2,2	0	3,22	0	-1,3	0	-0,51	0	0,94	0	-0,69	0	4,48	0	-1,63	0	-0,79	0	1,93	0	-0,57	0	2,28	0	-0,87	0	0,12	0	2,84	0	-1,01	0	3,52	0	0,12	0	-2,54	0	1,42	0	0,81	0	1,36	0	0,83	0	-0,86
0,9	-2,5	0,9	1,27	0,9	-0,52	0,9	2,22	0,9	-0,6	0,9	-1,86	0,9	1,51	0,9	-0,2	0,9	1,64	0,9	-2,55	0,9	-0,84	0,9	0,76	0,9	0,31	0,9	1,78	0,9	-1,52	0,9	-0,22	0,9	3,92	0,9	-1,54	0,9	2,52	0,9	-1,44	0,9	-0,65	0,9	2,01	0,9	-1,83	0,9	3,64	0,9	-1,23
1,8	-4,44	1,8	-1,38	1,8	-4,8	1,8	-3,11	1,8	-2,93	1,8	-5,17	1,8	-0,48	1,8	-3,58	1,8	-0,99	1,8	-4,94	1,8	-2,26	1,8	1,91	1,8	-2,27	1,8	0,63	1,8	-3,37	1,8	-5,41	1,8	-0,25	1,8	-3,04	1,8	-1,62	1,8	-0,87	1,8	-2,95	1,8	-1,79	1,8	-2,84	1,8	-0,89	1,8	-1,6
2,7	-8,32	2,7	-1,15	2,7	-2,87	2,7	0,15	2,7	-0,47	2,7	-8,04	2,7	-3,35	2,7	-1,54	2,7	-1,68	2,7	0,27	2,7	-2,87	2,7	1,02	2,7	0,57	2,7	-1,46	2,7	-1,56	2,7	-6,81	2,7	1,02	2,7	-1,65	2,7	-1,2	2,7	-0,89	2,7	-3,52	2,7	-1,65	2,7	1,22	2,7	-0,82	2,7	-0,6
3,6	-9,45	3,6	-2,83	3,6	-3,77	3,6	-3,23	3,6	-0,86	3,6	-7,18	3,6	-2,49	3,6	-3,63	3,6	-1,48	3,6	-0,34	3,6	-3,97	3,6	1,82	3,6	-2,59	3,6	0,75	3,6	-0,41	3,6	-7,25	3,6	-1,33	3,6	-3,14	3,6	-1,28	3,6	-0,88	3,6	-4,33	3,6	-1,26	3,6	-1,4	3,6	-0,15	3,6	-1,77
4,5	-8,11	4,5	-1,95	4,5	-5,9	4,5	-2,47	4,5	1,16	4,5	-6,74	4,5	-2,09	4,5	-3,91	4,5	0,11	4,5	1,06	4,5	-2,63	4,5	3,12	4,5	-1,38	4,5	0,48	4,5	1,39	4,5	-8,22	4,5	-1,86	4,5	-4,92			4,5	-1,68	4,5	-5,59	4,5	-2,33	4,5	-3,81	4,5	-0,4
5,4	-8,19	5,4	-3,47	5,4	-4,27	5,4	-4,51	5,4	-1,05	5,4	-7,84	5,4	-5,06	5,4	-6,18	5,4	-2,27	5,4	-3,24	5,4	-2,42	5,4	-1,01	5,4	-2,19	5,4	-1,38	5,4	-0,12	5,4	-7,14	5,4	-4,46	5,4	-6,14	5,4	-4,12	5,4	-0,46	5,4	-2,58	5,4	-4,36	5,4	-2,81	5,4	-2,5	5,4	-0,89
6,3	-6,13	6,3	0,11	6,3	-4,44	6,3	-4,64	6,3	-3,01	6,3	-5,84	6,3	-2,7	6,3	-3,22	6,3	-2,7	6,3	-4,24	6,3	-1,41	6,3	1,25	6,3	-3,35	6,3	-1,78	6,3	-2,57	6,3	-8,8	6,3	-3,62	6,3	-7,55	6,3	-3,15	6,3	-1,93	6,3	-3,06	6,3	-2,04	6,3	-2,3	6,3	-2,45	6,3	-0,94
7,2	-5,21	7,2	-3,1	7,2	-4,58	7,2	-1,48	7,2	-3,82	7,2	-4,72	7,2	-2,98	7,2	-5,34	7,2	-2,91	7,2	-5,6	7,2	0,9	7,2	1,38	7,2	-2,46	7,2	-0,5	7,2	-1,69	7,2	-7,52	7,2	-4,77	7,2	-4,46	7,2	-1,08	7,2	-1,54	7,2	-0,95	7,2	-3,57	7,2	-1,41	7,2	0,73	7,2	-3,24
8,1	-6,6	8,1	-2,48	8,1	-3,98	8,1	-4,15	8,1	0,48	8,1	-7,09	8,1	-1,9	8,1	-4,86	8,1	-2,16	8,1	-0,92	8,1	1,46	8,1	4,42	8,1	-1,9	8,1	-1,56	8,1	-0,29	8,1	-7,97	8,1	-3,16	8,1	-3,16	8,1	-3,55	8,1	-2,76	8,1	-2,72	8,1	-1,77	8,1	-0,18	8,1	-1,98	8,1	-1,42
9	-5,8	9	0,36	9	-6,33	9	-4,26	9	-2,14	9	-4,27	9	-0,27	9	-6,23	9	-1,15	9	-2,51	9	0,44	9	4,98	9	-2,62	9	-0,79	9	-0,64	9	-8,9	9	-1,1	9	-7,18	9	-6,42	9	-0,72	9	-2,83	9	-1,32	9	-2,08	9	-1,72	9	-1,01
9,9	-4,95	9,9	-1,62	9,9	-4,71	9,9	-2,66	9,9	-2,13	9,9	-4,67	9,9	-2,24	9,9	-6,5	9,9	-3,62	9,9	-2,73	9,9	0	9,9	5,79	9,9	-2,49	9,9	-0,3	9,9	-2,71	9,9	-13,46	9,9	-2,05	9,9	-6,42	9,9	-2,29	9,9	-0,13	9,9	-5,11	9,9	-1,61	9,9	-2,41	9,9	-0,62	9,9	-0,57
10,8	-2,74	10,8	-0,45	10,8	-0,81	10,8	-4,45	10,8	-0,67	10,8	-2,4	10,8	-2,83	10,8	-3,48	10,8	-4,18	10,8	-4,53	10,8	5,9	10,8	3,47	10,8	-0,05	10,8	-1,58	10,8	0,21	10,8	-8,39	10,8	-5,42	10,8	-2,92	10,8	-3,99	10,8	-0,18	10,8	-2,65	10,8	-5,26	10,8	-2,03	10,8	-1,87	10,8	-1,56
11,7	-2,32	11,7	-0,5	11,7	-4,56	11,7	-2,27	11,7	-0,25	11,7	-3,95	11,7	-2,09	11,7	-4,19	11,7	-1,49	11,7	-2,68	11,7	4,45	11,7	6,61	11,7	-1,14	11,7	1,53	11,7	-1,85	11,7	-11,63	11,7	-3,9	11,7	-7,89	11,7	-3,62	11,7	-3,97	11,7	-3,76	11,7	-1,63	11,7	-2,71	11,7	-1,56	11,7	-1,9
12,6	-2,58	12,6	3,7	12,6	-2,69	12,6	-3,21	12,6	1,36	12,6	-0,83	12,6	-0,04	12,6	-3,79	12,6	-5,28	12,6	0,23	12,6	7,63	12,6	8,19	12,6	-0,55	12,6	-1,65	12,6	0,92	12,6	-10,7	12,6	-1,31	12,6	-4,61	12,6	-4,92	12,6	-0,55	12,6	-3,5	12,6	-1,64	12,6	-0,82	12,6	-0,21	12,6	-1,38
13,5	1,29	13,5	2,45	13,5	-1,79	13,5	-4,02	13,5	0,28	13,5	-1,96	13,5	-0,3	13,5	-6,71	13,5	-4,58	13,5	0,46	13,5	6,64	13,5	7,23	13,5	-2,27	13,5	-0,97	13,5	0,22	13,5	-9,03	13,5	-2,13	13,5	-5,37	13,5	-2,35	13,5	-1,08	13,5	-2,91	13,5	-1,38	13,5	-1,94	13,5	0,34	13,5	-2,4
14,4	-0,57	14,4	3,38	14,4	-3,22	14,4	-2,61	14,4	-2,21	14,4	-2,79	14,4	-0,1	14,4	-3,56	14,4	-2,35	14,4	-2,39	14,4	6,96	14,4	7,83	14,4	-0,62	14,4	0,26	14,4	-1,21	14,4	-8,41	14,4	-2,51	14,4	-8,09	14,4	-3,44	14,4	-1,8	14,4	-3,5	14,4	-0,84	14,4	-2,63	14,4	-0,47	14,4	-1,02
15,3	0,97	15,3	4,28	15,3	-1,22	15,3	-6,03	15,3	-0,78	15,3	1,3	15,3	2,52	15,3	-3,14	15,3	-6,81	15,3	-1,42	15,3	8,13	15,3	8,83	15,3	1,14	15,3	-3	15,3	-1,53	15,3	-9,33	15,3	-2,65	15,3	-3,93	15,3	-4,81	15,3	-2,09	15,3	-2,05	15,3	-1,03	15,3	0,94	15,3	-2,23	15,3	-1,58
16,2	3,47	16,2	1,22	16,2	-3,23	16,2	-5,41	16,2	-1,91	16,2	0,85	16,2	-0,12	16,2	-4,89	16,2	-5,91	16,2	-4,21	16,2	9,17	16,2	8	16,2	-1,3	16,2	-2,26	16,2	-2,72	16,2	-10,87	16,2	-5,57	16,2	-4,72	16,2	-5,42	16,2	-0,88	16,2	0,16	16,2	-2,1	16,2	-0,05	16,2	-1,41	16,2	-1,35
17,1	4,05	17,1	0,18	17,1	-0,47	17,1	-3,53	17,1	0,32	17,1	0,21	17,1	0,98	17,1	-1,78	17,1	-3,07	17,1	-1,03	17,1	10,01	17,1	8,69	17,1	0,2	17,1	-0,05	17,1	1,44	17,1	-10,82	17,1	-5,57	17,1	-6,49	17,1	-6,3	17,1	-2,2	17,1	-1,91	17,1	-2,1	17,1	-0,76	17,1	-1,85	17,1	-1,48
18	7,16	18	5,71	18	-2,05	18	-4,15	18	-2	18	3,62	18	1,14	18	-5,1	18	-4,16	18	-0,6	18	13	18	10,26	18	1,38	18	-0,24	18	0,25	18	-6,72	18	-1,74	18	-4,93	18	-4,74	18	-2,1	18	0,85	18	-2,3	18	-0,96	18	-0,83	18	-1,47
18,9	3,78	18,9	5,08	18,9	-5,28	18,9	-4,65	18,9	-2,4	18,9	4,33	18,9	2,47	18,9	-5,57	18,9	-4,75	18,9	-4,48	18,9	11,99	18,9	12,54	18,9	2,34	18,9	-1,04	18,9	-3,44	18,9	-11,96	18,9	-2,54	18,9	-7,6	18,9	-6,44	18,9	-1,92	18,9	-1,9	18,9	-1,19	18,9	-2,74	18,9	-1,97	18,9	-1,52
19,8	4,08	19,8	4,14	19,8	-4,05	19,8	-4,82	19,8	-1,48	19,8	3,17	19,8	2,09	19,8	-3,31	19,8	-7,66	19,8	-3,34	19,8	13,74	19,8	12,5	19,8	1,99	19,8	-4,24	19,8	-2,04	19,8	-10,66	19,8	-2,44	19,8	-5,04	19,8	-6,47	19,8	-4,2	19,8	0,58	19,8	-0,68	19,8	0,68	19,8	-3,2	19,8	-3,94
20,7	7,17	20,7	5,49	20,7	-2,5	20,7	-3,52	20,7	-2,94	20,7	5,94	20,7	3,74	20,7	-3,87	20,7	-5,86	20,7	-4,52	20,7	16,13	20,7	12,25	20,7	1,45	20,7	-0,69	20,7	-1,19	20,7	-8,45	20,7	-4,26	20,7	-6,56	20,7	-4,14	20,7	-3,08	20,7	1,3	20,7	-1,35	20,7	-1,46	20,7	-0,27	20,7	-4,02
21,6	5,2	21,6	8,8	21,6	-7,16	21,6	-5,11	21,6	-2,98	21,6	2,4	21,6	5,59	21,6	-7,61	21,6	-6,13	21,6	-4,39	21,6	15,46	21,6	14,51	21,6	-1,48	21,6	-1,15	21,6	-1,01	21,6	-9,66	21,6	-1,35	21,6	-9,5	21,6	-7,31	21,6	-1,79	21,6	0,76	21,6	-1,16	21,6	-1,65	21,6	-1,58	21,6	-2,46
22,5	11,74	22,5	4,14	22,5	-1,7	22,5	-4,1	22,5	-3,92	22,5	8,22	22,5	1,55	22,5	-4,08	22,5	-5,3	22,5	-5,47	22,5	18,08	22,5	11,99	22,5	0,92	22,5	-1,74	22,5	-4,17	22,5	-9,35	22,5	-4,23	22,5	-7,88	22,5	-5,06	22,5	-5,27	22,5	1,71	22,5	-3,1	22,5	-2,2	22,5	-2,29	22,5	-3,79
23,4	7,46	23,4	7,91	23,4	-0,35	23,4	-4,24	23,4	-1,06	23,4	5,94	23,4	4,66	23,4	-1,3	23,4	-4,04	23,4	-1,36	23,4	18,05	23,4	14,9	23,4	2,3	23,4	-0,4	23,4	1,53	23,4	-9,64	23,4	-2,06	23,4	-5,54	23,4	-5,57	23,4	-0,65	23,4	2,81	23,4	0,11	23,4	-1,62	23,4	-3,84	23,4	-1,35
24,3	9,22	24,3	8,28	24,3	-2,33	24,3	-4,15	24,3	-5,93	24,3	7,28	24,3	6,05	24,3	-4,68	24,3	-3,41	24,3	-6,66	24,3	17,39	24,3	14,93	24,3	2,35	24,3	1,34	24,3	-2,56	24,3	-11,62	24,3	-2,35	24,3	-5,61	24,3	-6,11	24,3	-5,38	24,3	-0,03	24,3	-1,56	24,3	-0,81	24,3	-3,15	24,3	-5,39
25,2	13,4	25,2	8,2	25,2	-6,78	25,2	-5,45	25,2	-2,99	25,2	10,27	25,2	4,85	25,2	-4,16	25,2	-5,92	25,2	-2,07	25,2	21,43	25,2	17,28	25,2	0,21	25,2	-0,87	25,2	-3,31	25,2	-7,3	25,2	-0,91	25,2	-9,63	25,2	-7,17	25,2	-4,96	25,2	1,93	25,2	-1,34	25,2	-2,85	25,2	-2,4	25,2	-3,2
26,1	15,16	26,1	8,9	26,1	-3,44	26,1	-4,78	26,1	0,07	26,1	11,05	26,1	4,28	26,1	-3,47	26,1	-5,72	26,1	-2,95	26,1	22,64	26,1	15,84	26,1	0,08	26,1	-0,35	26,1	-0,34	26,1	-6,64	26,1	-1,8	26,1	-9,36	26,1	-7,22	26,1	-3,35	26,1	2,9	26,1	0,59	26,1	-2,52	26,1	-3,86	26,1	-2,24
27	11,3	27	9,76	27	-1,43	27	-4,28	27	-3,03	27	7,45	27	7,34	27	-3,82	27	-2,16	27	-4,88	27	21,45	27	18,25	27	1,33	27	0,36	27	0,55	27	-10,32	27	-0,92	27	-6,97	27	-4,33	27	0,65	27	0,33	27	0,63	27	-0,86	27	-1,41	27	-2,76
27,9	12,59	27,9	12,9	27,9	-2,48	27,9	-7,28	27,9	-1,08	27,9	9,1	27,9	8,34	27,9	-3,36	27,9	-7	27,9	-0,76	27,9	21,7	27,9	21,79	27,9	1,17	27,9	-1,03	27,9	0,91	27,9	-10,64	27,9	2,18	27,9	-6,97	27,9	-6,07	27,9	-0,91	27,9	1,5	27,9	1,45	27,9	-1,26	27,9	-2,1	27,9	-2,97
28,8	15,28	28,8	10,52	28,8	-4,86	28,8	-6,11	28,8	-0,67	28,8	9,62	28,8	7,69	28,8	-3,4	28,8	-7,18	28,8	-3,67	28,8	24,28	28,8	19,96	28,8	2,73	28,8	-2,23	28,8	-3,16	28,8	-9,26	28,8	-0,88	28,8	-11,11	28,8	-9,05	28,8	-0,74	28,8	0,58	28,8	0,84	28,8	-3,17	28,8	-4,74	28,8	-0,67
29,7	17,19	29,7	14,24	29,7	-1,52	29,7	-1,73	29,7	-3,71	29,7	13,71	29,7	10,42	29,7	-1,68	29,7	-3,03	29,7	-4,73	29,7	26,71	29,7	22,2	29,7	3,83	29,7	0,65	29,7	-2,59	29,7	-8,77	29,7	0,27	29,7	-8,38	29,7	-4,39	29,7	-3,73	29,7	2,18	29,7	1,73	29,7	-1,51	29,7	-2,25	29,7	-1,85
30,6	18,74	30,6	11,95	30,6	-0,62	30,6	-5,07	30,6	-4,05	30,6	11,72	30,6	7,74	30,6	-3,36	30,6	-3,12	30,6	-3,44	30,6	26,82	30,6	18,36	30,6	4,71	30,6	0,42	30,6	-1,38	30,6	-9,8	30,6	-3,13	30,6	-7,58	30,6	-4,45	30,6	-1,76	30,6	1,64	30,6	0,32	30,6	-0,56	30,6	-1,31	30,6	-3,18
31,5	21,79	31,5	12,05	31,5	-0,07	31,5	-4,06	31,5	-3,21	31,5	17,05	31,5	7,41	31,5	-4,84	31,5	-4,07	31,5	-6,29	31,5	27,8	31,5	19,15	31,5	3,98	31,5	1,1	31,5	-0,6	31,5	-8,62	31,5	-4,68	31,5	-5,97	31,5	-4,37	31,5	-1,85	31,5	2,9	31,5	-2,18	31,5	-2,74	31,5	-1,7	31,5	-3,01
32,4	19,95	32,4	14,27	32,4	-1,2	32,4	-4,79	32,4	-3,34	32,4	17,69	32,4	12,28	32,4	-1,4	32,4	-5,93	32,4	-3,56	32,4	28,87	32,4	23,32	32,4	4,52	32,4	-0,7	32,4	-1,36	32,4	-9,49	32,4	0,94	32,4	-8,72	32,4	-4,65	32,4	-3,51	32,4	3,87	32,4	0,84	32,4	-2,85	32,4	-1,39	32,4	-3,96
33,3	20,84	33,3	14,91	33,3	-0,03	33,3	-3,74	33,3	-2,51	33,3	15,44	33,3	11,57	33,3	-2,38	33,3	-4,82	33,3	-3,99	33,3	26,96	33,3	22,16	33,3	5,25	33,3	-0,99	33,3	-3,93	33,3	-10	33,3	-0,81	33,3	-7,65	33,3	-8,5	33,3	-3,98	33,3	3,7	33,3	1,06	33,3	-0,91	33,3	-2	33,3	-4,36
34,2	22,22	34,2	17,26	34,2	1,32	34,2	-4,93	34,2	-4,15	34,2	16,29	34,2	12,53	34,2	-1,04	34,2	-5,61	34,2	-6,88	34,2	31,59	34,2	24,66	34,2	4,22	34,2	1,09	34,2	-2,31	34,2	-9,85	34,2	0,11	34,2	-7,17	34,2	-6,75	34,2	-3,27	34,2	2,24	34,2	1,8	34,2	-1,47	34,2	0,03	34,2	-3,69
35,1	24,78	35,1	18,04	35,1	0,44	35,1	-2,57	35,1	-1,02	35,1	19,21	35,1	13,31	35,1	-1,73	35,1	-4,9	35,1	-2,33	35,1	32,93	35,1	25,28	35,1	4,51	35,1	2,24	35,1	-1,98	35,1	-6,95	35,1	0,06	35,1	-7,79	35,1	-4,08	35,1	-2,79	35,1	5,06	35,1	1,55	35,1	-0,56	35,1	-1,3	35,1	-3,8
36	23,79	36	18,28	36	1,75	36	-5,84	36	-0,9	36	18,92	36	14,27	36	0,46	36	-7,75	36	-3,83	36	33,31	36	24,64	36	8,07	36	-2,27	36	-0,05	36	-9,12	36	-0,7	36	-4,86	36	-8,61	36	-0,3	36	3,16	36	2,17	36	-0,51	36	-3,23	36	-2,91
36,9	23,63	36,9	17,61	36,9	-1,03	36,9	-4,37	36,9	0,18	36,9	17,19	36,9	12,03	36,9	-3,37	36,9	-4,11	36,9	-1,65	36,9	32,19	36,9	26,03	36,9	3,86	36,9	2,38	36,9	1,35	36,9	-10,17	36,9	-0,01	36,9	-8,62	36,9	-3,09	36,9	-2,32	36,9	2,32	36,9	1,34	36,9	-0,83	36,9	1,52	36,9	-3,57
37,8	24,77	37,8	17,34	37,8	0,92	37,8	-3,98	37,8	-3,66	37,8	16,33	37,8	11,9	37,8	-0,09	37,8	-5,15	37,8	-4,58	37,8	32,71	37,8	26,36	37,8	7,61	37,8	1,57	37,8	-3,32	37,8	-9,4	37,8	-1,96	37,8	-6,68	37,8	-6,79	37,8	-5,59	37,8	4,72	37,8	0,77	37,8	0,04	37,8	-2,98	37,8	-2,87
38,7	28	38,7	18,73	38,7	1,99	38,7	-4,4	38,7	-0,2	38,7	22	38,7	15,73	38,7	0,72	38,7	-4,92	38,7	-2,07	38,7	36,35	38,7	30,33	38,7	6,84	38,7	-1,44	38,7	-1,22	38,7	-8,97	38,7	0,34	38,7	-8,93	38,7	-8,76	38,7	-2,85	38,7	5,15	38,7	2,44	38,7	-1,72	38,7	-2,81	38,7	-0,81
39,6	30,27	39,6	20,36	39,6	4,05	39,6	-7,77	39,6	-2,57	39,6	21,9	39,6	14,59	39,6	-0,48	39,6	-6,75	39,6	-3,64	39,6	37,62	39,6	28,15	39,6	5,37	39,6	-1,39	39,6	-2,73	39,6	-9,24	39,6	0,08	39,6	-7,84	39,6	-6,74	39,6	-4,09	39,6	4,39	39,6	2,35	39,6	-2,93	39,6	-1,77	39,6	-2,02
40,5	33,19	40,5	22,58	40,5	4,18	40,5	-3,44	40,5	-2,15	40,5	25,86	40,5	18,59	40,5	2,83	40,5	-3,39	40,5	-2,87	40,5	41,01	40,5	30,22	40,5	8,39	40,5	0,41	40,5	-0,44	40,5	-8,18	40,5	1,01	40,5	-7,77	40,5	-5,47	40,5	-3,06	40,5	5,43	40,5	2,43	40,5	-1,91	40,5	-2,27	40,5	-2,53
41,4	30,79	41,4	20,79	41,4	4,27	41,4	-1,22	41,4	-0,02	41,4	25,18	41,4	15,14	41,4	1,19	41,4	-2,89	41,4	-3,29	41,4	39,81	41,4	32,31	41,4	6,93	41,4	0,81	41,4	-2,11	41,4	-9,64	41,4	1,69	41,4	-6,53	41,4	-5,75	41,4	-4,18	41,4	4,41	41,4	3,96	41,4	-1,47	41,4	0,07	41,4	-3,11
42,3	33,99	42,3	23,49	42,3	0,67	42,3	-1,88	42,3	-4,16	42,3	24,99	42,3	16,89	42,3	-2,03	42,3	-2,5	42,3	-3,71	42,3	41,35	42,3	29,2	42,3	4,6	42,3	2,24	42,3	-1,64	42,3	-8,3	42,3	-0,2	42,3	-8,98	42,3	-4,13	42,3	-5,97	42,3	3,39	42,3	4,07	42,3	-3,18	42,3	-0,44	42,3	-3,79
43,2	35,59	43,2	20,13	43,2	1,49	43,2	-5,08	43,2	-1,5	43,2	27,95	43,2	15,15	43,2	0,7	43,2	-4,88	43,2	-5,01	43,2	41,3	43,2	30,31	43,2	7,15	43,2	1,57	43,2	-3,92	43,2	-9,09	43,2	0,65	43,2	-7,9	43,2	-4,66	43,2	-4,04	43,2	4,88	43,2	3,53	43,2	-1,05	43,2	-1,19	43,2	-2,38
44,1	30,29	44,1	22,15	44,1	2,14	44,1	-4,28	44,1	-3,91	44,1	22,31	44,1	15,78	44,1	-1,02	44,1	-3,92	44,1	-5,95	44,1	40,37	44,1	28,88	44,1	7,06	44,1	1,69	44,1	-2,66	44,1	-10,01	44,1	-2,11	44,1	-6,47	44,1	-5,85	44,1	-4,06	44,1	4,02	44,1	2,13	44,1	-0,68	44,1	-2,22	44,1	-4,71
45	35,16	45	23,04	45	2,85	45	-4,67	45	-2,92	45	28,32	45	17,74	45	1,25	45	-6,16	45	-3,57	45	43,87	45	31,49	45	8,21	45	0,11	45	-3,35	45	-8,13	45	-1,59	45	-8,69	45	-9,44	45	-6,24	45	7,39	45	2,16	45	-2,66	45	-3,8	45	-4,85
45,9	35,92	45,9	23,75	45,9	3,25	45,9	-3,81	45,9	-1,57	45,9	27,62	45,9	17,31	45,9	-0,63	45,9	-3,17	45,9	-3,88	45,9	43,76	45,9	30,11	45,9	8,65	45,9	3,01	45,9	-0,62	45,9	-11,01	45,9	-0,26	45,9	-6,53	45,9	-5,65	45,9	-2,63	45,9	5,63	45,9	1,69	45,9	-1,57	45,9	0,31	45,9	-4,83
46,8	37,07	46,8	24,22	46,8	2,76	46,8	-4,75	46,8	-2,17	46,8	28,5	46,8	18,55	46,8	1,17	46,8	-5,16	46,8	-5,21	46,8	45,23	46,8	31,88	46,8	7,79	46,8	1,12	46,8	-1,91	46,8	-9,8	46,8	-1,32	46,8	-9,51	46,8	-7,56	46,8	-6	46,8	4,77	46,8	2,69	46,8	-1,84	46,8	-3,04	46,8	-5,07
47,7	37,99	47,7	28,12	47,7	1,16	47,7	-3,33	47,7	-1,7	47,7	29,56	47,7	23,09	47,7	-3,16	47,7	-3,43	47,7	-2,33	47,7	47,39	47,7	36,52	47,7	7,74	47,7	1,33	47,7	0,05	47,7	-9,95	47,7	1,43	47,7	-9,05	47,7	-5,54	47,7	-2,07	47,7	6,65	47,7	2,48	47,7	-2,19	47,7	-1,84	47,7	-3,1
48,6	42,06	48,6	26,55	48,6	4,44	48,6	-1,29	48,6	-2,33	48,6	33,39	48,6	18,53	48,6	1,36	48,6	-4,17	48,6	-5,95	48,6	50,08	48,6	35,78	48,6	8,59	48,6	4,16	48,6	-1,95	48,6	-7,7	48,6	2,5	48,6	-5,77	48,6	-6,6	48,6	-3,15	48,6	7,38	48,6	2,92	48,6	-1,44	48,6	-1,92	48,6	-3,83
49,5	40,95	49,5	26,58	49,5	5,8	49,5	-3	49,5	-3,85	49,5	32,85	49,5	21,19	49,5	2,85	49,5	-4,33	49,5	-6,84	49,5	50,51	49,5	36,87	49,5	9,11	49,5	2,07	49,5	-3,22	49,5	-8,37	49,5	0,88	49,5	-7,57	49,5	-8,94	49,5	-5,4	49,5	8,24	49,5	2,33	49,5	-0,75	49,5	-2,31	49,5	-6,24
50,4	43,62	50,4	30,85	50,4	4,31	50,4	-4,97	50,4	-4,89	50,4	33,24	50,4	23,02	50,4	2,34	50,4	-4,56	50,4	-5,48	50,4	49,76	50,4	37,45	50,4	11,25	50,4	2,02	50,4	-1,9	50,4	-10,14	50,4	-0,18	50,4	-5,66	50,4	-7,75	50,4	-4,44	50,4	6,03	50,4	3,28	50,4	1,56	50,4	-3,65	50,4	-2,66
51,3	46,21	51,3	29,66	51,3	5,26	51,3	-6,25	51,3	-1,65	51,3	37,47	51,3	21,23	51,3	3,01	51,3	-8,45	51,3	-4,48	51,3	53,64	51,3	35,78	51,3	9,22	51,3	-0,87	51,3	-1,29	51,3	-7,66	51,3	-0,41	51,3	-7,61	51,3	-9,37	51,3	-3,84	51,3	7,95	51,3	3,2	51,3	-0,72	51,3	-2,53	51,3	-3,06
52,2	46,85	52,2	32,32	52,2	6,92	52,2	-4,45	52,2	-5,01	52,2	36,24	52,2	24,44	52,2	3,19	52,2	-5,19	52,2	-5,16	52,2	54,49	52,2	40,09	52,2	9,54	52,2	2,54	52,2	-0,57	52,2	-8,82	52,2	2,2	52,2	-6,62	52,2	-6,31	52,2	-5,44	52,2	6,56	52,2	5,43	52,2	-0,63	52,2	-0,96	52,2	-3,37
53,1	50,39	53,1	32,65	53,1	5,62	53,1	-2,71	53,1	-1,57	53,1	38,85	53,1	25,77	53,1	2,26	53,1	-2,91	53,1	-2,37	53,1	56,28	53,1	41	53,1	10,09	53,1	1,03	53,1	-0,36	53,1	-7,66	53,1	2,64	53,1	-7,54	53,1	-7,56	53,1	-4,53	53,1	8,28	53,1	5,43	53,1	0,58	53,1	-1,71	53,1	-5,53
54	46,65	54	33,05	54	7,49	54	-3,5	54	-1,95	54	34,72	54	23,26	54	3,88	54	-3,53	54	-3,64	54	55,46	54	38,89	54	11,98	54	4,27	54	-1,83	54	-9,78	54	1,74	54	-4,66	54	-7,39	54	-5,7	54	4,74	54	5,89	54	0,59	54	-3,35	54	-5,77
54,9	50,35	54,9	32,94	54,9	3,81	54,9	-1,83	54,9	1,05	54,9	38,31	54,9	26,54	54,9	1,61	54,9	-2,42	54,9	-4,42	54,9	56,2	54,9	43,1	54,9	8,63	54,9	2,78	54,9	-0,69	54,9	-9,9	54,9	4,05	54,9	-10,12	54,9	-7,59	54,9	-1,95	54,9	7,8	54,9	3,26	54,9	-1,79	54,9	-3,65	54,9	-3,39
55,8	48,43	55,8	33,34	55,8	5,21	55,8	-3,06	55,8	-3,04	55,8	36,77	55,8	25,3	55,8	0,43	55,8	-4,18	55,8	-3,72	55,8	54,63	55,8	42,54	55,8	10,24	55,8	1,55	55,8	-0,86	55,8	-9,5	55,8	3,59	55,8	-8,76	55,8	-9,22	55,8	-5,52	55,8	7,48	55,8	5,14	55,8	-2,54	55,8	-4,42	55,8	-4,32
56,7	52,33	56,7	34,06	56,7	7,03	56,7	-2,76	56,7	-2,04	56,7	41,2	56,7	25,36	56,7	2,25	56,7	-1,57	56,7	-2,8	56,7	60,26	56,7	42,86	56,7	11,37	56,7	4,28	56,7	0,82	56,7	-7,06	56,7	1,21	56,7	-8,65	56,7	-4,67	56,7	-3,83	56,7	8,17	56,7	4,54	56,7	-0,72	56,7	-1,12	56,7	-2,73
57,6	53,91	57,6	35,14	57,6	8,41	57,6	-4,24	57,6	-2,27	57,6	40,78	57,6	26,38	57,6	3,54	57,6	-5,59	57,6	-4,76	57,6	59,84	57,6	39,92	57,6	12,4	57,6	1,87	57,6	-3,35	57,6	-8,93	57,6	0,18	57,6	-7,98	57,6	-9,95	57,6	-5,27	57,6	8,15	57,6	3,94	57,6	0,19	57,6	-3,39	57,6	-2,31
58,5	54,32	58,5	35,56	58,5	7,27	58,5	-2,64	58,5	0,88	58,5	42,16	58,5	27,72	58,5	2,58	58,5	-4,84	58,5	0,25	58,5	61,41	58,5	43,33	58,5	12,8	58,5	0,43	58,5	1	58,5	-9,54	58,5	2,08	58,5	-6,65	58,5	-8,69	58,5	-3,49	58,5	7,25	58,5	6,23	58,5	-0,26	58,5	-4,11	58,5	-1,35
59,4	58,23	59,4	37,09	59,4	5,65	59,4	-2,52	59,4	0,43	59,4	45,25	59,4	27,9	59,4	2,17	59,4	-5,21	59,4	-4,2	59,4	63,31	59,4	43,93	59,4	13,67	59,4	2,26	59,4	1,46	59,4	-8,72	59,4	3,98	59,4	-6,82	59,4	-10,4	59,4	-2,7	59,4	6,99	59,4	5,51	59,4	-1,31	59,4	-3,47	59,4	-3,54
60,3	57,83	60,3	36,51	60,3	5,84	60,3	-3,87	60,3	0,43	60,3	42,46	60,3	25,82	60,3	1,06	60,3	-5,17	60,3	-3,25	60,3	62,3	60,3	44,74	60,3	11,28	60,3	2,05	60,3	0,13	60,3	-8,68	60,3	4,93	60,3	-8,92	60,3	-10,39	60,3	-4,24	60,3	10,71	60,3	5,14	60,3	-0,28	60,3	-2,8	60,3	-2,58
61,2	58,31	61,2	38,59	61,2	8,02	61,2	-4,9	61,2	-4,58	61,2	46,5	61,2	31,75	61,2	4,37	61,2	-4,9	61,2	-3,97	61,2	65,14	61,2	46,59	61,2	13,74	61,2	0,62	61,2	-0,83	61,2	-10,74	61,2	1,83	61,2	-9,87	61,2	-9,68	61,2	-5,83	61,2	7,47	61,2	4,85	61,2	-1,23	61,2	-3,56	61,2	-5,42
62,1	60,31	62,1	38,27	62,1	10,52	62,1	-1,92	62,1	-0,45	62,1	46,43	62,1	29,58	62,1	6,89	62,1	-3,25	62,1	-2,38	62,1	65,99	62,1	46,24	62,1	14,96	62,1	3,81	62,1	-1,51	62,1	-9,31	62,1	1,98	62,1	-4,79	62,1	-6,7	62,1	-3,66	62,1	7,58	62,1	5,36	62,1	0,91	62,1	-1,12	62,1	-2,98
63	61,48	63	37,58	63	10,99	63	-5,51	63	-2,09	63	48,2	63	29,23	63	6,62	63	-8,19	63	-5,24	63	67,21	63	46,44	63	14,9	63	0,54	63	-3,58	63	-8,73	63	2,29	63	-7,95	63	-11,35	63	-4,36	63	9,95	63	4,91	63	-0,39	63	-6,34	63	-3,82
63,9	61,58	63,9	43,23	63,9	6,27	63,9	-4,15	63,9	0,08	63,9	46,4	63,9	34,54	63,9	2,6	63,9	-5,36	63,9	-1,62	63,9	67,91	63,9	49,19	63,9	12,68	63,9	1,33	63,9	1,24	63,9	-10,34	63,9	7,23	63,9	-9,12	63,9	-7,79	63,9	-3,27	63,9	8,61	63,9	7,47	63,9	-2,39	63,9	-2,11	63,9	-4,1
64,8	63,8	64,8	43,32	64,8	11,27	64,8	-3,72	64,8	-1,06	64,8	50,18	64,8	34,13	64,8	8,13	64,8	-7,44	64,8	-2,96	64,8	70,72	64,8	51,25	64,8	17,43	64,8	1,9	64,8	-2,12	64,8	-7,45	64,8	6,04	64,8	-3,34	64,8	-9,45	64,8	-4,41	64,8	10,53	64,8	7,44	64,8	1,35	64,8	-3,12	64,8	-3,2
65,7	63,77	65,7	42,63	65,7	13,03	65,7	-3,95	65,7	-1,7	65,7	48,28	65,7	34,15	65,7	6,74	65,7	-5,11	65,7	-4,77	65,7	71,56	65,7	52,05	65,7	16,44	65,7	1,27	65,7	-2,29	65,7	-7,43	65,7	5,53	65,7	-5,68	65,7	-8,83	65,7	-5,67	65,7	12,12	65,7	7,01	65,7	0,46	65,7	-2,66	65,7	-5,74
66,6	66,5	66,6	41,77	66,6	10,06	66,6	-0,77	66,6	-5,36	66,6	53,32	66,6	34,6	66,6	6,04	66,6	-3,15	66,6	-4,7	66,6	73,91	66,6	50,53	66,6	15,01	66,6	4,49	66,6	-1,24	66,6	-7,54	66,6	2,18	66,6	-7,23	66,6	-8,05	66,6	-6,32	66,6	9,3	66,6	6,53	66,6	-0,9	66,6	-2,32	66,6	-4,74
67,5	68,04	67,5	40,28	67,5	7,92	67,5	-5,35	67,5	-3,95	67,5	51,49	67,5	29,54	67,5	5,73	67,5	-6,22	67,5	-4,72	67,5	74,04	67,5	47,93	67,5	13,65	67,5	3,83	67,5	-1,25	67,5	-8,26	67,5	1,21	67,5	-9,53	67,5	-7,69	67,5	-4,13	67,5	8,95	67,5	4,69	67,5	-1,25	67,5	-4,36	67,5	-4,05
68,4	70,21	68,4	44,82	68,4	9,81	68,4	-1,9	68,4	1,13	68,4	54,12	68,4	34,98	68,4	3,98	68,4	-3,36	68,4	0,17	68,4	74,87	68,4	50,89	68,4	12,71	68,4	3,67	68,4	1,84	68,4	-6,27	68,4	4,49	68,4	-9,7	68,4	-8,52	68,4	-3,1	68,4	10,1	68,4	6,19	68,4	-1,66	68,4	-2,86	68,4	-3,2
69,3	73,36	69,3	44,81	69,3	10,73	69,3	-1,13	69,3	0,08	69,3	55,02	69,3	35,12	69,3	6,08	69,3	-2,48	69,3	-2,93	69,3	76,18	69,3	54,08	69,3	18,46	69,3	2,57	69,3	1,89	69,3	-6,93	69,3	2,89	69,3	-5,3	69,3	-6,26	69,3	-2,16	69,3	12,75	69,3	5,66	69,3	1,93	69,3	-2,2	69,3	-2,83
70,2	73,7	70,2	47,99	70,2	8,5	70,2	-2,2	70,2	-1,96	70,2	59,47	70,2	36,12	70,2	5,77	70,2	-3,45	70,2	-2,03	70,2	79,9	70,2	51,53	70,2	18,53	70,2	3,99	70,2	1,37	70,2	-5,55	70,2	4,43	70,2	-5,55	70,2	-9,15	70,2	-1,25	70,2	12,22	70,2	4,99	70,2	0,3	70,2	-3,85	70,2	-1,24
71,1	72,9	71,1	49,71	71,1	9,24	71,1	-2,4	71,1	-1,44	71,1	54,36	71,1	37,5	71,1	5,09	71,1	-3,89	71,1	-2,62	71,1	77,4	71,1	56,11	71,1	14,54	71,1	3,89	71,1	0,62	71,1	-8,29	71,1	6,88	71,1	-10,11	71,1	-9,7	71,1	-4,23	71,1	12,19	71,1	9,1	71,1	0,44	71,1	-2,94	71,1	-5,05
72	75,61	72	45,33	72	13,79	72	-0,79	72	0,78	72	59,51	72	35,8	72	7,47	72	-2,96	72	-0,77	72	82,4	72	55,31	72	15,98	72	5,59	72	2,39	72	-6,83	72	5,54	72	-4,84	72	-6,88	72	-3,76	72	11,32	72	5,76	72	1,25	72	-1,37	72	-5,94
72,9	75,81	72,9	51,23	72,9	11,08	72,9	-2,87	72,9	-1,87	72,9	57,88	72,9	38,85	72,9	6,98	72,9	-3,86	72,9	-5,73	72,9	78,76	72,9	55,19	72,9	16,66	72,9	3,27	72,9	-0,7	72,9	-9,92	72,9	4,19	72,9	-7,87	72,9	-8,12	72,9	-5,97	72,9	11,16	72,9	6,79	72,9	-0,16	72,9	-1,78	72,9	-5,25
73,8	76,15	73,8	49,38	73,8	13,72	73,8	-2,51	73,8	-3,64	73,8	59,2	73,8	36,5	73,8	7,31	73,8	-2,6	73,8	-4,2	73,8	82,57	73,8	55,55	73,8	17,47	73,8	6,97	73,8	-0,05	73,8	-7,99	73,8	2,39	73,8	-8,8	73,8	-6,12	73,8	-7,35	73,8	12,09	73,8	5,13	73,8	-1,02	73,8	-0,82	73,8	-4,7
74,7	80,92	74,7	51,49	74,7	11,85	74,7	-3,94	74,7	-1,57	74,7	63,14	74,7	40,46	74,7	8,43	74,7	-3,22	74,7	-3,59	74,7	85,55	74,7	56,3	74,7	19,39	74,7	2,85	74,7	1,27	74,7	-7,32	74,7	3,79	74,7	-5,5	74,7	-8,56	74,7	-3,83	74,7	12,57	74,7	7,28	74,7	1,41	74,7	-3,05	74,7	-2,69
75,6	79,83	75,6	52,13	75,6	9,06	75,6	-0,3	75,6	-0,21	75,6	61,48	75,6	39,89	75,6	6,17	75,6	-0,7	75,6	-2,51	75,6	84,24	75,6	60,21	75,6	18,63	75,6	5,88	75,6	-1,05	75,6	-7,11	75,6	8,26	75,6	-7,23	75,6	-7,45	75,6	-5,68	75,6	13,46	75,6	8,97	75,6	-0,82	75,6	-1,27	75,6	-4,34
76,5	81,86	76,5	50,55	76,5	10,97	76,5	-0,92	76,5	-3,21	76,5	64,08	76,5	40,72	76,5	5,15	76,5	-4,15	76,5	-4,85	76,5	87,21	76,5	58,59	76,5	15,01	76,5	3,06	76,5	-0,25	76,5	-9,14	76,5	4,44	76,5	-8,24	76,5	-9,7	76,5	-6,2	76,5	13,23	76,5	7,13	76,5	-0,7	76,5	-2,7	76,5	-3,81
77,4	85,53	77,4	51,93	77,4	12,76	77,4	0,14	77,4	-0,97	77,4	66,95	77,4	40,3	77,4	7,81	77,4	-2,16	77,4	-3,11	77,4	87,62	77,4	55,83	77,4	19,5	77,4	4,87	77,4	2,32	77,4	-8,31	77,4	2,54	77,4	-8,11	77,4	-6,64	77,4	-3,16	77,4	10,34	77,4	5,98	77,4	0,42	77,4	-1,86	77,4	-2,07
78,3	83,93	78,3	52,12	78,3	10,28	78,3	-0,62	78,3	0,13	78,3	65,13	78,3	40,68	78,3	6,54	78,3	0,37	78,3	-1,87	78,3	88,48	78,3	58,51	78,3	18,33	78,3	7,57	78,3	-0,49	78,3	-7,83	78,3	2,76	78,3	-8,83	78,3	-6,41	78,3	-5,61	78,3	12,21	78,3	5,75	78,3	0,87	78,3	-0,79	78,3	-3,73
79,2	84,01	79,2	53,64	79,2	14,3	79,2	-1,9	79,2	1,35	79,2	65,77	79,2	41,97	79,2	6,97	79,2	-4,31	79,2	-0,42	79,2	88,12	79,2	61,26	79,2	18,1	79,2	3,29	79,2	0,84	79,2	-9,7	79,2	2,77	79,2	-9,99	79,2	-9,91	79,2	-3,3	79,2	11,69	79,2	4,81	79,2	-1,23	79,2	-5,41	79,2	-4,14
80,1	87,9	80,1	55,55	80,1	13,61	80,1	-1,84	80,1	0,06	80,1	67,35	80,1	42,23	80,1	6,99	80,1	-2,44	80,1	-0,23	80,1	91,56	80,1	61,69	80,1	19,74	80,1	4,14	80,1	1,85	80,1	-7,87	80,1	5,87	80,1	-6,74	80,1	-10,95	80,1	-3,25	80,1	12,54	80,1	8,73	80,1	0,66	80,1	-3,97	80,1	-4,46
81	88,89	81	57,44	81	15,35	81	-2,88	81	0,37	81	67,18	81	46,51	81	10,34	81	-3,29	81	-3,02	81	94,01	81	63,14	81	19,13	81	2,28	81	-1,02	81	-5,55	81	4,9	81	-7,65	81	-9,59	81	-4,56	81	13,06	81	8,27	81	-0,48	81	-4,22	81	-3,42
81,9	91,71	81,9	58,72	81,9	17,96	81,9	-5,71	81,9	0,4	81,9	73,02	81,9	46,78	81,9	8,47	81,9	-5,78	81,9	-3,03	81,9	96,05	81,9	64,87	81,9	20,08	81,9	3,04	81,9	2,58	81,9	-5,87	81,9	7,31	81,9	-5,71	81,9	-10,89	81,9	-2,54	81,9	16,29	81,9	9,3	81,9	2,97	81,9	-4,82	81,9	-2,86
82,8	92,04	82,8	59,46	82,8	17,53	82,8	2,48	82,8	1,48	82,8	72,05	82,8	45,35	82,8	9,48	82,8	-1,07	82,8	-3,06	82,8	94,14	82,8	64,23	82,8	21,22	82,8	5,52	82,8	-1,18	82,8	-9,03	82,8	4,64	82,8	-5,32	82,8	-6,62	82,8	-1,56	82,8	14,3	82,8	5,91	82,8	0,05	82,8	-1,4	82,8	-1,11
83,7	94,84	83,7	58,15	83,7	17,21	83,7	-2,33	83,7	-1,04	83,7	74,18	83,7	48,21	83,7	10,88	83,7	-3,13	83,7	-4,05	83,7	98,58	83,7	66,16	83,7	21,47	83,7	3,29	83,7	0,95	83,7	-6,79	83,7	8,97	83,7	-4,99	83,7	-11,84	83,7	-6,73	83,7	15,41	83,7	11,01	83,7	1,32	83,7	-4,45	83,7	-6,77
84,6	91,82	84,6	58,36	84,6	15,69	84,6	0,21	84,6	-0,35	84,6	70,98	84,6	44,95	84,6	9,81	84,6	-2,92	84,6	-2,22	84,6	93,94	84,6	64,81	84,6	20,41	84,6	7	84,6	2,99	84,6	-9,17	84,6	4,29	84,6	-7,32	84,6	-9,52	84,6	-4,77	84,6	13,52	84,6	7,88	84,6	-2,3	84,6	-4,07	84,6	-4,92
85,5	95,29	85,5	61,47	85,5	18,29	85,5	-0,62	85,5	1,07	85,5	74,06	85,5	46,65	85,5	10,98	85,5	-4,85	85,5	-2,91	85,5	97,6	85,5	65,05	85,5	22,39	85,5	2,53	85,5	0,35	85,5	-8,24	85,5	4,6	85,5	-6,08	85,5	-10,92	85,5	-3,41	85,5	15,45	85,5	7,19	85,5	1,7	85,5	-3,32	85,5	-4,49
86,4	96,94	86,4	61,99	86,4	18,22	86,4	-2,1	86,4	1,36	86,4	75,24	86,4	47,81	86,4	11,17	86,4	-6,03	86,4	0,63	86,4	97,86	86,4	65,73	86,4	25,19	86,4	2,96	86,4	2,96	86,4	-8,62	86,4	5,11	86,4	-6,6	86,4	-10,9	86,4	-2,84	86,4	14,01	86,4	8,58	86,4	0,14	86,4	-5,49	86,4	-2,65
87,3	97,2	87,3	61,84	87,3	17,94	87,3	-4,09	87,3	-0,64	87,3	76,84	87,3	47,25	87,3	12,59	87,3	-6,32	87,3	-5,36	87,3	102,96	87,3	70,6	87,3	24,36	87,3	2,99	87,3	0,69	87,3	-7,32	87,3	6,94	87,3	-6,95	87,3	-10,93	87,3	-3,4	87,3	14,31	87,3	9,63	87,3	0,64	87,3	-4,96	87,3	-4,16
88,2	100,73	88,2	62,92	88,2	16,92	88,2	-1,53	88,2	0,57	88,2	77,23	88,2	49,18	88,2	12,38	88,2	-4,32	88,2	-0,23	88,2	102,33	88,2	69,8	88,2	24,24	88,2	3,41	88,2	4,4	88,2	-6,91	88,2	7,27	88,2	-6,22	88,2	-10,73	88,2	-1,57	88,2	13,79	88,2	9,19	88,2	-0,07	88,2	-3,73	88,2	-1,51
89,1	97,29	89,1	65,91	89,1	16,63	89,1	-1,4	89,1	0,79	89,1	75,94	89,1	50,82	89,1	9,12	89,1	-2,54	89,1	-0,61	89,1	103,24	89,1	70,9	89,1	22,31	89,1	5,46	89,1	2,74	89,1	-8,5	89,1	8,43	89,1	-7	89,1	-8,68	89,1	-3,05	89,1	14,61	89,1	10,12	89,1	-0,91	89,1	-4,74	89,1	-5,3
90	101,9	90	63,24	90	18,47	90	-1,74	90	-1,47	90	80,73	90	47,8	90	9,56	90	-2,42	90	-3,59	90	106,77	90	67,66	90	22,6	90	5,1	90	1,52	90	-7,09	90	2,57	90	-9,63	90	-8,98	90	-6,05	90	14,74	90	6,09	90	0,55	90	-2,6	90	-8,08
90,9	101,72	90,9	66,04	90,9	18,01	90,9	0,41	90,9	1,01	90,9	79,25	90,9	50,38	90,9	9,42	90,9	-2,41	90,9	-2,17	90,9	105,65	90,9	72,33	90,9	22,48	90,9	4,25	90,9	-0,04	90,9	-7,58	90,9	7,24	90,9	-8,03	90,9	-9,68	90,9	-5,42	90,9	14,97	90,9	8,59	90,9	-1,97	90,9	-3,03	90,9	-4,75
91,8	104,67	91,8	67,42	91,8	17,87	91,8	-0,96	91,8	3,81	91,8	81,23	91,8	51,21	91,8	11,27	91,8	-4,36	91,8	1,6	91,8	105,01	91,8	71,44	91,8	25,39	91,8	6,01	91,8	3,46	91,8	-8,52	91,8	6,25	91,8	-7,58	91,8	-8,03	91,8	-2,94	91,8	15,22	91,8	9,31	91,8	0,43	91,8	-2,46	91,8	-3,25
92,7	107,12	92,7	64,99	92,7	19,25	92,7	-2,7	92,7	-0,15	92,7	85,16	92,7	50,09	92,7	12,02	92,7	-4,17	92,7	-2,13	92,7	110,08	92,7	71,37	92,7	24,34	92,7	3,82	92,7	1,92	92,7	-6,13	92,7	3,99	92,7	-6,33	92,7	-11,44	92,7	-4,41	92,7	16,13	92,7	7,48	92,7	2,68	92,7	-5,96	92,7	-5,14
93,6	111,85	93,6	68,31	93,6	20,5	93,6	0,52	93,6	0,66	93,6	85,66	93,6	52,15	93,6	10,98	93,6	-1,73	93,6	-2,22	93,6	111,77	93,6	74,52	93,6	23,12	93,6	7,91	93,6	3,28	93,6	-5,18	93,6	7,97	93,6	-5,49	93,6	-9,54	93,6	-5,31	93,6	17,15	93,6	10,07	93,6	3,21	93,6	-3,7	93,6	-4,67
94,5	109,31	94,5	67,2	94,5	15,9	94,5	0,81	94,5	0,44	94,5	85,13	94,5	50,97	94,5	9,66	94,5	0,85	94,5	-1,98	94,5	111,82	94,5	73,44	94,5	26,15	94,5	6,02	94,5	1,74	94,5	-5,11	94,5	3,68	94,5	-7,72	94,5	-8,07	94,5	-4,22	94,5	16,18	94,5	9,39	94,5	0,6	94,5	-2,87	94,5	-3,74
95,4	110,41	95,4	69,14	95,4	20,57	95,4	-0,56	95,4	1,69	95,4	84,94	95,4	55,08	95,4	12	95,4	-2,46	95,4	-4,33	95,4	111,77	95,4	73,48	95,4	24,28	95,4	6,2	95,4	0,47	95,4	-7,78	95,4	6,94	95,4	-6,98	95,4	-9,4	95,4	-4,29	95,4	14,58	95,4	10,9	95,4	0,68	95,4	-3,65	95,4	-5,52
96,3	112,76	96,3	69,58	96,3	18,73	96,3	-2,02	96,3	1,06	96,3	86,17	96,3	53,89	96,3	10,47	96,3	-3,94	96,3	-2,04	96,3	113,99	96,3	76,24	96,3	24,21	96,3	2,58	96,3	2,44	96,3	-8,77	96,3	6,97	96,3	-10,35	96,3	-12	96,3	-5,92	96,3	14,38	96,3	8,6	96,3	-1,04	96,3	-4,36	96,3	-5,97
97,2	114,33	97,2	69,2	97,2	19,86	97,2	0,25	97,2	0,33	97,2	87,42	97,2	54,61	97,2	13,63	97,2	-1,3	97,2	-3,74	97,2	112,3	97,2	77,46	97,2	26,81	97,2	11,42	97,2	1,25	97,2	-8,73	97,2	5,49	97,2	-8,45	97,2	-8,07	97,2	-5,99	97,2	15,95	97,2	9,77	97,2	0,52	97,2	-3,11	97,2	-5,77
98,1	116,55	98,1	72,7	98,1	19,5	98,1	1,47	98,1	-0,51	98,1	90,87	98,1	59,01	98,1	15,5	98,1	-2,23	98,1	-1,46	98,1	118,06	98,1	76,74	98,1	27,55	98,1	7,12	98,1	1,39	98,1	-5,48	98,1	5,71	98,1	-7,56	98,1	-9,85	98,1	-5,17	98,1	17,98	98,1	10,65	98,1	0,64	98,1	-3,96	98,1	-3,41
99	114,7	99	70,38	99	22,69	99	1,96	99	-0,11	99	89,3	99	54,09	99	13,77	99	0,04	99	-2,35	99	114,81	99	76,01	99	24,97	99	7,21	99	0,65	99	-8,6	99	5,56	99	-10,2	99	-11,11	99	-3,7	99	14,63	99	7,3	99	-0,49	99	-3,82	99	-4,99
99,9	116,28	99,9	75,09	99,9	22,39	99,9	-0,1	99,9	1,15	99,9	91,07	99,9	58,13	99,9	15,5	99,9	-2,28	99,9	-1,09	99,9	116,36	99,9	78,31	99,9	28,6	99,9	6,49	99,9	2,09	99,9	-9,59	99,9	6,32	99,9	-8,14	99,9	-9,36	99,9	-4,6	99,9	17,61	99,9	9,86	99,9	0,32	99,9	-2,76	99,9	-3,92
100,8	120,99	100,8	74,56	100,8	22,29	100,8	2,88	100,8	-0,5	100,8	93,97	100,8	59,6	100,8	16,17	100,8	1,22	100,8	-1,09	100,8	117,88	100,8	81,87	100,8	28,19	100,8	6,57	100,8	2,06	100,8	-6,87	100,8	8,04	100,8	-5,73	100,8	-8,83	100,8	-4,13	100,8	17,75	100,8	11,78	100,8	0,7	100,8	-3,12	100,8	-4,38
101,7	119,44	101,7	74,7	101,7	19,87	101,7	1,53	101,7	1,67	101,7	93,66	101,7	57,19	101,7	12,97	101,7	-1,16	101,7	-1,97	101,7	120,95	101,7	78,09	101,7	24,16	101,7	6,22	101,7	0,46	101,7	-6,49	101,7	5,3	101,7	-10,71	101,7	-11,23	101,7	-3,09	101,7	18,29	101,7	10,43	101,7	-0,61	101,7	-3,56	101,7	-4,4
102,6	120,06	102,6	75,6	102,6	24,11	102,6	-1,5	102,6	4,13	102,6	92,97	102,6	58,23	102,6	13,43	102,6	-0,78	102,6	0,44	102,6	120,96	102,6	80,52	102,6	26,58	102,6	7,49	102,6	7,24	102,6	-8,28	102,6	6,71	102,6	-8,78	102,6	-10	102,6	1,13	102,6	16,71	102,6	10,76	102,6	1,14	102,6	-3,78	102,6	-3,09
103,5	121,82	103,5	72,72	103,5	22,22	103,5	-0,26	103,5	-0,91	103,5	94,57	103,5	57,99	103,5	16,54	103,5	0,13	103,5	-3,88	103,5	123,96	103,5	82,33	103,5	29,52	103,5	9,2	103,5	0,71	103,5	-5,92	103,5	6,58	103,5	-5,28	103,5	-8,33	103,5	-3,46	103,5	18,58	103,5	11,65	103,5	1,66	103,5	-2,54	103,5	-3,2
104,4	129,37	104,4	77,72	104,4	23,4	104,4	2,11	104,4	2,07	104,4	100,79	104,4	60,89	104,4	14,91	104,4	-1,63	104,4	0,02	104,4	127,32	104,4	83,2	104,4	27,71	104,4	6,84	104,4	3,46	104,4	-4,58	104,4	8,06	104,4	-7,36	104,4	-9,1	104,4	-4,74	104,4	18,87	104,4	10,38	104,4	1,03	104,4	-3,3	104,4	-2,71
105,3	125,07	105,3	80,06	105,3	26,83	105,3	3,98	105,3	-2,62	105,3	97	105,3	62,75	105,3	17,35	105,3	-1,5	105,3	-3,5	105,3	124,24	105,3	81,6	105,3	30,91	105,3	8,95	105,3	2,97	105,3	-8,25	105,3	7,77	105,3	-5,45	105,3	-7,58	105,3	-2,81	105,3	17,51	105,3	12,04	105,3	1,17	105,3	-2,11	105,3	-4,45
106,2	127,7	106,2	81,61	106,2	24,22	106,2	2,18	106,2	0,89	106,2	101,62	106,2	66,03	106,2	13,93	106,2	1,04	106,2	-1,07	106,2	128,94	106,2	85,06	106,2	29,19	106,2	8,45	106,2	2,44	106,2	-6,3	106,2	7,55	106,2	-7,19	106,2	-7,1	106,2	-4,02	106,2	18,87	106,2	11,99	106,2	1,36	106,2	-0,03	106,2	-4,48
107,1	130,28	107,1	85,1	107,1	26,51	107,1	0,68	107,1	4,29	107,1	99,61	107,1	65,84	107,1	17,26	107,1	0,24	107,1	0,08	107,1	128,07	107,1	85,72	107,1	32,92	107,1	10,22	107,1	4,71	107,1	-6,61	107,1	8,69	107,1	-5,73	107,1	-7,29	107,1	-3,85	107,1	17,9	107,1	12,52	107,1	1,94	107,1	-2,32	107,1	-4,56
108	133,52	108	82,32	108	22,79	108	0,31	108	0,86	108	105,49	108	63,31	108	13,91	108	-1,09	108	-2,57	108	132,66	108	85,7	108	27,16	108	9,11	108	2,08	108	-6,99	108	7,77	108	-9,83	108	-9,64	108	-6,84	108	18,58	108	13,64	108	0,61	108	-4,21	108	-4,67
108,9	132,68	108,9	83,44	108,9	23,58	108,9	1,58	108,9	1,73	108,9	102,14	108,9	62,08	108,9	15,41	108,9	-2,27	108,9	-0,69	108,9	129,86	108,9	85,45	108,9	29,57	108,9	5,55	108,9	-0,03	108,9	-5,76	108,9	8	108,9	-9,12	108,9	-12,26	108,9	-4,44	108,9	18,7	108,9	11,42	108,9	2,24	108,9	-6,09	108,9	-5,75
109,8	134,54	109,8	82,25	109,8	27,01	109,8	1,2	109,8	0,63	109,8	102,89	109,8	64,42	109,8	17,35	109,8	-0,74	109,8	-1,76	109,8	128,9	109,8	86,14	109,8	32,51	109,8	8,48	109,8	2,83	109,8	-8,19	109,8	8,47	109,8	-4,76	109,8	-7,72	109,8	-2,77	109,8	17,64	109,8	10,94	109,8	2,25	109,8	-2,09	109,8	-1,79
110,7	136,22	110,7	82,81	110,7	26,15	110,7	1,15	110,7	2,42	110,7	104,74	110,7	65,91	110,7	16,58	110,7	-2,61	110,7	-0,76	110,7	134,36	110,7	89,35	110,7	28,44	110,7	8,77	110,7	1,61	110,7	-6,24	110,7	8,49	110,7	-9,1	110,7	-9,46	110,7	-3,89	110,7	21,05	110,7	11,33	110,7	-0,27	110,7	-4,2	110,7	-4,9
111,6	138,25	111,6	85,25	111,6	25,07	111,6	2,48	111,6	2,56	111,6	106,61	111,6	65,88	111,6	16,77	111,6	-2,28	111,6	-2,8	111,6	137,38	111,6	89,13	111,6	30,81	111,6	7,6	111,6	1,21	111,6	-5,05	111,6	8,09	111,6	-8,68	111,6	-9,87	111,6	-4,42	111,6	19,78	111,6	12,98	111,6	-0,89	111,6	-3,15	111,6	-2,28
112,5	140,87	112,5	85,35	112,5	26,82	112,5	0,74	112,5	3,55	112,5	109,19	112,5	64,64	112,5	16,05	112,5	0,01	112,5	1,65	112,5	136,58	112,5	88,22	112,5	29,87	112,5	9,23	112,5	6,16	112,5	-4,6	112,5	7,14	112,5	-7,03	112,5	-8,46	112,5	-1,67	112,5	20,85	112,5	9,5	112,5	3,12	112,5	-2,97	112,5	-2,72
113,4	141,55	113,4	88,43	113,4	26,58	113,4	0,4	113,4	0,33	113,4	110,6	113,4	68,61	113,4	18,54	113,4	-1,79	113,4	-2,44	113,4	140,46	113,4	92,69	113,4	32,53	113,4	7,79	113,4	2,37	113,4	-5,73	113,4	9,28	113,4	-7,15	113,4	-10,71	113,4	-6,89	113,4	18,6	113,4	12,96	113,4	2,14	113,4	-3,46	113,4	-5,52
114,3	142	114,3	90,35	114,3	25,82	114,3	3,83	114,3	2,2	114,3	110,06	114,3	69,1	114,3	18,1	114,3	2,11	114,3	-1,77	114,3	137,36	114,3	93,2	114,3	31,48	114,3	12,91	114,3	5,15	114,3	-7,48	114,3	8	114,3	-7,69	114,3	-6,62	114,3	-2,68	114,3	21,12	114,3	12,55	114,3	2,57	114,3	-1,6	114,3	-4,04
115,2	144,98	115,2	88,16	115,2	28,2	115,2	1,72	115,2	-0,98	115,2	113,42	115,2	66,65	115,2	18,26	115,2	-1,56	115,2	-2,1	115,2	140,8	115,2	90,83	115,2	32,24	115,2	7,8	115,2	3,19	115,2	-5,57	115,2	8,21	115,2	-7,76	115,2	-10,45	115,2	-6,21	115,2	20,8	115,2	13,71	115,2	3,49	115,2	-4,93	115,2	-4,44
116,1	143,12	116,1	89,38	116,1	27,96	116,1	3,53	116,1	2,55	116,1	110,87	116,1	69,73	116,1	20,81	116,1	-0,22	116,1	-1,94	116,1	140,71	116,1	93,11	116,1	31,86	116,1	10,21	116,1	1,03	116,1	-9,29	116,1	8,3	116,1	-7,98	116,1	-9,93	116,1	-4,55	116,1	18,65	116,1	10,92	116,1	1,06	116,1	-3,44	116,1	-4,93
117	146,07	117	86,84	117	28,06	117	2,85	117	1,07	117	114,46	117	68,49	117	18,66	117	0,23	117	-1,17	117	143,47	117	91,83	117	32,87	117	9,61	117	4,93	117	-5,32	117	8,11	117	-9,03	117	-10,07	117	-2,01	117	21,96	117	11,51	117	1,3	117	-5,33	117	-4,67
117,9	145,68	117,9	88,85	117,9	29,59	117,9	1,59	117,9	4,03	117,9	112,62	117,9	69,09	117,9	20,64	117,9	-0,98	117,9	0,75	117,9	143,29	117,9	93,29	117,9	35,61	117,9	9,77	117,9	5,73	117,9	-5,36	117,9	7,66	117,9	-5,08	117,9	-10,44	117,9	0,07	117,9	20,12	117,9	13,13	117,9	3,75	117,9	-3,87	117,9	-2,52
118,8	148,15	118,8	91,95	118,8	31,03	118,8	3,64	118,8	3,31	118,8	114,35	118,8	73,21	118,8	20,39	118,8	1,72	118,8	-0,23	118,8	143,25	118,8	95,45	118,8	37	118,8	10,06	118,8	5,31	118,8	-8,45	118,8	9,52	118,8	-4,11	118,8	-8,23	118,8	-3,06	118,8	20,74	118,8	14,29	118,8	4,79	118,8	-2,26	118,8	-6,2
119,7	152,97	119,7	93,19	119,7	28,35	119,7	1,9	119,7	3,09	119,7	119,61	119,7	72,91	119,7	20,19	119,7	-2,43	119,7	-2,4	119,7	147,36	119,7	97,54	119,7	33,74	119,7	7,72	119,7	1,57	119,7	-6,2	119,7	8,56	119,7	-6,85	119,7	-11,34	119,7	-5,45	119,7	22,35	119,7	13,03	119,7	4,57	119,7	-3,42	119,7	-5,67
120,6	151,19	120,6	93,49	120,6	30,14	120,6	1,46	120,6	3,08	120,6	118,27	120,6	72,31	120,6	17,81	120,6	-0,92	120,6	0,14	120,6	147,55	120,6	96,73	120,6	33,76	120,6	10,1	120,6	5,31	120,6	-6,03	120,6	7,18	120,6	-7,07	120,6	-10,03	120,6	-2,93	120,6	20,41	120,6	12,17	120,6	1,7	120,6	-3,67	120,6	-4,14
121,5	153,13	121,5	94,57	121,5	29,95	121,5	1,44	121,5	1,11	121,5	119,77	121,5	75,49	121,5	20,45	121,5	0,31	121,5	-1,46	121,5	149,89	121,5	98,71	121,5	37,83	121,5	9,93	121,5	2,37	121,5	-5,73	121,5	8,91	121,5	-4,08	121,5	-10,83	121,5	-4,3	121,5	20,27	121,5	11,93	121,5	3,97	121,5	-2,66	121,5	-5,3
122,4	153,84	122,4	97,61	122,4	30,62	122,4	7,05	122,4	2,61	122,4	118,08	122,4	73,22	122,4	20,69	122,4	4	122,4	-1,56	122,4	150,91	122,4	94,95	122,4	36,91	122,4	13,31	122,4	6,46	122,4	-5,01	122,4	8,44	122,4	-5,79	122,4	-7,31	122,4	-1,8	122,4	21,57	122,4	13,66	122,4	3,02	122,4	-0,69	122,4	-3,29
123,3	155,4	123,3	94,56	123,3	31,43	123,3	3,3	123,3	2,88	123,3	120,7	123,3	74,27	123,3	21,3	123,3	1,42	123,3	0,87	123,3	150,79	123,3	97,95	123,3	37,8	123,3	12,06	123,3	5,02	123,3	-6,11	123,3	7,62	123,3	-7,92	123,3	-6,48	123,3	-2,33	123,3	21,4	123,3	13,1	123,3	1,41	123,3	-3,12	123,3	-1,93
124,2	157,95	124,2	98,1	124,2	31,98	124,2	2,65	124,2	2,25	124,2	120,72	124,2	78,57	124,2	21,93	124,2	-0,49	124,2	-0,71	124,2	153,25	124,2	101,33	124,2	35,57	124,2	10,59	124,2	6,75	124,2	-6,77	124,2	10,24	124,2	-5,48	124,2	-10,43	124,2	-3,07	124,2	20,32	124,2	14,05	124,2	2,68	124,2	-4,24	124,2	-4,81
125,1	156,96	125,1	97,9	125,1	32,73	125,1	5,91	125,1	2,67	125,1	122,46	125,1	76,51	125,1	22,99	125,1	3,42	125,1	-0,7	125,1	153,5	125,1	101,39	125,1	38,34	125,1	13,12	125,1	5,5	125,1	-5,62	125,1	11,42	125,1	-6,18	125,1	-7,41	125,1	-4,72	125,1	20,96	125,1	13,54	125,1	2,37	125,1	-1,8	125,1	-4,76
126	162,33	126	98,93	126	32,95	126	3,83	126	0,42	126	125,33	126	75,43	126	22,82	126	2,2	126	-0,81	126	155,59	126	99,5	126	35,76	126	12,06	126	3,24	126	-7,06	126	9,92	126	-8,21	126	-7,8	126	-4,1	126	20,23	126	14,17	126	1,4	126	-3,86	126	-5,4
126,9	161,25	126,9	99,73	126,9	30,84	126,9	0,74	126,9	0,54	126,9	124,78	126,9	74,89	126,9	20,71	126,9	0,75	126,9	-2,35	126,9	158,32	126,9	100,28	126,9	35,85	126,9	9,08	126,9	1,84	126,9	-3,85	126,9	9,53	126,9	-8,22	126,9	-11,5	126,9	-5,52	126,9	23,56	126,9	12,07	126,9	-0,32	126,9	-5,13	126,9	-5,65
127,8	164,38	127,8	99,68	127,8	32,21	127,8	1,52	127,8	3,1	127,8	125,85	127,8	77,64	127,8	21,48	127,8	-3,59	127,8	-0,52	127,8	155,14	127,8	101,25	127,8	36,46	127,8	7,09	127,8	3,36	127,8	-8,56	127,8	9,68	127,8	-9,05	127,8	-11,29	127,8	-5,47	127,8	21,02	127,8	15,79	127,8	0,13	127,8	-4,89	127,8	-6,98
128,7	166,55	128,7	97,67	128,7	33,43	128,7	4,4	128,7	1,95	128,7	129,52	128,7	75,9	128,7	22,78	128,7	1,82	128,7	-0,81	128,7	160,55	128,7	101,35	128,7	37,36	128,7	9,84	128,7	4,3	128,7	-4,6	128,7	10,7	128,7	-7,19	128,7	-8,76	128,7	-3,24	128,7	23,3	128,7	13,34	128,7	2,11	128,7	-2,75	128,7	-5,9
129,6	163,37	129,6	102,2	129,6	32,39	129,6	3,46	129,6	5,7	129,6	126,7	129,6	79,11	129,6	24,88	129,6	2,26	129,6	-0,98	129,6	158,5	129,6	102,39	129,6	38,39	129,6	11,78	129,6	4,76	129,6	-5,35	129,6	8,92	129,6	-6,74	129,6	-10,87	129,6	0,32	129,6	19,53	129,6	12,78	129,6	1,26	129,6	-4,2	129,6	-1,9
130,5	167,06	130,5	101,37	130,5	32,4	130,5	3,31	130,5	4,46	130,5	130,49	130,5	80,03	130,5	23,43	130,5	0,74	130,5	0,43	130,5	160,64	130,5	106	130,5	37,95	130,5	12,76	130,5	3,41	130,5	-8,33	130,5	9,52	130,5	-9,15	130,5	-9,07	130,5	-3,54	130,5	21,37	130,5	13,16	130,5	0,14	130,5	-0,88	130,5	-5,46
131,4	171,84	131,4	105,59	131,4	32,54	131,4	1,86	131,4	1,77	131,4	133,33	131,4	78,81	131,4	23,18	131,4	-1,79	131,4	-0,68	131,4	164,17	131,4	104,55	131,4	36,75	131,4	8,03	131,4	6,93	131,4	-5,93	131,4	8,56	131,4	-8,73	131,4	-13,52	131,4	-2,29	131,4	23,78	131,4	12,91	131,4	3,15	131,4	-3,18	131,4	-5,16
132,3	168,6	132,3	103,82	132,3	33,01	132,3	3,33	132,3	2,86	132,3	131,88	132,3	81,54	132,3	24,34	132,3	1,1	132,3	-1,99	132,3	164,64	132,3	105,71	132,3	40,71	132,3	10,1	132,3	3,98	132,3	-5,79	132,3	10,56	132,3	-7,28	132,3	-11,42	132,3	-4,92	132,3	21,3	132,3	15,28	132,3	1,27	132,3	-5,16	132,3	-5,65
133,2	169,7	133,2	103,87	133,2	35,94	133,2	4,96	133,2	1,01	133,2	130,08	133,2	79,07	133,2	23	133,2	4,76	133,2	-0,89	133,2	163,26	133,2	106,46	133,2	39,63	133,2	13,27	133,2	3,29	133,2	-6,82	133,2	9,54	133,2	-6,41	133,2	-10,92	133,2	-3,08	133,2	23,05	133,2	13,92	133,2	3,01	133,2	-3,68	133,2	-2,88
134,1	173,64	134,1	106,55	134,1	34,82	134,1	3,79	134,1	3,3	134,1	132,94	134,1	81,77	134,1	24,14	134,1	3,85	134,1	0,97	134,1	166,67	134,1	107,91	134,1	40,38	134,1	14,9	134,1	5,98	134,1	-3,75	134,1	11,48	134,1	-8,06	134,1	-9,33	134,1	-1,77	134,1	23,68	134,1	16,17	134,1	1,37	134,1	-2,81	134,1	-1,63
135	173,56	135	108,85	135	34,8	135	4,06	135	-0,23	135	131,94	135	83,19	135	23,41	135	1,43	135	-2,75	135	164,44	135	110,29	135	42,01	135	12,23	135	2,16	135	-6,85	135	11,51	135	-4,69	135	-11,1	135	-5,3	135	20,7	135	17,57	135	3,85	135	-3,18	135	-5,25
135,9	175,55	135,9	107,25	135,9	36,4	135,9	3,52	135,9	4,44	135,9	136,42	135,9	81,55	135,9	23,26	135,9	-0,21	135,9	0,42	135,9	168,85	135,9	109,66	135,9	39,85	135,9	12,28	135,9	5,02	135,9	-7,06	135,9	10,78	135,9	-6,84	135,9	-10,94	135,9	-1,77	135,9	22,83	135,9	16,14	135,9	2,92	135,9	-3,53	135,9	-5,47
136,8	176,6	136,8	107,13	136,8	34,86	136,8	4,37	136,8	1,2	136,8	136,35	136,8	83,83	136,8	21,88	136,8	1,32	136,8	-2,93	136,8	170,2	136,8	107,18	136,8	39,26	136,8	11,77	136,8	1,72	136,8	-5,02	136,8	6,84	136,8	-9,19	136,8	-12,31	136,8	-5,82	136,8	22,38	136,8	13,01	136,8	0,14	136,8	-4,14	136,8	-7,45
137,7	175,74	137,7	109,45	137,7	35,23	137,7	6,04	137,7	4,34	137,7	136,59	137,7	83,63	137,7	22,24	137,7	2,5	137,7	0,29	137,7	170,5	137,7	110,87	137,7	41,35	137,7	12,56	137,7	5,2	137,7	-8,96	137,7	9,88	137,7	-5,73	137,7	-9,39	137,7	-4,42	137,7	20,39	137,7	14,97	137,7	1,85	137,7	-4	137,7	-6,39
138,6	181,78	138,6	108,9	138,6	39,22	138,6	6,74	138,6	0,72	138,6	141,93	138,6	83,51	138,6	26,49	138,6	3,65	138,6	-3,15	138,6	176,04	138,6	110,9	138,6	45,12	138,6	14	138,6	4,29	138,6	-3,95	138,6	10,11	138,6	-6,58	138,6	-7,77	138,6	-4,36	138,6	23,71	138,6	14,1	138,6	3,83	138,6	-0,62	138,6	-6,22
139,5	179,99	139,5	111,57	139,5	38,39	139,5	4,4	139,5	4,16	139,5	141,48	139,5	87,3	139,5	25,58	139,5	0,25	139,5	1,39	139,5	174,29	139,5	113,58	139,5	42,28	139,5	12,4	139,5	4,7	139,5	-5,68	139,5	10,97	139,5	-7,08	139,5	-10,72	139,5	-4,52	139,5	24,44	139,5	16,1	139,5	4,21	139,5	-4,8	139,5	-4,84
140,4	183,84	140,4	112,71	140,4	36,23	140,4	3,24	140,4	4,3	140,4	143	140,4	86,01	140,4	24,21	140,4	0,18	140,4	1,46	140,4	177,87	140,4	111,78	140,4	42,73	140,4	11,4	140,4	7,59	140,4	-3,89	140,4	10,34	140,4	-8,13	140,4	-11,82	140,4	-2,53	140,4	24,11	140,4	15,35	140,4	2,48	140,4	-6,75	140,4	-4,4
141,3	184,67	141,3	112,04	141,3	36,77	141,3	5,36	141,3	1,37	141,3	143,57	141,3	86,69	141,3	25,76	141,3	3,17	141,3	-2,84	141,3	174,77	141,3	113,72	141,3	44,52	141,3	13,76	141,3	1,22	141,3	-6,32	141,3	9,96	141,3	-5,94	141,3	-8,9	141,3	-4,26	141,3	23,62	141,3	15,47	141,3	4,37	141,3	-2,92	141,3	-4,11
142,2	185,49	142,2	116,99	142,2	36,47	142,2	5,81	142,2	3,56	142,2	144,16	142,2	89,73	142,2	26,13	142,2	1,75	142,2	-0,2	142,2	176,97	142,2	115,34	142,2	42,85	142,2	12,48	142,2	6,24	142,2	-6,08	142,2	12,75	142,2	-8,37	142,2	-10,88	142,2	-0,79	142,2	22,07	142,2	15,27	142,2	2,36	142,2	-4,17	142,2	-4,55
143,1	190,12	143,1	112,48	143,1	38,96	143,1	4,43	143,1	3,88	143,1	145,93	143,1	85,96	143,1	24,39	143,1	1,35	143,1	-0,36	143,1	180,01	143,1	112,96	143,1	44,16	143,1	14,42	143,1	3,77	143,1	-6,22	143,1	9,57	143,1	-6,38	143,1	-10,59	143,1	-3,31	143,1	25,05	143,1	15,75	143,1	1,81	143,1	-3,05	143,1	-3,68
144	188,34	144	117,2	144	36,98	144	6,36	144	5,04	144	146,89	144	91,8	144	27,49	144	1,67	144	0,5	144	180,13	144	116,55	144	44,09	144	14,18	144	8,62	144	-3,17	144	10,31	144	-8,84	144	-9,35	144	-0,37	144	24,54	144	14,84	144	2,09	144	-6,92	144	-5,16
144,9	188,56	144,9	114,85	144,9	42,5	144,9	7,65	144,9	4,8	144,9	141,81	144,9	87,82	144,9	28,56	144,9	6,15	144,9	0,59	144,9	178,79	144,9	116,96	144,9	44,89	144,9	16,68	144,9	4,59	144,9	-8,29	144,9	8,11	144,9	-5,5	144,9	-9,17	144,9	-3,62	144,9	21,17	144,9	14,53	144,9	2,66	144,9	-3,13	144,9	-3,22
145,8	193,85	145,8	117,32	145,8	40,5	145,8	4,27	145,8	4,93	145,8	146,95	145,8	90,23	145,8	29,5	145,8	0,65	145,8	0,73	145,8	180,07	145,8	118,05	145,8	44,94	145,8	12,12	145,8	5,56	145,8	-9,06	145,8	11,48	145,8	-8,03	145,8	-12,49	145,8	-1,32	145,8	21,57	145,8	15,27	145,8	2,4	145,8	-3,09	145,8	-3,32
146,7	192,09	146,7	116,17	146,7	42,62	146,7	5,75	146,7	2,52	146,7	148,7	146,7	89,99	146,7	27,45	146,7	2,79	146,7	-1,68	146,7	182,29	146,7	115,74	146,7	44,56	146,7	12,86	146,7	4,2	146,7	-6,96	146,7	8,91	146,7	-6,12	146,7	-7,36	146,7	-3,85	146,7	23,99	146,7	15,04	146,7	3,2	146,7	-1,09	146,7	-7,04
147,6	193,73	147,6	114,31	147,6	42,93	147,6	9,04	147,6	3,51	147,6	149,71	147,6	89,52	147,6	27,63	147,6	4,96	147,6	-1,65	147,6	183,91	147,6	116,6	147,6	46,96	147,6	14,99	147,6	5,12	147,6	-5,35	147,6	6,32	147,6	-6,35	147,6	-8,83	147,6	-5,1	147,6	24,94	147,6	11,21	147,6	4,61	147,6	-1,34	147,6	-6,05
148,5	196,19	148,5	117,07	148,5	41,81	148,5	5,54	148,5	5,47	148,5	150,3	148,5	92,23	148,5	27,58	148,5	1,77	148,5	3,45	148,5	185,59	148,5	120,82	148,5	45,75	148,5	12,87	148,5	5,98	148,5	-6,42	148,5	10,15	148,5	-8,1	148,5	-11,97	148,5	-2,8	148,5	22,83	148,5	14,54	148,5	1,11	148,5	-4,98	148,5	-5,44
149,4	197,77	149,4	118,81	149,4	42,92	149,4	3,95	149,4	5,51	149,4	151,82	149,4	91,81	149,4	29,58	149,4	2,83	149,4	2,68	149,4	186,54	149,4	119,93	149,4	48,64	149,4	14,73	149,4	8,07	149,4	-5,71	149,4	8,26	149,4	-5,69	149,4	-9,67	149,4	-0,28	149,4	25,34	149,4	12,82	149,4	3,71	149,4	-2,05	149,4	-3,82
150,3	200,98	150,3	119,47	150,3	44,5	150,3	7,94	150,3	4,33	150,3	154,68	150,3	95,16	150,3	31,84	150,3	3,84	150,3	1,1	150,3	189,98	150,3	121,52	150,3	47,07	150,3	12,89	150,3	6,41	150,3	-3,63	150,3	9,22	150,3	-5,15	150,3	-10,91	150,3	-2,51	150,3	25,56	150,3	16,34	150,3	4,96	150,3	-3,03	150,3	-5,37
151,2	200,43	151,2	121,61	151,2	44,35	151,2	9,83	151,2	4,46	151,2	154,93	151,2	92,42	151,2	30,99	151,2	3,5	151,2	1,24	151,2	190,25	151,2	121,64	151,2	49,23	151,2	15,38	151,2	7,08	151,2	-6,08	151,2	12,8	151,2	-5,19	151,2	-7,93	151,2	-2,48	151,2	24,71	151,2	15,88	151,2	4,75	151,2	-2,29	151,2	-3,35
152,1	202,11	152,1	120,14	152,1	43,25	152,1	4,19	152,1	4,12	152,1	154,18	152,1	92,1	152,1	30,85	152,1	1,1	152,1	1,64	152,1	192,91	152,1	121,71	152,1	48,29	152,1	13,23	152,1	6,94	152,1	-3,64	152,1	9,89	152,1	-5,38	152,1	-12,76	152,1	-2,36	152,1	25,8	152,1	15,59	152,1	2,57	152,1	-5,51	152,1	-5,59
153	201,96	153	121,57	153	43,33	153	7,75	153	3,29	153	158,44	153	93,8	153	31,48	153	4,91	153	1,11	153	193,06	153	123,48	153	49,6	153	14,61	153	4,32	153	-4,93	153	9,93	153	-7,57	153	-11,53	153	-3,89	153	23,94	153	15,08	153	1,63	153	-2,88	153	-3,21
153,9	203,81	153,9	124,89	153,9	45,04	153,9	7,01	153,9	3,86	153,9	157,86	153,9	96,65	153,9	30,66	153,9	3,84	153,9	1,87	153,9	191,45	153,9	124,77	153,9	49,79	153,9	15,48	153,9	7,9	153,9	-5,61	153,9	9,97	153,9	-6,81	153,9	-10,26	153,9	-1,65	153,9	24,66	153,9	17,9	153,9	4,25	153,9	-3,23	153,9	-4,41
154,8	206,16	154,8	126,6	154,8	42,2	154,8	7,52	154,8	2,17	154,8	158,27	154,8	98,43	154,8	28,76	154,8	4,31	154,8	-1,8	154,8	192,86	154,8	126,92	154,8	45,18	154,8	16,12	154,8	3,48	154,8	-7,33	154,8	12,14	154,8	-10,22	154,8	-7,63	154,8	-6,23	154,8	24,48	154,8	15,93	154,8	2,06	154,8	-2,72	154,8	-7,07
155,7	206,57	155,7	124,1	155,7	45,44	155,7	2,16	155,7	5,8	155,7	158,9	155,7	96,19	155,7	30,84	155,7	0,48	155,7	0,29	155,7	194,07	155,7	125,49	155,7	47,58	155,7	13,89	155,7	4,76	155,7	-7,44	155,7	9,24	155,7	-7,86	155,7	-11,9	155,7	-3,69	155,7	23,81	155,7	14,43	155,7	3,43	155,7	-5,8	155,7	-2,9
156,6	211,78	156,6	128,04	156,6	44,47	156,6	6,74	156,6	5,7	156,6	164,84	156,6	99,44	156,6	31,45	156,6	1,99	156,6	0,65	156,6	197,54	156,6	128,35	156,6	49,61	156,6	14,09	156,6	7,41	156,6	-5,9	156,6	12,75	156,6	-7,51	156,6	-12,98	156,6	-1,78	156,6	25,48	156,6	17,32	156,6	3,64	156,6	-4,54	156,6	-2,95
157,5	210,66	157,5	128,91	157,5	45,01	157,5	8,12	157,5	2,2	157,5	161,45	157,5	100,52	157,5	31,08	157,5	4,75	157,5	-1,82	157,5	194,81	157,5	128,83	157,5	51,29	157,5	16,25	157,5	4,41	157,5	-8,3	157,5	13,65	157,5	-5,4	157,5	-7,81	157,5	-4,79	157,5	22,76	157,5	15,23	157,5	4,02	157,5	-1,28	157,5	-6,67
158,4	211,91	158,4	126,19	158,4	47,17	158,4	7,48	158,4	2,3	158,4	163,43	158,4	96,4	158,4	33,07	158,4	2,22	158,4	-1,22	158,4	200,23	158,4	125,27	158,4	53,07	158,4	14,67	158,4	6,08	158,4	-4,56	158,4	8,5	158,4	-6,61	158,4	-11,96	158,4	-4,32	158,4	27,52	158,4	14,28	158,4	2,78	158,4	-3,89	158,4	-6,07
159,3	214,56	159,3	127,97	159,3	45,44	159,3	10,77	159,3	3,63	159,3	164,89	159,3	99,1	159,3	30,98	159,3	6,7	159,3	1,31	159,3	201,71	159,3	127,66	159,3	49,18	159,3	17,34	159,3	5,4	159,3	-5,93	159,3	9,71	159,3	-8,44	159,3	-7,25	159,3	-4,06	159,3	25,12	159,3	13,84	159,3	2,66	159,3	-1,16	159,3	-5,58
160,2	214,52	160,2	130,45	160,2	49,16	160,2	5,44	160,2	0,52	160,2	164,53	160,2	103,14	160,2	34,11	160,2	1,94	160,2	-1,65	160,2	199,05	160,2	129,82	160,2	51,26	160,2	15,17	160,2	5,41	160,2	-6,86	160,2	11,2	160,2	-4,01	160,2	-13,1	160,2	-5,67	160,2	24,79	160,2	15,68	160,2	4,42	160,2	-4,47	160,2	-6,03
161,1	215,9	161,1	131,78	161,1	46,02	161,1	7,8	161,1	5,24	161,1	166,46	161,1	101,77	161,1	32,37	161,1	3,93	161,1	0,08	161,1	202,55	161,1	131,82	161,1	50,75	161,1	15,47	161,1	7,08	161,1	-7,34	161,1	13,61	161,1	-8,57	161,1	-11,08	161,1	-3,96	161,1	23,47	161,1	15,97	161,1	2,49	161,1	-4,21	161,1	-4,98
162	217,24	162	131,66	162	47,77	162	8,01	162	2,57	162	168,39	162	101,98	162	35,31	162	3,94	162	-0,29	162	204,95	162	130,84	162	51,41	162	16,62	162	5,7	162	-6,52	162	11,98	162	-6,66	162	-8,15	162	-5,2	162	25,13	162	16,8	162	3,12	162	-1,9	162	-8,12
162,9	219,84	162,9	135,05	162,9	48,88	162,9	9,53	162,9	6,14	162,9	168,32	162,9	105,46	162,9	34,36	162,9	6,54	162,9	2,48	162,9	202,23	162,9	135,22	162,9	52,42	162,9	17,82	162,9	5,62	162,9	-7,51	162,9	16,28	162,9	-7,05	162,9	-8,5	162,9	-3,96	162,9	24,62	162,9	16,95	162,9	3,27	162,9	-2,48	162,9	-6,52
163,8	220,73	163,8	133,08	163,8	50,87	163,8	8,58	163,8	6,25	163,8	170,2	163,8	103,95	163,8	35,28	163,8	3,25	163,8	2,32	163,8	207,06	163,8	132,85	163,8	53,66	163,8	15,1	163,8	9	163,8	-6,7	163,8	10,22	163,8	-4,72	163,8	-12,15	163,8	0,37	163,8	26,12	163,8	14,84	163,8	4,03	163,8	-4,95	163,8	-4,05
164,7	222,75	164,7	133,73	164,7	50,54	164,7	8,71	164,7	6,23	164,7	171,6	164,7	103,38	164,7	35,41	164,7	5,22	164,7	2,85	164,7	207,17	164,7	131,89	164,7	54,89	164,7	15,47	164,7	6,89	164,7	-7,07	164,7	11,58	164,7	-4,12	164,7	-12,3	164,7	-1,46	164,7	25,34	164,7	17,01	164,7	5,19	164,7	-3,79	164,7	-4,42
165,6	224,21	165,6	135,4	165,6	47,2	165,6	10,95	165,6	5,37	165,6	172,57	165,6	105,35	165,6	35,31	165,6	7,1	165,6	0,93	165,6	207,22	165,6	135,25	165,6	54,8	165,6	19,48	165,6	5,79	165,6	-6,06	165,6	10,07	165,6	-6,4	165,6	-6,49	165,6	-4,86	165,6	26,37	165,6	15,46	165,6	3,62	165,6	0,25	165,6	-5,83
166,5	226,76	166,5	132,88	166,5	49,76	166,5	9,32	166,5	4,07	166,5	174,16	166,5	103,49	166,5	35,21	166,5	5,48	166,5	0,68	166,5	210,68	166,5	132,27	166,5	54,93	166,5	16,78	166,5	6,65	166,5	-7,28	166,5	8,33	166,5	-6,29	166,5	-11,31	166,5	-5,25	166,5	25,63	166,5	16,68	166,5	3,18	166,5	-4,12	166,5	-6,61
167,4	226,76	167,4	138,54	167,4	50,58	167,4	8,87	167,4	5,97	167,4	173,05	167,4	105,5	167,4	37,64	167,4	3,2	167,4	-0,12	167,4	211,12	167,4	136,49	167,4	56,09	167,4	14,8	167,4	6,94	167,4	-4,17	167,4	11,02	167,4	-5,4	167,4	-12,27	167,4	-1,55	167,4	26,56	167,4	15,95	167,4	4,28	167,4	-5,18	167,4	-4,56
168,3	229,94	168,3	140,13	168,3	51,63	168,3	6,58	168,3	6	168,3	179,43	168,3	107,14	168,3	35,39	168,3	2,8	168,3	0,79	168,3	213,44	168,3	136,99	168,3	53,71	168,3	15,41	168,3	5,97	168,3	-6,24	168,3	12,46	168,3	-7,39	168,3	-13,58	168,3	-1,2	168,3	25,69	168,3	16,76	168,3	2,72	168,3	-5,77	168,3	-4,03
169,2	229,22	169,2	141,59	169,2	49,87	169,2	9,35	169,2	6,18	169,2	176,53	169,2	108,34	169,2	34,65	169,2	5,41	169,2	2,33	169,2	213,86	169,2	138,06	169,2	56,75	169,2	16,19	169,2	7,8	169,2	-6,87	169,2	13,36	169,2	-4,9	169,2	-10,73	169,2	-2,36	169,2	25,64	169,2	17,38	169,2	6,48	169,2	-3,86	169,2	-4,66
170,1	233,19	170,1	139,23	170,1	48,84	170,1	9,69	170,1	6,95	170,1	178,09	170,1	108,53	170,1	33,71	170,1	5,74	170,1	2,2	170,1	213,5	170,1	136,67	170,1	51,83	170,1	17,77	170,1	7,73	170,1	-5,71	170,1	11,12	170,1	-8,62	170,1	-9,86	170,1	-1,9	170,1	26,92	170,1	15,42	170,1	2	170,1	-3,52	170,1	-5,5
171	232,2	171	140,74	171	50,25	171	10,74	171	7,73	171	178,23	171	106,09	171	36,74	171	7,71	171	3,27	171	215,74	171	137,43	171	56,76	171	19,87	171	7,71	171	-4,59	171	11,87	171	-8,32	171	-8,45	171	-2,38	171	25,55	171	18,72	171	2,75	171	-1,02	171	-4,88
171,9	232,49	171,9	140,65	171,9	51,47	171,9	8,63	171,9	7,91	171,9	178,98	171,9	107,44	171,9	37,77	171,9	4,46	171,9	1,4	171,9	215,9	171,9	138,94	171,9	58,27	171,9	18,05	171,9	9,09	171,9	-8,51	171,9	10,95	171,9	-5,23	171,9	-10,39	171,9	-0,49	171,9	26,1	171,9	17,41	171,9	4,93	171,9	-3	171,9	-5,09
172,8	233,46	172,8	138,18	172,8	51,18	172,8	8,84	172,8	2,12	172,8	178,94	172,8	106,26	172,8	36,07	172,8	5,4	172,8	-2,96	172,8	216,45	172,8	137,81	172,8	57	172,8	17,98	172,8	4,89	172,8	-7,42	172,8	9,46	172,8	-5,42	172,8	-10,77	172,8	-4,9	172,8	27,1	172,8	15,21	172,8	3,91	172,8	-4,03	172,8	-7,19
173,7	237,38	173,7	144	173,7	51,38	173,7	10,37	173,7	5,5	173,7	180,21	173,7	111,37	173,7	35,95	173,7	5,71	173,7	0,83	173,7	218,01	173,7	142,66	173,7	57,1	173,7	16,62	173,7	6,17	173,7	-7,26	173,7	12,7	173,7	-9,27	173,7	-11,45	173,7	-2,85	173,7	27,59	173,7	19,64	173,7	0,57	173,7	-2,12	173,7	-4,31
174,6	240,01	174,6	147,33	174,6	51,39	174,6	11,04	174,6	4,41	174,6	183,97	174,6	113,13	174,6	38,46	174,6	5,87	174,6	1,4	174,6	221,97	174,6	142,5	174,6	59,02	174,6	19,94	174,6	6,48	174,6	-4,02	174,6	12,55	174,6	-5,04	174,6	-9,85	174,6	-3,55	174,6	26,59	174,6	18,21	174,6	2,84	174,6	-2,02	174,6	-5,28
175,5	240,68	175,5	145,86	175,5	56,8	175,5	10,61	175,5	6,55	175,5	184,77	175,5	112,16	175,5	39,85	175,5	5,59	175,5	1,76	175,5	222,63	175,5	142,64	175,5	60,13	175,5	18,34	175,5	7,36	175,5	-6,1	175,5	10,36	175,5	-2,26	175,5	-11,28	175,5	-2,87	175,5	27,26	175,5	18,57	175,5	6,6	175,5	-3,39	175,5	-7,05
176,4	240,8	176,4	144,78	176,4	54,88	176,4	9,25	176,4	5,02	176,4	185,3	176,4	111,06	176,4	37,01	176,4	5,04	176,4	0,75	176,4	222,94	176,4	142,32	176,4	57,88	176,4	16,22	176,4	9,87	176,4	-6,44	176,4	11,32	176,4	-5,43	176,4	-12,43	176,4	-0,75	176,4	25,56	176,4	17,25	176,4	4,42	176,4	-3,85	176,4	-3,87
177,3	245,33	177,3	145,79	177,3	54,56	177,3	10,89	177,3	5,73	177,3	187,85	177,3	112,13	177,3	38,62	177,3	4,91	177,3	1,55	177,3	225,36	177,3	144,43	177,3	58,53	177,3	18,01	177,3	4,81	177,3	-4,69	177,3	11,3	177,3	-6,82	177,3	-9,87	177,3	-3,86	177,3	26,55	177,3	17,08	177,3	3,37	177,3	-2,88	177,3	-5,41
178,2	244,58	178,2	150,8	178,2	55,08	178,2	9,62	178,2	7,38	178,2	188,48	178,2	115,46	178,2	38,51	178,2	5,73	178,2	2,65	178,2	226,05	178,2	145,92	178,2	58,58	178,2	18,16	178,2	8,15	178,2	-7,31	178,2	12,12	178,2	-5,09	178,2	-12,65	178,2	-2,51	178,2	25,65	178,2	18,23	178,2	3,57	178,2	-3,9	178,2	-3,07
179,1	246,84	179,1	148,94	179,1	57,21	179,1	11,95	179,1	3,34	179,1	190,72	179,1	114,21	179,1	39,42	179,1	6,17	179,1	-1,33	179,1	228,83	179,1	146,39	179,1	56,49	179,1	20,47	179,1	3,7	179,1	-3,48	179,1	12,74	179,1	-6,41	179,1	-10,7	179,1	-5,84	179,1	28,67	179,1	18,1	179,1	4,77	179,1	-3,45	179,1	-5,76
180	246,17	180	149,4	180	51,69	180	14,54	180	5,85	180	187,95	180	117,4	180	33,84	180	7,91	180	2,92	180	225,72	180	149,34	180	56,88	180	20,21	180	8,71	180	-7,63	180	14,91	180	-7,69	180	-8,28	180	-2,51	180	24,65	180	18,87	180	2,67	180	-3,56	180	-6,89
180,9	251,71	180,9	149,11	180,9	54,88	180,9	8,7	180,9	7,89	180,9	191,91	180,9	114,11	180,9	37,57	180,9	7,47	180,9	3,27	180,9	229,09	180,9	144,57	180,9	57,42	180,9	17,45	180,9	7,78	180,9	-6,37	180,9	12,03	180,9	-7,25	180,9	-12,99	180,9	-2,1	180,9	26,85	180,9	17,37	180,9	4,29	180,9	-6,09	180,9	-4,92
181,8	250,4	181,8	149,86	181,8	56,63	181,8	11,02	181,8	6,55	181,8	190,34	181,8	115,19	181,8	38,42	181,8	7,27	181,8	2,08	181,8	226,75	181,8	145,01	181,8	56,83	181,8	20,23	181,8	10,14	181,8	-8,92	181,8	11,04	181,8	-7,54	181,8	-9,62	181,8	-3,8	181,8	25,7	181,8	16,54	181,8	4,92	181,8	-3,7	181,8	-6,29
182,7	249,61	182,7	152,75	182,7	56,5	182,7	8,55	182,7	7,25	182,7	192,53	182,7	117,76	182,7	40,86	182,7	4,15	182,7	1,25	182,7	229,66	182,7	149,86	182,7	61,29	182,7	18,03	182,7	8,34	182,7	-8,63	182,7	11,78	182,7	-6,69	182,7	-11,73	182,7	-1,18	182,7	24,68	182,7	19,66	182,7	5,29	182,7	-4,84	182,7	-4,43
183,6	254,39	183,6	151,74	183,6	56,14	183,6	11,11	183,6	6,89	183,6	194,79	183,6	117,93	183,6	38,89	183,6	4,62	183,6	1,99	183,6	230,57	183,6	149,17	183,6	61,58	183,6	18,56	183,6	9,2	183,6	-6,18	183,6	12,08	183,6	-6,61	183,6	-11,57	183,6	-2,91	183,6	28,3	183,6	19,55	183,6	4,69	183,6	-4,01	183,6	-4,34
184,5	257,47	184,5	151,9	184,5	57,01	184,5	13,17	184,5	7,67	184,5	197,43	184,5	117,37	184,5	39,86	184,5	7,79	184,5	2,88	184,5	234,4	184,5	148,93	184,5	60,72	184,5	18,49	184,5	6,85	184,5	-6,65	184,5	10,42	184,5	-8,27	184,5	-12,31	184,5	-3,57	184,5	26,28	184,5	17,26	184,5	3,82	184,5	-4,29	184,5	-5,85
185,4	258,15	185,4	152,67	185,4	54,99	185,4	9,56	185,4	8,78	185,4	197,58	185,4	118,78	185,4	37,71	185,4	4,68	185,4	4,39	185,4	236,58	185,4	148,65	185,4	59,87	185,4	18,63	185,4	10,18	185,4	-5,93	185,4	10,2	185,4	-5,5	185,4	-11,19	185,4	-1,54	185,4	27,01	185,4	17,8	185,4	5,3	185,4	-5,25	185,4	-6,79
186,3	257,28	186,3	154,03	186,3	59,8	186,3	12,22	186,3	5,62	186,3	198,89	186,3	120,09	186,3	43,25	186,3	8,6	186,3	0,64	186,3	236,18	186,3	154,34	186,3	63,2	186,3	20,74	186,3	5,21	186,3	-5,45	186,3	14,1	186,3	-5,04	186,3	-10,26	186,3	-6,86	186,3	27,18	186,3	17,73	186,3	4,38	186,3	-4,87	186,3	-8,09
187,2	261,04	187,2	156,4	187,2	58,46	187,2	10,94	187,2	8,99	187,2	199,85	187,2	121	187,2	40,15	187,2	7,3	187,2	3,53	187,2	239,2	187,2	152,06	187,2	61,94	187,2	19,3	187,2	8,81	187,2	-5,65	187,2	12,45	187,2	-5,79	187,2	-12,04	187,2	-2,3	187,2	27,12	187,2	19,77	187,2	4,01	187,2	-4,39	187,2	-3,92
188,1	263,25	188,1	158,18	188,1	57,38	188,1	10,06	188,1	9,28	188,1	202,83	188,1	121,21	188,1	39,91	188,1	5,72	188,1	1,79	188,1	241,41	188,1	152,27	188,1	60,99	188,1	19,29	188,1	9,4	188,1	-5,42	188,1	12,82	188,1	-7,77	188,1	-8,28	188,1	-1,1	188,1	26,12	188,1	17,61	188,1	1,75	188,1	-2,42	188,1	-3,78
189	260,89	189	159,11	189	61,47	189	9,87	189	10,73	189	201,84	189	122,26	189	43,66	189	6,45	189	4,41	189	239,47	189	153,32	189	65,76	189	19,59	189	11,33	189	-8,39	189	12,25	189	-5,73	189	-12,86	189	-2,55	189	26,66	189	17,56	189	5,15	189	-4,82	189	-4,55
189,9	264,92	189,9	159,15	189,9	61,02	189,9	10,79	189,9	4,92	189,9	204,24	189,9	122,28	189,9	43,14	189,9	6,87	189,9	1,03	189,9	240,44	189,9	152,65	189,9	62,4	189,9	20,02	189,9	7,26	189,9	-7,18	189,9	13,62	189,9	-6,13	189,9	-11,67	189,9	-6,02	189,9	25,85	189,9	19,81	189,9	5,04	189,9	-3,06	189,9	-3,66
190,8	266,55	190,8	159,72	190,8	57,6	190,8	11,94	190,8	5,41	190,8	203,81	190,8	122,47	190,8	40,43	190,8	6,03	190,8	1,09	190,8	243,57	190,8	154,54	190,8	62,59	190,8	20,33	190,8	8,75	190,8	-6,9	190,8	10,46	190,8	-6,29	190,8	-11,53	190,8	-1,94	190,8	28,03	190,8	16,22	190,8	3,18	190,8	-5,7	190,8	-3,94
191,7	267,39	191,7	162,8	191,7	60,93	191,7	11,1	191,7	7,35	191,7	201,73	191,7	125,61	191,7	43,47	191,7	6,91	191,7	1,18	191,7	241,1	191,7	156,63	191,7	65,44	191,7	18,93	191,7	6,41	191,7	-9,76	191,7	14,85	191,7	-4,76	191,7	-11,33	191,7	-4,44	191,7	26,33	191,7	19,56	191,7	5,13	191,7	-3,61	191,7	-6,29
192,6	271,88	192,6	159,65	192,6	60,7	192,6	11,69	192,6	5,19	192,6	209,21	192,6	123,13	192,6	43,28	192,6	3,1	192,6	0,85	192,6	246,07	192,6	157,33	192,6	66,4	192,6	17,4	192,6	8,82	192,6	-5,75	192,6	13,07	192,6	-6,15	192,6	-14,34	192,6	-2,93	192,6	28	192,6	18,94	192,6	5,65	192,6	-5,91	192,6	-4,73
193,5	267,93	193,5	160,59	193,5	62,04	193,5	13,24	193,5	9,05	193,5	206,63	193,5	122,37	193,5	43,76	193,5	8,1	193,5	6,22	193,5	244,51	193,5	155,02	193,5	63,73	193,5	19,49	193,5	11,55	193,5	-6,67	193,5	10,15	193,5	-5,57	193,5	-12,31	193,5	-0,65	193,5	27,87	193,5	16,7	193,5	6,11	193,5	-5,04	193,5	-4,63
194,4	271,35	194,4	165,13	194,4	61,6	194,4	10,77	194,4	7,11	194,4	209,18	194,4	126,94	194,4	44,42	194,4	4,82	194,4	4,04	194,4	247,86	194,4	158,64	194,4	66,15	194,4	18,57	194,4	11,9	194,4	-5,94	194,4	12,71	194,4	-6	194,4	-10,21	194,4	-0,52	194,4	28,02	194,4	18	194,4	5,51	194,4	-4,52	194,4	-3,98
195,3	272,19	195,3	164,53	195,3	61,41	195,3	11,94	195,3	7,71	195,3	206,05	195,3	125,35	195,3	45,61	195,3	7,68	195,3	3,19	195,3	248,84	195,3	158,55	195,3	69,19	195,3	21,81	195,3	11,39	195,3	-5,29	195,3	13,91	195,3	-4,46	195,3	-10,31	195,3	-1,49	195,3	28,22	195,3	18,87	195,3	5,78	195,3	-3,33	195,3	-4,72
196,2	275,27	196,2	164,08	196,2	63,83	196,2	11,73	196,2	8,47	196,2	211,08	196,2	125,5	196,2	43,04	196,2	8,72	196,2	3,11	196,2	249,74	196,2	158,49	196,2	66,45	196,2	20,03	196,2	7,74	196,2	-5,9	196,2	12,42	196,2	-5,84	196,2	-12,74	196,2	-2,58	196,2	28,42	196,2	18,84	196,2	4,27	196,2	-5,91	196,2	-5,22
197,1	274,31	197,1	168,05	197,1	63,37	197,1	13,73	197,1	9,83	197,1	209,44	197,1	129,76	197,1	44,69	197,1	9,03	197,1	4,02	197,1	248,7	197,1	164,04	197,1	64,49	197,1	23,33	197,1	8,28	197,1	-7,04	197,1	14,46	197,1	-9,31	197,1	-9,63	197,1	-2,42	197,1	28,22	197,1	21,35	197,1	2,05	197,1	-4,09	197,1	-4,95
198	279,4	198	167,97	198	62,87	198	16,05	198	7,53	198	214,23	198	128,88	198	44,09	198	9,42	198	1,28	198	253,21	198	162,99	198	65,88	198	21,61	198	7,08	198	-5,72	198	13,6	198	-6,86	198	-10,51	198	-4,88	198	27,77	198	19,03	198	3,82	198	-2,48	198	-6,67
198,9	278,15	198,9	166,06	198,9	62,93	198,9	10,23	198,9	4,81	198,9	213,29	198,9	128,36	198,9	43,44	198,9	6,01	198,9	3,47	198,9	253,18	198,9	161,88	198,9	65,25	198,9	21,18	198,9	8,82	198,9	-7,09	198,9	14,17	198,9	-9,66	198,9	-11,32	198,9	-4,12	198,9	27,89	198,9	18,71	198,9	2,05	198,9	-6,11	198,9	-7,16
199,8	279,62	199,8	166,43	199,8	65,51	199,8	15,04	199,8	7,36	199,8	214,65	199,8	128,62	199,8	46,58	199,8	8,29	199,8	3,34	199,8	253,77	199,8	161,9	199,8	68,26	199,8	22,05	199,8	10,36	199,8	-6,68	199,8	11,59	199,8	-5,7	199,8	-11,68	199,8	-1,67	199,8	28,15	199,8	17,94	199,8	3,73	199,8	-4,5	199,8	-5,25
200,7	279,3	200,7	168,71	200,7	64,29	200,7	12,84	200,7	8,53	200,7	214,39	200,7	130,44	200,7	45,78	200,7	8,54	200,7	3,41	200,7	252,44	200,7	163,22	200,7	69,01	200,7	21,06	200,7	10,67	200,7	-8,58	200,7	12,4	200,7	-3,46	200,7	-12,78	200,7	-2,71	200,7	25,85	200,7	17,96	200,7	6,37	200,7	-3,07	200,7	-5,94
201,6	282,4	201,6	170,08	201,6	66,98	201,6	12,51	201,6	10,39	201,6	216,15	201,6	130,28	201,6	46,53	201,6	8,47	201,6	4,44	201,6	255,1	201,6	164,02	201,6	70,52	201,6	18,53	201,6	13,42	201,6	-9,67	201,6	12,22	201,6	-3,72	201,6	-12,99	201,6	-1,95	201,6	27,01	201,6	18,88	201,6	7,74	201,6	-4,29	201,6	-4,1
202,5	281,19	202,5	169,87	202,5	65,55	202,5	16,04	202,5	7,52	202,5	217,31	202,5	130,15	202,5	47,34	202,5	8,94	202,5	3,82	202,5	255,74	202,5	165,67	202,5	68,03	202,5	22,44	202,5	11,13	202,5	-7,64	202,5	12,15	202,5	-6,66	202,5	-10,03	202,5	-2,15	202,5	28,81	202,5	18,71	202,5	4,18	202,5	-3,16	202,5	-6,43
203,4	285,37	203,4	172,91	203,4	65,26	203,4	13,72	203,4	6,19	203,4	219,11	203,4	132,69	203,4	46,54	203,4	7,98	203,4	2,97	203,4	258,27	203,4	167,31	203,4	69,48	203,4	20,88	203,4	8,74	203,4	-7,26	203,4	13,14	203,4	-5,69	203,4	-11,83	203,4	-3,54	203,4	28,29	203,4	19,73	203,4	5,03	203,4	-4,93	203,4	-7,21
204,3	288,09	204,3	172,82	204,3	65,26	204,3	14,6	204,3	7,71	204,3	221,01	204,3	132,79	204,3	46,67	204,3	9,95	204,3	3,5	204,3	259,41	204,3	165,5	204,3	68,21	204,3	22,56	204,3	10,99	204,3	-8,19	204,3	11,31	204,3	-8,7	204,3	-10,9	204,3	-1,92	204,3	28,88	204,3	17,24	204,3	4,47	204,3	-3,01	204,3	-5,14
205,2	288,79	205,2	175,11	205,2	64,23	205,2	15,11	205,2	8,52	205,2	222,51	205,2	132,54	205,2	45,77	205,2	5,96	205,2	5,01	205,2	262,77	205,2	166,91	205,2	69,38	205,2	19,64	205,2	10,75	205,2	-6,36	205,2	11,24	205,2	-8,62	205,2	-13,45	205,2	-3,1	205,2	28,99	205,2	16,9	205,2	2,26	205,2	-5,44	205,2	-6,18
206,1	291,51	206,1	171,94	206,1	64,83	206,1	15,28	206,1	7,24	206,1	222,32	206,1	131,15	206,1	46,05	206,1	11,68	206,1	2,49	206,1	262,88	206,1	166,14	206,1	70,33	206,1	24,7	206,1	8,7	206,1	-5,28	206,1	13,04	206,1	-6,71	206,1	-10,13	206,1	-3,52	206,1	28,99	206,1	18,36	206,1	5,57	206,1	-3,41	206,1	-7,61
207	293,73	207	175,24	207	65,79	207	13,09	207	9,95	207	224,99	207	133,44	207	48,21	207	8,01	207	6,22	207	263,76	207	169,58	207	70,61	207	21,7	207	11,74	207	-4,88	207	12,28	207	-7,75	207	-13,22	207	-1,83	207	30,09	207	18,7	207	3,75	207	-5,09	207	-4,54
207,9	296,95	207,9	174,92	207,9	64,67	207,9	16,57	207,9	8,48	207,9	226,39	207,9	134,38	207,9	48,31	207,9	11,24	207,9	2,57	207,9	267,64	207,9	172,03	207,9	70,99	207,9	26,44	207,9	10,09	207,9	-3,17	207,9	13,48	207,9	-5,53	207,9	-8,38	207,9	-3,3	207,9	30,96	207,9	20,6	207,9	3,59	207,9	-1,82	207,9	-6,67
208,8	295,28	208,8	176,5	208,8	68,63	208,8	15,71	208,8	9,57	208,8	225,01	208,8	135,03	208,8	49,65	208,8	10,28	208,8	4,03	208,8	266,8	208,8	169,2	208,8	73,23	208,8	25,22	208,8	11,81	208,8	-4,08	208,8	13,67	208,8	-6,22	208,8	-9,97	208,8	-0,2	208,8	29,65	208,8	19,3	208,8	6,8	208,8	-2,7	208,8	-3,32
209,7	297,72	209,7	178,94	209,7	65,62	209,7	15,3	209,7	9,21	209,7	227,05	209,7	139,01	209,7	48,11	209,7	10,55	209,7	4,2	209,7	268,56	209,7	173,52	209,7	69,4	209,7	24,48	209,7	12,21	209,7	-6,86	209,7	15,88	209,7	-9,78	209,7	-12,54	209,7	0,02	209,7	30,36	209,7	19,55	209,7	2,37	209,7	-3,6	209,7	-3,97
210,6	296,18	210,6	179,76	210,6	67,86	210,6	14,45	210,6	8,05	210,6	225,6	210,6	136,05	210,6	48,67	210,6	9,69	210,6	0,88	210,6	267,89	210,6	171,96	210,6	71,66	210,6	23,34	210,6	7,21	210,6	-9,56	210,6	15,22	210,6	-5,98	210,6	-12,44	210,6	-2,81	210,6	26,68	210,6	18,75	210,6	5,11	210,6	-3,04	210,6	-3,93
211,5	298,35	211,5	179,69	211,5	65,7	211,5	15,17	211,5	7,63	211,5	229,05	211,5	137,9	211,5	46,88	211,5	9,99	211,5	1,58	211,5	268,58	211,5	172,97	211,5	70,44	211,5	23,14	211,5	10,41	211,5	-5,7	211,5	12,08	211,5	-8,7	211,5	-13,16	211,5	-1,32	211,5	30,41	211,5	19,14	211,5	2,3	211,5	-3,94	211,5	-4,72
212,4	301,7	212,4	179,58	212,4	67,98	212,4	18,1	212,4	8,07	212,4	230,8	212,4	138,3	212,4	48,41	212,4	9,86	212,4	4,38	212,4	271,5	212,4	172,17	212,4	70,29	212,4	24,85	212,4	7,89	212,4	-5,64	212,4	12,38	212,4	-9,38	212,4	-9,8	212,4	-3,98	212,4	29,44	212,4	19,64	212,4	3,43	212,4	-2,48	212,4	-7,66
213,3	305,73	213,3	178,14	213,3	71,02	213,3	15,32	213,3	10,18	213,3	234,09	213,3	136,14	213,3	50,91	213,3	10,58	213,3	3,7	213,3	272,97	213,3	172,61	213,3	72,82	213,3	24,25	213,3	9,82	213,3	-8,23	213,3	13,01	213,3	-6,5	213,3	-12,88	213,3	-3,65	213,3	29,21	213,3	19,68	213,3	5,83	213,3	-4,95	213,3	-5,6
214,2	303,65	214,2	184,02	214,2	71,36	214,2	14,41	214,2	3,02	214,2	231,94	214,2	140,88	214,2	50,28	214,2	8,6	214,2	0,39	214,2	275,01	214,2	175,73	214,2	74,58	214,2	24,31	214,2	9,44	214,2	-5,94	214,2	13,68	214,2	-6,01	214,2	-11,41	214,2	-3,18	214,2	28,91	214,2	21,02	214,2	4,87	214,2	-3,52	214,2	-7,5
215,1	305,85	215,1	183,27	215,1	70,9	215,1	14,66	215,1	11,84	215,1	234,71	215,1	138,37	215,1	50,96	215,1	10,43	215,1	5,42	215,1	275,54	215,1	175,73	215,1	73,47	215,1	24,06	215,1	9,5	215,1	-6,46	215,1	13,45	215,1	-3,55	215,1	-12,53	215,1	-2,99	215,1	30,63	215,1	19,64	215,1	6,57	215,1	-3,75	215,1	-6,25
216	305,59	216	187,51	216	70,07	216	15,97	216	9,8	216	236,16	216	141,69	216	49,45	216	10,36	216	5,43	216	276,58	216	176,17	216	72,6	216	25,93	216	12,41	216	-5,79	216	11,91	216	-6,79	216	-11,45	216	-0,67	216	30,26	216	19,15	216	5,65	216	-3,13	216	-5,45
216,9	309,65	216,9	184,66	216,9	70,06	216,9	13,53	216,9	10,38	216,9	235,58	216,9	140,53	216,9	49,79	216,9	7,8	216,9	5,26	216,9	277,04	216,9	177,03	216,9	74,05	216,9	23,72	216,9	11,66	216,9	-6,03	216,9	13,15	216,9	-7,18	216,9	-12,78	216,9	-3,3	216,9	29,3	216,9	20	216,9	4,26	216,9	-5,2	216,9	-6,71
217,8	311,8	217,8	184,7	217,8	70,27	217,8	17,97	217,8	10,94	217,8	238,47	217,8	142,74	217,8	50,13	217,8	10,5	217,8	3,94	217,8	280,08	217,8	178,48	217,8	76,75	217,8	24,29	217,8	11,19	217,8	-6,19	217,8	11,49	217,8	-6,55	217,8	-12,52	217,8	-2,99	217,8	29,02	217,8	19,73	217,8	3,78	217,8	-4,34	217,8	-5,18
218,7	313,11	218,7	184,75	218,7	72,11	218,7	14,43	218,7	10,01	218,7	239,73	218,7	142,8	218,7	51,45	218,7	7,59	218,7	4,61	218,7	279,58	218,7	176,58	218,7	74,35	218,7	21,45	218,7	12,3	218,7	-3,35	218,7	9,93	218,7	-7,64	218,7	-12,42	218,7	-2,72	218,7	32,3	218,7	20,27	218,7	5,34	218,7	-5,72	218,7	-5,49
219,6	312,19	219,6	188,68	219,6	73,67	219,6	17,22	219,6	10,54	219,6	238,11	219,6	145,17	219,6	53,47	219,6	12,93	219,6	6,88	219,6	279,33	219,6	181,52	219,6	76,07	219,6	26,3	219,6	14,77	219,6	-6,56	219,6	13,38	219,6	-4,52	219,6	-11,75	219,6	-0,51	219,6	29,93	219,6	20,75	219,6	6,57	219,6	-2,89	219,6	-5,68
220,5	311,09	220,5	188,17	220,5	74,06	220,5	12,09	220,5	9,65	220,5	236,03	220,5	144	220,5	53	220,5	7,61	220,5	3,37	220,5	278	220,5	178,65	220,5	77,15	220,5	21,27	220,5	11,78	220,5	-9,32	220,5	12,74	220,5	-5,66	220,5	-14,01	220,5	-1,85	220,5	28,44	220,5	19,3	220,5	4,07	220,5	-5,8	220,5	-4,3
221,4	316,75	221,4	192,13	221,4	74,22	221,4	14,11	221,4	10,92	221,4	243,64	221,4	147,22	221,4	53,03	221,4	8,67	221,4	4,91	221,4	286,68	221,4	181,56	221,4	77,34	221,4	24,21	221,4	12,7	221,4	-5,29	221,4	15,11	221,4	-6,15	221,4	-12,45	221,4	-0,12	221,4	29,75	221,4	20,77	221,4	5,74	221,4	-4,28	221,4	-4,22
222,3	318,47	222,3	189,37	222,3	73,61	222,3	14,73	222,3	10,62	222,3	243,32	222,3	145,26	222,3	52,79	222,3	9,52	222,3	6,4	222,3	284,33	222,3	181,86	222,3	77,08	222,3	24,1	222,3	12,59	222,3	-7,25	222,3	11,84	222,3	-7,27	222,3	-10,76	222,3	-1,91	222,3	29,36	222,3	18,51	222,3	4,53	222,3	-4,34	222,3	-4,7
223,2	318,35	223,2	190,21	223,2	75,21	223,2	17,07	223,2	10,64	223,2	243,6	223,2	146,29	223,2	54,85	223,2	9,95	223,2	6,42	223,2	284,7	223,2	180,2	223,2	77,89	223,2	25,81	223,2	13,17	223,2	-8,52	223,2	11,71	223,2	-6,32	223,2	-11,98	223,2	-0,51	223,2	30,12	223,2	19,21	223,2	6,93	223,2	-5,31	223,2	-6,18
224,1	322,04	224,1	189,98	224,1	73,44	224,1	16,18	224,1	9,47	224,1	244,93	224,1	146,68	224,1	52,38	224,1	9,35	224,1	4,25	224,1	287,08	224,1	181,47	224,1	77,59	224,1	25,87	224,1	13,26	224,1	-4,7	224,1	10,33	224,1	-7,95	224,1	-12,39	224,1	1,74	224,1	29,53	224,1	18,16	224,1	3,08	224,1	-3,45	224,1	-4,79
225	318,87	225	192,46	225	73,08	225	17,69	225	7,11	225	243,12	225	148,38	225	53,24	225	12,23	225	1,73	225	284,69	225	186,09	225	77,65	225	27,35	225	8,93	225	-9,03	225	16,68	225	-7,56	225	-11,15	225	-5,05	225	27,16	225	20,6	225	5,02	225	-4,6	225	-8,4
225,9	323,18	225,9	192,6	225,9	76,06	225,9	16,48	225,9	10,45	225,9	246,72	225,9	146,87	225,9	54,71	225,9	9,97	225,9	5,37	225,9	288,09	225,9	184,37	225,9	80,39	225,9	24,71	225,9	12,93	225,9	-5,13	225,9	14,11	225,9	-5,56	225,9	-11,64	225,9	-0,65	225,9	31,32	225,9	20,88	225,9	4,17	225,9	-4,49	225,9	-4,89
226,8	322,84	226,8	192,23	226,8	74,06	226,8	15,14	226,8	9,96	226,8	246,82	226,8	147,95	226,8	54,64	226,8	10,41	226,8	5,25	226,8	290,18	226,8	181,87	226,8	78,18	226,8	26,2	226,8	12,91	226,8	-7,01	226,8	10,93	226,8	-5,92	226,8	-12,08	226,8	-3,73	226,8	28,31	226,8	19,42	226,8	4,15	226,8	-4,28	226,8	-5,28
227,7	325,64	227,7	197,43	227,7	74,66	227,7	20,63	227,7	6,64	227,7	249,43	227,7	150,22	227,7	54,37	227,7	12,82	227,7	2,41	227,7	292,07	227,7	186,87	227,7	79,69	227,7	27,35	227,7	11,39	227,7	-6,43	227,7	15,65	227,7	-5,35	227,7	-10,84	227,7	-3,01	227,7	30,77	227,7	21,14	227,7	4,94	227,7	-2,59	227,7	-5,73
228,6	330,5	228,6	194,69	228,6	76,56	228,6	17,9	228,6	10,73	228,6	250,84	228,6	150,27	228,6	57,84	228,6	10,84	228,6	4,13	228,6	293,44	228,6	184,34	228,6	81,83	228,6	26,77	228,6	8,06	228,6	-6,52	228,6	11,9	228,6	-7,33	228,6	-13,07	228,6	-3,91	228,6	30,49	228,6	18,7	228,6	5,56	228,6	-4,05	228,6	-5,12
229,5	329,74	229,5	196,23	229,5	76,79	229,5	19,19	229,5	11,33	229,5	250,43	229,5	148,94	229,5	54,39	229,5	10,57	229,5	6,7	229,5	293,59	229,5	185,53	229,5	79,35	229,5	27,17	229,5	14,73	229,5	-8,02	229,5	10,85	229,5	-7,4	229,5	-11,83	229,5	-1,36	229,5	30,6	229,5	18,36	229,5	5,03	229,5	-3,77	229,5	-4,83
230,4	332,42	230,4	197,9	230,4	80,84	230,4	18,75	230,4	9,29	230,4	255,13	230,4	151,92	230,4	57,39	230,4	12,46	230,4	3,71	230,4	296,28	230,4	186,37	230,4	83,26	230,4	31,34	230,4	12,87	230,4	-7,37	230,4	12,45	230,4	-4,66	230,4	-8,46	230,4	-1,7	230,4	29,36	230,4	21,08	230,4	6,6	230,4	-3	230,4	-6,98
231,3	330,36	231,3	198,58	231,3	81,23	231,3	20,7	231,3	9,63	231,3	251,63	231,3	149,69	231,3	57,57	231,3	14,28	231,3	2,84	231,3	293,36	231,3	187,42	231,3	81,82	231,3	28,46	231,3	9,21	231,3	-9,52	231,3	11,4	231,3	-6,13	231,3	-9,99	231,3	-3,81	231,3	27,69	231,3	19,15	231,3	5,4	231,3	-3,39	231,3	-5,25
232,2	335,66	232,2	199,63	232,2	78,01	232,2	18,83	232,2	9,58	232,2	256,1	232,2	151,75	232,2	59,26	232,2	13,82	232,2	5,7	232,2	296,49	232,2	189,9	232,2	83,68	232,2	26,67	232,2	14,13	232,2	-8,04	232,2	14,56	232,2	-5,17	232,2	-12,99	232,2	-1,23	232,2	29,99	232,2	20,75	232,2	5,23	232,2	-4,89	232,2	-6,84
233,1	334,32	233,1	202,35	233,1	78,09	233,1	15,31	233,1	8,97	233,1	255,08	233,1	153,66	233,1	52,5	233,1	9,61	233,1	6,36	233,1	298,58	233,1	190,83	233,1	79,11	233,1	25,23	233,1	14,31	233,1	-7,41	233,1	13,47	233,1	-6,84	233,1	-12,92	233,1	-3,1	233,1	28,62	233,1	21,42	233,1	5,62	233,1	-3,21	233,1	-6,34
234	337,79	234	204,85	234	79,01	234	18,84	234	11,22	234	258,32	234	156,2	234	57,19	234	13,5	234	5,93	234	301,09	234	192,59	234	81,3	234	28,1	234	13,82	234	-6,72	234	13,94	234	-6,68	234	-10,93	234	-1,87	234	27,43	234	20,94	234	5,67	234	-5,84	234	-6,46
234,9	339,36	234,9	202,51	234,9	77,53	234,9	19,7	234,9	10,83	234,9	257,76	234,9	154,19	234,9	58,65	234,9	15,09	234,9	5,22	234,9	300,2	234,9	188,31	234,9	85,34	234,9	31,12	234,9	13,58	234,9	-5,47	234,9	12,42	234,9	-4,28	234,9	-10,84	234,9	-0,88	234,9	30,01	234,9	22,41	234,9	4,87	234,9	-4,21	234,9	-6,37
235,8	339,81	235,8	201,23	235,8	80,34	235,8	17,19	235,8	11,48	235,8	258,46	235,8	155,5	235,8	57,08	235,8	12,24	235,8	4,96	235,8	301,24	235,8	191,35	235,8	82,64	235,8	27,64	235,8	12,92	235,8	-8,73	235,8	12,88	235,8	-5,62	235,8	-12,36	235,8	-3,4	235,8	29,14	235,8	20,01	235,8	4,72	235,8	-3,3	235,8	-6,37
236,7	341,8	236,7	205,43	236,7	82,52	236,7	18,48	236,7	13,56	236,7	258,44	236,7	157,51	236,7	60,51	236,7	12,67	236,7	7,12	236,7	299,73	236,7	193,15	236,7	83,88	236,7	27,72	236,7	15,27	236,7	-10,02	236,7	14,71	236,7	-5,67	236,7	-13,38	236,7	1,18	236,7	29,62	236,7	20,66	236,7	5,91	236,7	-5,08	236,7	-3,4
237,6	342,61	237,6	203,51	237,6	80,49	237,6	20,71	237,6	13,15	237,6	260,38	237,6	157,17	237,6	57,17	237,6	14,75	237,6	5,17	237,6	302,47	237,6	195,18	237,6	83,88	237,6	32,03	237,6	11,84	237,6	-5,32	237,6	14,67	237,6	-9,01	237,6	-7,98	237,6	-4,43	237,6	30,99	237,6	19,87	237,6	5,27	237,6	-3,35	237,6	-8,98
238,5	345,81	238,5	206,54	238,5	80,02	238,5	22,71	238,5	10,34	238,5	261,78	238,5	156,85	238,5	58,04	238,5	14,45	238,5	4,98	238,5	303,64	238,5	194,98	238,5	83,41	238,5	25,92	238,5	13,37	238,5	-8,22	238,5	11,91	238,5	-9,81	238,5	-12,2	238,5	-3,02	238,5	28,8	238,5	22,24	238,5	3,72	238,5	-2,35	238,5	-6,31
239,4	346,79	239,4	204,62	239,4	85,01	239,4	18,12	239,4	10,97	239,4	266,64	239,4	156,85	239,4	61,55	239,4	11,06	239,4	4,61	239,4	306,69	239,4	195,12	239,4	85,71	239,4	27,57	239,4	13,82	239,4	-6,64	239,4	15,13	239,4	-5,56	239,4	-12,74	239,4	-0,36	239,4	30,13	239,4	20,8	239,4	5,09	239,4	-3,99	239,4	-3,76
240,3	345,43	240,3	206,66	240,3	84,67	240,3	17,99	240,3	9,87	240,3	264	240,3	159,35	240,3	62,42	240,3	12,06	240,3	5,43	240,3	307,8	240,3	195,79	240,3	86,22	240,3	28,74	240,3	12,38	240,3	-9,4	240,3	13,98	240,3	-5,2	240,3	-12,67	240,3	-2,05	240,3	28,41	240,3	21,22	240,3	4,24	240,3	-4,83	240,3	-7,62
241,2	348,58	241,2	206,94	241,2	83,64	241,2	18,58	241,2	9,8	241,2	264,33	241,2	159,38	241,2	61,16	241,2	13,05	241,2	4,34	241,2	306,34	241,2	196,55	241,2	84,56	241,2	27,09	241,2	12,51	241,2	-8,1	241,2	12,63	241,2	-4,71	241,2	-13,78	241,2	-2,68	241,2	29,38	241,2	19,5	241,2	4,94	241,2	-4,5	241,2	-6,1
242,1	350,36	242,1	211,38	242,1	81	242,1	22,17	242,1	12,91	242,1	263,88	242,1	161,36	242,1	58,76	242,1	13,25	242,1	8,28	242,1	307,44	242,1	197,71	242,1	84,75	242,1	28,03	242,1	13,33	242,1	-7,72	242,1	14,38	242,1	-6,87	242,1	-10,86	242,1	-2,31	242,1	29,16	242,1	21,37	242,1	5,18	242,1	-3,05	242,1	-6,71
243	351,88	243	210,67	243	82,94	243	20,9	243	12,18	243	268,27	243	161,88	243	59,46	243	14,39	243	7,76	243	310,15	243	199,25	243	86,05	243	29,23	243	14,82	243	-9,05	243	15,32	243	-5,04	243	-11,12	243	-0,83	243	28,77	243	22,26	243	5,44	243	-3,25	243	-5,12
243,9	354,39	243,9	210,52	243,9	85,11	243,9	18,83	243,9	12,44	243,9	269,09	243,9	161,04	243,9	61,98	243,9	11,6	243,9	9,76	243,9	312,82	243,9	198,2	243,9	88,27	243,9	25,79	243,9	17,09	243,9	-4,87	243,9	12,29	243,9	-4,01	243,9	-13,37	243,9	0,77	243,9	30,72	243,9	21,54	243,9	8,3	243,9	-6,34	243,9	-2,9
244,8	353,67	244,8	211,86	244,8	84,84	244,8	19,31	244,8	10,19	244,8	270,03	244,8	161,26	244,8	59,89	244,8	11,05	244,8	4,3	244,8	311,61	244,8	197,8	244,8	84,44	244,8	26,34	244,8	12,48	244,8	-7,09	244,8	13,36	244,8	-8,54	244,8	-14,29	244,8	-3,62	244,8	30	244,8	21,8	244,8	5,41	244,8	-4,42	244,8	-7,19
245,7	357,42	245,7	212,49	245,7	83,33	245,7	22,03	245,7	11,71	245,7	270,9	245,7	161,85	245,7	60,49	245,7	15,89	245,7	7	245,7	315,68	245,7	201,82	245,7	86,31	245,7	28,39	245,7	15,48	245,7	-6,16	245,7	13,04	245,7	-6,63	245,7	-12,88	245,7	0,4	245,7	29,63	245,7	19,68	245,7	5,61	245,7	-2,59	245,7	-3,61
246,6	357,87	246,6	211,77	246,6	87,24	246,6	21,19	246,6	14,26	246,6	270,46	246,6	160,76	246,6	62,44	246,6	16,2	246,6	7,57	246,6	313	246,6	199,8	246,6	87,81	246,6	31,56	246,6	16,68	246,6	-8,2	246,6	13,17	246,6	-7,29	246,6	-12,55	246,6	0,89	246,6	30,62	246,6	19,42	246,6	5,41	246,6	-3,42	246,6	-2,88
247,5	359,65	247,5	215,69	247,5	86,06	247,5	18,81	247,5	12,87	247,5	273,64	247,5	162,33	247,5	61,35	247,5	13,73	247,5	6,9	247,5	315,92	247,5	200,81	247,5	87,19	247,5	29,49	247,5	14,19	247,5	-9,69	247,5	14,48	247,5	-8,36	247,5	-11,32	247,5	0,19	247,5	28,77	247,5	22,77	247,5	5,33	247,5	-2,73	247,5	-7,53
248,4	360,5	248,4	215,16	248,4	84,4	248,4	23,53	248,4	11,43	248,4	274,87	248,4	165,64	248,4	60,62	248,4	16,78	248,4	4,92	248,4	315,43	248,4	204,82	248,4	87,72	248,4	32,33	248,4	12,44	248,4	-7,38	248,4	14,17	248,4	-7,19	248,4	-9,8	248,4	-3,06	248,4	31,62	248,4	21,19	248,4	4,25	248,4	-1,78	248,4	-6,77
249,3	364,83	249,3	218,56	249,3	85,92	249,3	19,07	249,3	11,75	249,3	276,77	249,3	165,23	249,3	63,17	249,3	12,92	249,3	6,28	249,3	320,54	249,3	203,87	249,3	89,19	249,3	29,86	249,3	11,57	249,3	-5,58	249,3	15,79	249,3	-7,08	249,3	-12,73	249,3	-2,31	249,3	32	249,3	21,76	249,3	7,3	249,3	-4,42	249,3	-7,4
250,2	359,53	250,2	217,25	250,2	82,67	250,2	19,59	250,2	13,07	250,2	275,56	250,2	165,87	250,2	61,5	250,2	13,27	250,2	5,07	250,2	318,72	250,2	205,2	250,2	86,88	250,2	29,27	250,2	13,12	250,2	-5,56	250,2	14,05	250,2	-7,83	250,2	-11,54	250,2	-3,4	250,2	29,84	250,2	21,25	250,2	5,32	250,2	-4,19	250,2	-4,98
251,1	362,39	251,1	216,94	251,1	84,89	251,1	18,58	251,1	12,42	251,1	274,4	251,1	165,07	251,1	61,59	251,1	11,66	251,1	6,09	251,1	317,2	251,1	204,07	251,1	87,19	251,1	29,18	251,1	13,58	251,1	-8,58	251,1	12,78	251,1	-9,46	251,1	-15,03	251,1	-3,1	251,1	29,87	251,1	21,45	251,1	4,65	251,1	-5,27	251,1	-6,7
252	369,31	252	219,44	252	89,18	252	22,15	252	11,97	252	281,22	252	165,97	252	64,78	252	14,79	252	7,1	252	323,23	252	203,25	252	90,5	252	30,34	252	16,57	252	-7,11	252	14,77	252	-6,95	252	-12,88	252	-2,51	252	33,14	252	20,66	252	4,8	252	-4,74	252	-6,24
252,9	367,38	252,9	220,16	252,9	88,47	252,9	22,69	252,9	11,04	252,9	279,17	252,9	170,55	252,9	63,2	252,9	14,75	252,9	5,12	252,9	322,87	252,9	208,55	252,9	89,43	252,9	29,88	252,9	12,79	252,9	-7,19	252,9	15,8	252,9	-6,45	252,9	-13,01	252,9	-3,15	252,9	29,42	252,9	24,72	252,9	6,18	252,9	-4,12	252,9	-9,3
253,8	370,4	253,8	220,22	253,8	87,78	253,8	21,7	253,8	10,61	253,8	282,3	253,8	169,15	253,8	65,78	253,8	14,25	253,8	6,81	253,8	324,16	253,8	207,14	253,8	90,75	253,8	30,98	253,8	14,67	253,8	-7,29	253,8	13,19	253,8	-7,61	253,8	-13,24	253,8	-2,08	253,8	30,83	253,8	21,57	253,8	4,31	253,8	-5,98	253,8	-4,33
254,7	372,48	254,7	223,68	254,7	89,87	254,7	22,04	254,7	13,29	254,7	283,45	254,7	171,43	254,7	62,54	254,7	15,11	254,7	8,68	254,7	326,64	254,7	209,95	254,7	89,66	254,7	32,66	254,7	14,37	254,7	-5,57	254,7	15,09	254,7	-7,99	254,7	-9,86	254,7	-1,41	254,7	32,16	254,7	20,63	254,7	4,89	254,7	-2,73	254,7	-3,53
255,6	372,01	255,6	221,29	255,6	87,07	255,6	22,74	255,6	14,27	255,6	279,34	255,6	169,08	255,6	62,52	255,6	14,42	255,6	6,69	255,6	321,95	255,6	207,51	255,6	90,95	255,6	33,2	255,6	14,74	255,6	-10,53	255,6	13,65	255,6	-5,84	255,6	-11,88	255,6	-0,67	255,6	30,56	255,6	22,12	255,6	5,45	255,6	-2,45	255,6	-4,3
256,5	371,67	256,5	222,7	256,5	90,54	256,5	21,76	256,5	12,85	256,5	284,27	256,5	168,96	256,5	64,49	256,5	12,64	256,5	8,77	256,5	328,37	256,5	208,57	256,5	90,43	256,5	29,75	256,5	17,16	256,5	-5,31	256,5	14,28	256,5	-6,13	256,5	-11,51	256,5	0,26	256,5	31,21	256,5	22,91	256,5	6,85	256,5	-3,17	256,5	-2,65
257,4	378,54	257,4	222,8	257,4	87,68	257,4	20,37	257,4	12,48	257,4	286,31	257,4	168,88	257,4	62,65	257,4	13,41	257,4	7,83	257,4	329,53	257,4	208,46	257,4	90,6	257,4	29,21	257,4	14,21	257,4	-4,37	257,4	11,32	257,4	-6,26	257,4	-12,59	257,4	-1,37	257,4	32,25	257,4	20,22	257,4	7,12	257,4	-3,74	257,4	-5,85
258,3	377,79	258,3	226,3	258,3	89,96	258,3	26,18	258,3	13,16	258,3	286,61	258,3	172,06	258,3	65,69	258,3	16,73	258,3	7,65	258,3	327,72	258,3	209,05	258,3	90,84	258,3	34,66	258,3	14,43	258,3	-7,58	258,3	13,47	258,3	-7,87	258,3	-7,82	258,3	-2,11	258,3	28,98	258,3	23,01	258,3	5,78	258,3	-2,32	258,3	-5,7
259,2	378,52	259,2	227,44	259,2	93,19	259,2	22,81	259,2	11,88	259,2	286,92	259,2	173,65	259,2	68	259,2	13,96	259,2	5,9	259,2	329,58	259,2	211,99	259,2	93,71	259,2	29,93	259,2	14,17	259,2	-8,82	259,2	15,84	259,2	-6,37	259,2	-13,98	259,2	-3,24	259,2	31,32	259,2	25,03	259,2	6,58	259,2	-4,57	259,2	-9,04
260,1	378,83	260,1	224,98	260,1	90,34	260,1	22,04	260,1	12,87	260,1	286,48	260,1	172,92	260,1	63,92	260,1	15,84	260,1	6,02	260,1	328,85	260,1	211,77	260,1	91,72	260,1	31,45	260,1	15,05	260,1	-6,72	260,1	13,19	260,1	-7,61	260,1	-12,27	260,1	2,01	260,1	30,22	260,1	21,36	260,1	5,51	260,1	-3,95	260,1	-3,92
261	379,4	261	229,48	261	91,18	261	20,51	261	11,72	261	287,93	261	175,04	261	67,66	261	15,56	261	8,26	261	329,75	261	214,44	261	94,58	261	32,06	261	15,62	261	-8,96	261	16,12	261	-6,95	261	-12,22	261	-1,24	261	29,78	261	24,12	261	6,4	261	-5,08	261	-5,52
261,9	384,46	261,9	226,23	261,9	90,23	261,9	25,02	261,9	11,62	261,9	292,57	261,9	171,65	261,9	65,4	261,9	14,98	261,9	7,83	261,9	335,06	261,9	211,55	261,9	93,71	261,9	31,89	261,9	15,72	261,9	-5,67	261,9	13,88	261,9	-6,16	261,9	-12,63	261,9	-2,17	261,9	32,1	261,9	19,96	261,9	7,29	261,9	-5,57	261,9	-5,65
262,8	383,94	262,8	228,17	262,8	93,84	262,8	24,58	262,8	14,9	262,8	290,82	262,8	174,38	262,8	68,9	262,8	18,06	262,8	8,69	262,8	334,36	262,8	212,43	262,8	95,95	262,8	34,13	262,8	18,28	262,8	-6,9	262,8	13,28	262,8	-4,55	262,8	-12,18	262,8	-0,93	262,8	30,95	262,8	21,17	262,8	6,98	262,8	-2,26	262,8	-5,55
263,7	385,07	263,7	229,01	263,7	90,43	263,7	24,78	263,7	10,53	263,7	293,3	263,7	172,72	263,7	65,84	263,7	17,49	263,7	5,29	263,7	336,68	263,7	212,48	263,7	93,02	263,7	31,43	263,7	13,34	263,7	-5,94	263,7	14,55	263,7	-10,86	263,7	-14,13	263,7	-4,33	263,7	30,04	263,7	21,94	263,7	3,37	263,7	-6,33	263,7	-6,24
264,6	387,05	264,6	232,66	264,6	93,61	264,6	23,93	264,6	13,17	264,6	294,75	264,6	178,78	264,6	69,53	264,6	16	264,6	7,91	264,6	337,25	264,6	218,36	264,6	94,27	264,6	32,52	264,6	17,19	264,6	-5,89	264,6	16,34	264,6	-7,61	264,6	-10,78	264,6	-1,41	264,6	31,35	264,6	22,39	264,6	4,14	264,6	-5,25	264,6	-5,7
265,5	384,7	265,5	231	265,5	94,02	265,5	22,44	265,5	14,45	265,5	291,47	265,5	176,89	265,5	66,99	265,5	15,41	265,5	8,1	265,5	334,96	265,5	214,67	265,5	95,13	265,5	32,22	265,5	15	265,5	-10,17	265,5	10,83	265,5	-7,35	265,5	-14,64	265,5	-3,26	265,5	27,92	265,5	20,64	265,5	5,7	265,5	-5,53	265,5	-5,84
266,4	386,48	266,4	233,75	266,4	94,69	266,4	25,09	266,4	13,88	266,4	293,6	266,4	179,08	266,4	69,39	266,4	17,24	266,4	9,04	266,4	336,77	266,4	215,79	266,4	97,63	266,4	33,76	266,4	15,42	266,4	-10,17	266,4	12,8	266,4	-4,46	266,4	-10,46	266,4	-1,04	266,4	29,13	266,4	23,04	266,4	8,82	266,4	-3,66	266,4	-6,9
267,3	390,34	267,3	234,3	267,3	94,94	267,3	21,34	267,3	14,46	267,3	294,93	267,3	179,27	267,3	68,82	267,3	13,61	267,3	8,44	267,3	339,36	267,3	218,44	267,3	96,02	267,3	31,11	267,3	15,39	267,3	-8,03	267,3	14,45	267,3	-6,19	267,3	-13,8	267,3	-2,11	267,3	31,71	267,3	21,33	267,3	6,87	267,3	-4,69	267,3	-5,97
268,2	390,58	268,2	235,38	268,2	92,39	268,2	23,48	268,2	13,15	268,2	296,17	268,2	180,29	268,2	67,71	268,2	16,21	268,2	8,7	268,2	342,34	268,2	220,44	268,2	96,17	268,2	32,14	268,2	17,32	268,2	-7,57	268,2	14,67	268,2	-7,58	268,2	-14,58	268,2	-0,52	268,2	29,53	268,2	20,79	268,2	6,64	268,2	-5,23	268,2	-5,81
269,1	393,14	269,1	236,28	269,1	96,06	269,1	23,53	269,1	15,04	269,1	297,33	269,1	180,15	269,1	69,28	269,1	16,28	269,1	9,7	269,1	344,13	269,1	219,27	269,1	97,24	269,1	32,81	269,1	17,16	269,1	-4,96	269,1	12,83	269,1	-6,1	269,1	-12,86	269,1	-2,41	269,1	30,14	269,1	22,18	269,1	6,57	269,1	-1,66	269,1	-4,99
270	395,91	270	235,97	270	95,1	270	22,24	270	17,45	270	299,48	270	178,93	270	69,25	270	16,42	270	7,51	270	342,6	270	219,05	270	98,18	270	34,88	270	16,5	270	-8,47	270	14,42	270	-8,29	270	-10,48	270	1,5	270	29,11	270	23,01	270	4,98	270	-4,3	270	-2,54
270,9	397,16	270,9	239,94	270,9	94,45	270,9	25,43	270,9	12,61	270,9	299,92	270,9	182,27	270,9	68,33	270,9	16,61	270,9	8,12	270,9	346,23	270,9	223,84	270,9	97,14	270,9	32,59	270,9	16,98	270,9	-6,73	270,9	16,34	270,9	-7,15	270,9	-11,93	270,9	-1,34	270,9	29,79	270,9	23,11	270,9	4,41	270,9	-2,85	270,9	-4,28
271,8	398,91	271,8	241,48	271,8	96,05	271,8	26,07	271,8	15,28	271,8	302,28	271,8	182,92	271,8	69,95	271,8	18,13	271,8	9,77	271,8	345,69	271,8	221,41	271,8	98,02	271,8	33,94	271,8	16,53	271,8	-7,34	271,8	15,8	271,8	-6,21	271,8	-12,11	271,8	-1,37	271,8	30,19	271,8	22,53	271,8	6,26	271,8	-4,88	271,8	-6,19
272,7	399,53	272,7	237,27	272,7	97,05	272,7	26,87	272,7	12,46	272,7	303,91	272,7	178,1	272,7	69,2	272,7	18,25	272,7	6,32	272,7	346,97	272,7	220,92	272,7	96,32	272,7	35,83	272,7	13,95	272,7	-6,89	272,7	12,54	272,7	-8,99	272,7	-9	272,7	-5,61	272,7	32,77	272,7	19,19	272,7	5,69	272,7	-3,3	272,7	-7,95
273,6	400,91	273,6	238,55	273,6	95,63	273,6	25,3	273,6	13,75	273,6	303,24	273,6	182,23	273,6	69,29	273,6	19,45	273,6	8,06	273,6	347,53	273,6	222,35	273,6	97,91	273,6	35,36	273,6	17,08	273,6	-7,21	273,6	14,34	273,6	-6,91	273,6	-9,33	273,6	0,84	273,6	32,35	273,6	21,25	273,6	6,19	273,6	-2,17	273,6	-5,89
274,5	401,99	274,5	240,41	274,5	98,58	274,5	23,22	274,5	13,3	274,5	304,75	274,5	183,06	274,5	72,12	274,5	15,86	274,5	5,82	274,5	348,58	274,5	220,68	274,5	99,25	274,5	31,9	274,5	14,08	274,5	-8,53	274,5	13,59	274,5	-6,41	274,5	-14,85	274,5	-2,09	274,5	29,21	274,5	22,55	274,5	7,84	274,5	-3,82	274,5	-6,22
275,4	401,98	275,4	241,61	275,4	97,32	275,4	25,29	275,4	11,48	275,4	304,29	275,4	183,76	275,4	70,46	275,4	17,24	275,4	6,63	275,4	350,1	275,4	222,4	275,4	97,96	275,4	33,93	275,4	15,96	275,4	-6,36	275,4	15,27	275,4	-8,22	275,4	-12,2	275,4	-1,78	275,4	32,63	275,4	23,32	275,4	3,82	275,4	-3,24	275,4	-6,09
276,3	406,57	276,3	239,97	276,3	98,75	276,3	25,29	276,3	11,63	276,3	306,64	276,3	183,54	276,3	72,26	276,3	15,96	276,3	5,16	276,3	350,78	276,3	224,11	276,3	100,28	276,3	31,96	276,3	14,85	276,3	-8,01	276,3	14,02	276,3	-5,48	276,3	-13,26	276,3	-1,91	276,3	32,23	276,3	21,7	276,3	6,24	276,3	-6,34	276,3	-7,69
277,2	406,62	277,2	241,73	277,2	98,61	277,2	24,57	277,2	12,68	277,2	307,86	277,2	184,98	277,2	71,37	277,2	17,65	277,2	5,38	277,2	351,43	277,2	222,37	277,2	97,84	277,2	32,13	277,2	15,3	277,2	-6,87	277,2	13,47	277,2	-7,99	277,2	-12,39	277,2	-1,58	277,2	32,16	277,2	22,04	277,2	6,1	277,2	-4,45	277,2	-7,11
278,1	409,28	278,1	241,97	278,1	99,6	278,1	22,96	278,1	16,96	278,1	309,88	278,1	184,73	278,1	70,97	278,1	17,54	278,1	11,39	278,1	353,74	278,1	226,08	278,1	100,09	278,1	34,21	278,1	17,65	278,1	-6,15	278,1	13,99	278,1	-7,39	278,1	-13,79	278,1	-2,58	278,1	32,58	278,1	21,08	278,1	4,59	278,1	-6,38	278,1	-5,49
279	411,11	279	242,97	279	97,42	279	25,78	279	14,53	279	310,79	279	185,96	279	71,18	279	17,17	279	8,94	279	354,91	279	225,57	279	98,6	279	32,41	279	17,2	279	-7,42	279	13,66	279	-8,27	279	-14,81	279	-1,09	279	31,22	279	21,17	279	3,38	279	-6,7	279	-5,33
279,9	412,28	279,9	243,34	279,9	100,75	279,9	27,95	279,9	15,56	279,9	309,43	279,9	184,28	279,9	72,36	279,9	18,52	279,9	7,49	279,9	354,25	279,9	224,57	279,9	100,58	279,9	39,17	279,9	14,73	279,9	-6	279,9	11,75	279,9	-5,53	279,9	-11,1	279,9	-0,46	279,9	30,55	279,9	19,58	279,9	5,9	279,9	-4	279,9	-5,92
280,8	414,06	280,8	246,79	280,8	97,32	280,8	23,36	280,8	13,81	280,8	312,48	280,8	189,9	280,8	69,42	280,8	15,24	280,8	9,39	280,8	357,44	280,8	228,33	280,8	99,41	280,8	34,86	280,8	17,18	280,8	-5,38	280,8	12,91	280,8	-7,43	280,8	-13,3	280,8	-0,6	280,8	32,42	280,8	22,84	280,8	5,36	280,8	-5,1	280,8	-5,24
281,7	412,99	281,7	247,35	281,7	100,97	281,7	22,84	281,7	15,37	281,7	311,89	281,7	186,51	281,7	72,43	281,7	16,78	281,7	8,3	281,7	355,87	281,7	227,47	281,7	101,69	281,7	34,71	281,7	16,38	281,7	-8,23	281,7	12,95	281,7	-8,27	281,7	-13,64	281,7	-2,33	281,7	30,69	281,7	22,17	281,7	5,06	281,7	-4,64	281,7	-5,23
282,6	415,16	282,6	247,43	282,6	103,48	282,6	26,18	282,6	18,01	282,6	314,1	282,6	187,08	282,6	75,54	282,6	20,53	282,6	10,75	282,6	357,74	282,6	227,07	282,6	104,03	282,6	37,69	282,6	19,04	282,6	-9	282,6	13,16	282,6	-5,77	282,6	-13,5	282,6	1,39	282,6	32,27	282,6	20,39	282,6	8,23	282,6	-3,98	282,6	-2,17
283,5	415,31	283,5	249,34	283,5	99,4	283,5	23,51	283,5	14,49	283,5	313,85	283,5	187,73	283,5	71,46	283,5	17,18	283,5	10,1	283,5	356,17	283,5	229,09	283,5	99,53	283,5	34,31	283,5	17,9	283,5	-11,39	283,5	13,14	283,5	-8,57	283,5	-15,4	283,5	0,76	283,5	28,58	283,5	20,95	283,5	5,24	283,5	-5,45	283,5	-5,06
284,4	419,12	284,4	247,2	284,4	101,67	284,4	28,26	284,4	16,25	284,4	316,13	284,4	186,78	284,4	75,39	284,4	20,14	284,4	8,37	284,4	359,74	284,4	227,56	284,4	103,17	284,4	35,63	284,4	16,03	284,4	-9,58	284,4	11,57	284,4	-8,2	284,4	-14,77	284,4	-1,77	284,4	32,91	284,4	20,81	284,4	5,54	284,4	-5,62	284,4	-7,58
285,3	418,22	285,3	249,33	285,3	103,03	285,3	28,07	285,3	17,62	285,3	317,14	285,3	190,27	285,3	75,36	285,3	19,53	285,3	9,82	285,3	363,37	285,3	230,45	285,3	103,1	285,3	36,35	285,3	20,38	285,3	-8,08	285,3	13,99	285,3	-6,2	285,3	-12,9	285,3	0,26	285,3	30,71	285,3	22,78	285,3	7,5	285,3	-5,48	285,3	-3,76
286,2	422,13	286,2	250,91	286,2	104,2	286,2	28,16	286,2	15,81	286,2	317,38	286,2	190,1	286,2	76,95	286,2	18,08	286,2	7,78	286,2	361,83	286,2	231,35	286,2	106,36	286,2	37,64	286,2	18,46	286,2	-5,55	286,2	12,45	286,2	-4,69	286,2	-11,58	286,2	1,33	286,2	31,47	286,2	19,71	286,2	7,41	286,2	-4,56	286,2	-7,13
287,1	423,7	287,1	256,26	287,1	105,52	287,1	27,07	287,1	17,64	287,1	320,03	287,1	196,48	287,1	78,43	287,1	16,12	287,1	10,5	287,1	363,44	287,1	235,23	287,1	107,6	287,1	35,05	287,1	18,01	287,1	-7,99	287,1	17,11	287,1	-4,51	287,1	-12,46	287,1	-1,53	287,1	32,62	287,1	24,16	287,1	6,84	287,1	-5,22	287,1	-5,71
288	424,27	288	252,93	288	101,92	288	24,85	288	17,77	288	321,6	288	192,11	288	72,82	288	16,55	288	8,55	288	365,08	288	233,3	288	103,91	288	32,72	288	18,33	288	-6,22	288	14,72	288	-6,02	288	-16,18	288	0,09	288	29,75	288	22,13	288	5,98	288	-6,4	288	-6,63
288,9	424,86	288,9	254,25	288,9	102,62	288,9	28,08	288,9	14,22	288,9	320,78	288,9	193,84	288,9	74,49	288,9	18,59	288,9	9,67	288,9	365,6	288,9	235,77	288,9	104,56	288,9	36,74	288,9	17,21	288,9	-8,3	288,9	16	288,9	-6,96	288,9	-13,31	288,9	-0,71	288,9	29,86	288,9	22,9	288,9	5,97	288,9	-4,97	288,9	-8,38
289,8	426,86	289,8	253,09	289,8	104,91	289,8	28,19	289,8	14,87	289,8	324,21	289,8	191,89	289,8	76,64	289,8	20,69	289,8	7,62	289,8	366,95	289,8	232,01	289,8	104,55	289,8	38,31	289,8	17,06	289,8	-8,28	289,8	13,99	289,8	-6,45	289,8	-11,36	289,8	-1,92	289,8	31,36	289,8	21,78	289,8	6,99	289,8	-3,96	289,8	-5,69
290,7	430,08	290,7	256,73	290,7	103,26	290,7	27,41	290,7	16,38	290,7	326,29	290,7	196,05	290,7	75,36	290,7	18,5	290,7	7,75	290,7	368,1	290,7	236,66	290,7	105,27	290,7	36,24	290,7	14,54	290,7	-5,76	290,7	16,43	290,7	-8,23	290,7	-12,05	290,7	-1,18	290,7	34,12	290,7	23,42	290,7	5,48	290,7	-4,3	290,7	-5,99
291,6	428,48	291,6	256,66	291,6	104,29	291,6	27,82	291,6	17,48	291,6	324,37	291,6	194,19	291,6	76,46	291,6	19,71	291,6	10,81	291,6	368,46	291,6	234,44	291,6	105,78	291,6	37,35	291,6	17,05	291,6	-7,58	291,6	14,26	291,6	-7,36	291,6	-12,29	291,6	-1,04	291,6	29,08	291,6	21,17	291,6	7,14	291,6	-3,78	291,6	-4,09
292,5	431,58	292,5	256,49	292,5	107,66	292,5	29,16	292,5	18,21	292,5	325,74	292,5	194,18	292,5	76,99	292,5	18,47	292,5	13,13	292,5	370,87	292,5	234,95	292,5	104,56	292,5	36,95	292,5	21,83	292,5	-5,47	292,5	14,24	292,5	-8,17	292,5	-12,35	292,5	1,88	292,5	32,58	292,5	21,31	292,5	4,9	292,5	-2,77	292,5	-3,96
293,4	431,44	293,4	257,85	293,4	104,15	293,4	30,18	293,4	15,59	293,4	327,79	293,4	194,39	293,4	75,37	293,4	20,44	293,4	7,68	293,4	369,78	293,4	238,67	293,4	106,03	293,4	39,47	293,4	16,34	293,4	-8,12	293,4	16,41	293,4	-4,81	293,4	-11,73	293,4	-1,09	293,4	30,95	293,4	22,27	293,4	7,92	293,4	-5,72	293,4	-4,59
294,3	432,41	294,3	257,52	294,3	106,17	294,3	27,5	294,3	13,73	294,3	327,33	294,3	196,82	294,3	78,44	294,3	18,9	294,3	8,93	294,3	371,38	294,3	237,07	294,3	106,24	294,3	37,33	294,3	17,34	294,3	-7,86	294,3	11,83	294,3	-7,06	294,3	-13,04	294,3	-1,62	294,3	31,89	294,3	20,5	294,3	6,88	294,3	-5,24	294,3	-4,94
295,2	436,54	295,2	257,54	295,2	106,13	295,2	29,07	295,2	18,69	295,2	328,85	295,2	198,57	295,2	77,34	295,2	19,21	295,2	11,63	295,2	373,15	295,2	238,66	295,2	108,48	295,2	36,32	295,2	20,5	295,2	-7,22	295,2	12,53	295,2	-5,48	295,2	-12,68	295,2	-0,95	295,2	30,75	295,2	20,72	295,2	6,58	295,2	-5,32	295,2	-5,35
296,1	437,18	296,1	260,4	296,1	107,25	296,1	28,67	296,1	14,15	296,1	329,02	296,1	197,76	296,1	78,98	296,1	21,25	296,1	9,96	296,1	373,27	296,1	238,73	296,1	107,45	296,1	38,23	296,1	17,04	296,1	-10,3	296,1	14,57	296,1	-9,89	296,1	-13,07	296,1	-2,19	296,1	30,57	296,1	22,94	296,1	4,66	296,1	-4,33	296,1	-4,75
297	438,74	297	260,22	297	106,24	297	31,85	297	15,76	297	331,56	297	197,73	297	78,44	297	25,07	297	9,01	297	376,53	297	239,78	297	107,84	297	41,61	297	16,47	297	-7,15	297	13,84	297	-7,85	297	-8,76	297	-2,84	297	31,94	297	21,52	297	4,55	297	-2,17	297	-8,39
297,9	437,76	297,9	262,51	297,9	107,77	297,9	31,27	297,9	16,64	297,9	331,45	297,9	200,28	297,9	79,34	297,9	22,73	297,9	9,93	297,9	374,37	297,9	241,24	297,9	109,53	297,9	40,15	297,9	19,47	297,9	-8,77	297,9	14,78	297,9	-5,09	297,9	-11,99	297,9	0,88	297,9	31,91	297,9	23,49	297,9	7,94	297,9	-4,76	297,9	-5,98
298,8	442,89	298,8	265,27	298,8	108,76	298,8	29,12	298,8	16,42	298,8	335,08	298,8	203,3	298,8	78,11	298,8	20,07	298,8	9,78	298,8	379,41	298,8	242,39	298,8	107,74	298,8	37,56	298,8	19,24	298,8	-5,82	298,8	14,09	298,8	-7,74	298,8	-14,33	298,8	-1,99	298,8	31,35	298,8	21,3	298,8	7,43	298,8	-4,01	298,8	-6,78
299,7	445	299,7	263,62	299,7	106,68	299,7	31,15	299,7	17,73	299,7	334,78	299,7	200,14	299,7	80,13	299,7	21,9	299,7	10,09	299,7	379,29	299,7	240,43	299,7	107,74	299,7	38,88	299,7	19,77	299,7	-7,11	299,7	12,28	299,7	-6,44	299,7	-12,51	299,7	0,79	299,7	32,56	299,7	22,61	299,7	6,16	299,7	-3,91	299,7	-4,19
300,6	443,48	300,6	264,72	300,6	107,39	300,6	30,43	300,6	14,96	300,6	335,71	300,6	201,09	300,6	77,92	300,6	22,82	300,6	7,28	300,6	379,57	300,6	240,18	300,6	106,52	300,6	40,41	300,6	15,58	300,6	-7,72	300,6	12,66	300,6	-7,67	300,6	-11,84	300,6	-3,18	300,6	30,67	300,6	22,99	300,6	7,44	300,6	-4,02	300,6	-4,87
301,5	444,29	301,5	267,04	301,5	108,76	301,5	28,59	301,5	16,03	301,5	334,64	301,5	202,64	301,5	79,38	301,5	22,48	301,5	8,88	301,5	380,1	301,5	243,27	301,5	109,6	301,5	41,07	301,5	17,65	301,5	-8,71	301,5	13,9	301,5	-7,56	301,5	-12,28	301,5	1	301,5	31,86	301,5	21,1	301,5	4,96	301,5	-5,4	301,5	-5,33
302,4	446,42	302,4	269,35	302,4	109,39	302,4	26,95	302,4	15,07	302,4	337,19	302,4	206,17	302,4	78,12	302,4	18,28	302,4	10,25	302,4	380,73	302,4	248,18	302,4	107,32	302,4	37,49	302,4	18,02	302,4	-9,1	302,4	15,33	302,4	-7,01	302,4	-13,07	302,4	-0,34	302,4	31,24	302,4	23,97	302,4	7,92	302,4	-5,64	302,4	-7,05
303,3	448,38	303,3	269,46	303,3	112,96	303,3	30,69	303,3	17,34	303,3	334,95	303,3	203,12	303,3	80,47	303,3	21,54	303,3	10,82	303,3	379,58	303,3	244,51	303,3	111,36	303,3	38,7	303,3	19,25	303,3	-9,99	303,3	15,77	303,3	-5,59	303,3	-12,06	303,3	-0,73	303,3	31,18	303,3	22,5	303,3	9,37	303,3	-4,19	303,3	-4,78
304,2	448,65	304,2	269,24	304,2	109,18	304,2	32,09	304,2	18,57	304,2	337,63	304,2	203,16	304,2	77,69	304,2	21,15	304,2	11,51	304,2	381,96	304,2	246,04	304,2	108,63	304,2	40,49	304,2	17,83	304,2	-7,37	304,2	16,04	304,2	-7,88	304,2	-13,34	304,2	-1,96	304,2	32,65	304,2	22,58	304,2	6,21	304,2	-2,96	304,2	-6,92
305,1	450,55	305,1	268,06	305,1	110,51	305,1	30,66	305,1	18,31	305,1	337,79	305,1	200,62	305,1	81,48	305,1	20,22	305,1	9,16	305,1	383,32	305,1	244,37	305,1	111,02	305,1	38,66	305,1	16,46	305,1	-8,21	305,1	13,79	305,1	-5,39	305,1	-11,83	305,1	-2,41	305,1	31,15	305,1	20,91	305,1	7,38	305,1	-4,54	305,1	-6,59
306	452,96	306	271,32	306	111,32	306	30,34	306	17,28	306	340,65	306	205,35	306	83,34	306	21,55	306	8,33	306	386,49	306	245,2	306	113,28	306	39,1	306	17,18	306	-7,45	306	15,49	306	-5,76	306	-13,83	306	-2,16	306	32,41	306	24,6	306	5,6	306	-5,1	306	-6,53
306,9	453,43	306,9	269,19	306,9	109,95	306,9	32,24	306,9	14,81	306,9	341,08	306,9	202,87	306,9	82,01	306,9	24,98	306,9	8,89	306,9	387,9	306,9	244,73	306,9	110,65	306,9	42,13	306,9	20,35	306,9	-7,36	306,9	12,94	306,9	-7,1	306,9	-11,8	306,9	-0,32	306,9	30,56	306,9	20,81	306,9	6,13	306,9	-4,61	306,9	-7,62
307,8	455,33	307,8	273,31	307,8	111,75	307,8	28,15	307,8	17,09	307,8	342,7	307,8	208,1	307,8	79,97	307,8	20,54	307,8	10,22	307,8	387,92	307,8	248,94	307,8	111,07	307,8	39,49	307,8	17,81	307,8	-7,4	307,8	14,68	307,8	-7,48	307,8	-13,88	307,8	-0,76	307,8	33,29	307,8	23,8	307,8	6,25	307,8	-4,94	307,8	-5,66
308,7	458,72	308,7	270,96	308,7	114,5	308,7	32,87	308,7	17,8	308,7	347,15	308,7	206,68	308,7	82,24	308,7	21,67	308,7	10,58	308,7	390,55	308,7	246,94	308,7	112,69	308,7	36,68	308,7	20,62	308,7	-8,25	308,7	15,53	308,7	-5,12	308,7	-13,49	308,7	2,16	308,7	32,43	308,7	21,93	308,7	6,89	308,7	-4,67	308,7	-4,51
309,6	462,26	309,6	272,02	309,6	111,37	309,6	30,19	309,6	15,58	309,6	345,57	309,6	207,24	309,6	81,49	309,6	20,01	309,6	9,19	309,6	391	309,6	250,19	309,6	112,37	309,6	39,3	309,6	16,56	309,6	-6,08	309,6	15,11	309,6	-7,75	309,6	-15,8	309,6	-0,45	309,6	33,6	309,6	23,71	309,6	4,7	309,6	-5,63	309,6	-6,31
310,5	460,43	310,5	271,46	310,5	111,74	310,5	31,54	310,5	15,47	310,5	346,24	310,5	206,52	310,5	82,92	310,5	22,62	310,5	8,28	310,5	389,2	310,5	248,62	310,5	115,79	310,5	40,43	310,5	19,16	310,5	-7,99	310,5	15,33	310,5	-6,54	310,5	-13,65	310,5	-1,65	310,5	32,23	310,5	23,27	310,5	7,69	310,5	-4,7	310,5	-7,73
311,4	460,24	311,4	273,67	311,4	112,64	311,4	32,41	311,4	15,55	311,4	346,64	311,4	207,79	311,4	81,4	311,4	21,33	311,4	10,81	311,4	389,07	311,4	248,25	311,4	112,61	311,4	39,7	311,4	17,48	311,4	-11,45	311,4	13,17	311,4	-10,81	311,4	-10,28	311,4	-2,8	311,4	31,05	311,4	20,36	311,4	5,21	311,4	-3,69	311,4	-7,02
312,3	462,53	312,3	276,5	312,3	113,65	312,3	30,62	312,3	16,02	312,3	348,99	312,3	209,4	312,3	81,88	312,3	22,73	312,3	11,2	312,3	393,96	312,3	250,12	312,3	110,14	312,3	41,64	312,3	19,91	312,3	-7,15	312,3	13,56	312,3	-9,09	312,3	-10,8	312,3	-0,51	312,3	31,07	312,3	21,65	312,3	5,55	312,3	-3,25	312,3	-6,51
313,2	464,39	313,2	279,09	313,2	115,16	313,2	29,81	313,2	17,6	313,2	349,42	313,2	211,55	313,2	82,58	313,2	22,19	313,2	11,02	313,2	394,43	313,2	251,72	313,2	112,68	313,2	40,75	313,2	18,76	313,2	-8,16	313,2	13,77	313,2	-6,86	313,2	-13,76	313,2	2,17	313,2	30,48	313,2	22,29	313,2	6,39	313,2	-3,97	313,2	-5,08
314,1	464,17	314,1	277,36	314,1	115,67	314,1	29,24	314,1	16,75	314,1	348,89	314,1	210,4	314,1	84,37	314,1	20,92	314,1	11,22	314,1	393,62	314,1	252,49	314,1	114,11	314,1	39,67	314,1	19,42	314,1	-9,49	314,1	16,35	314,1	-7,35	314,1	-14,97	314,1	-1,64	314,1	31,1	314,1	22,42	314,1	5,68	314,1	-7,31	314,1	-6,39
315	468,58	315	276,55	315	115	315	33,1	315	16,71	315	350,7	315	211,66	315	83,7	315	22,48	315	10,31	315	393,99	315	252,5	315	116,27	315	43,53	315	18,84	315	-8,43	315	14,08	315	-5,49	315	-12,65	315	-1,58	315	30,04	315	22,54	315	9,36	315	-5,34	315	-6,75
315,9	467,6	315,9	284,21	315,9	116,45	315,9	34,9	315,9	17,47	315,9	352,83	315,9	215,92	315,9	83,99	315,9	22,37	315,9	10,85	315,9	394,03	315,9	255,1	315,9	114,12	315,9	40,48	315,9	19,25	315,9	-10,77	315,9	16,57	315,9	-6,71	315,9	-12,46	315,9	-0,96	315,9	31,03	315,9	24,48	315,9	6,47	315,9	-6,28	315,9	-7,74
316,8	471,89	316,8	278,24	316,8	118,97	316,8	30,97	316,8	18,49	316,8	356,57	316,8	210,77	316,8	87,8	316,8	23,31	316,8	11,07	316,8	399,67	316,8	254,19	316,8	118,33	316,8	43,24	316,8	17,37	316,8	-7,87	316,8	13,91	316,8	-5,03	316,8	-12,5	316,8	-3,29	316,8	32,68	316,8	21,25	316,8	8,52	316,8	-3,32	316,8	-8,52
317,7	471,75	317,7	283,84	317,7	114,09	317,7	29,06	317,7	19,05	317,7	351,99	317,7	213,34	317,7	83,85	317,7	20,31	317,7	11,26	317,7	396,17	317,7	255,73	317,7	113,21	317,7	41,81	317,7	22,45	317,7	-10,21	317,7	15,87	317,7	-9,07	317,7	-13,74	317,7	-0,34	317,7	30,54	317,7	24,83	317,7	6,51	317,7	-6,3	317,7	-4,74
318,6	470,95	318,6	284,21	318,6	117,24	318,6	31,51	318,6	19,33	318,6	353,1	318,6	215,74	318,6	87,32	318,6	21,98	318,6	12,56	318,6	398,59	318,6	256,74	318,6	116,5	318,6	41,29	318,6	21,18	318,6	-8,63	318,6	16,01	318,6	-7,08	318,6	-13,44	318,6	0,19	318,6	29,58	318,6	24,17	318,6	5,53	318,6	-4,96	318,6	-4,1
319,5	476,97	319,5	279,75	319,5	115,47	319,5	33,88	319,5	17,38	319,5	358,08	319,5	212,45	319,5	84,65	319,5	24,19	319,5	8,62	319,5	400,61	319,5	254,33	319,5	114,18	319,5	42,38	319,5	17,5	319,5	-6,73	319,5	10,77	319,5	-9,72	319,5	-12,44	319,5	-2,96	319,5	32,5	319,5	20,38	319,5	4,33	319,5	-2,66	319,5	-7,77
320,4	471,94	320,4	286,86	320,4	116,15	320,4	33,75	320,4	18,72	320,4	356,77	320,4	215,79	320,4	84,39	320,4	23,94	320,4	10,4	320,4	400,08	320,4	257,84	320,4	114,95	320,4	41,21	320,4	18,72	320,4	-10,45	320,4	16,76	320,4	-8,68	320,4	-11,64	320,4	-2,45	320,4	31,55	320,4	22,57	320,4	6,83	320,4	-4,41	320,4	-8
321,3	473,49	321,3	285,61	321,3	116,97	321,3	31,09	321,3	17,81	321,3	355,39	321,3	218,68	321,3	86,86	321,3	22,54	321,3	11,03	321,3	402,21	321,3	258,53	321,3	118,13	321,3	41,6	321,3	20,93	321,3	-9,45	321,3	15,1	321,3	-5,27	321,3	-14,84	321,3	-1,22	321,3	30,49	321,3	23,33	321,3	7,31	321,3	-3,27	321,3	-7,21
322,2	477,08	322,2	285,05	322,2	119,04	322,2	32,48	322,2	18,94	322,2	358,07	322,2	216,74	322,2	89,39	322,2	23,37	322,2	10,86	322,2	402,57	322,2	256,33	322,2	120,85	322,2	40,75	322,2	17,43	322,2	-6,7	322,2	11,62	322,2	-5,15	322,2	-13,09	322,2	-1,88	322,2	31,11	322,2	21,35	322,2	7,22	322,2	-5,24	322,2	-6,87
323,1	479,86	323,1	283,79	323,1	120,88	323,1	34,61	323,1	18,93	323,1	361,2	323,1	214,48	323,1	87,45	323,1	26,31	323,1	11,27	323,1	405,81	323,1	256,63	323,1	119,11	323,1	45,22	323,1	19,81	323,1	-5,76	323,1	13,18	323,1	-3,98	323,1	-10,45	323,1	-0,61	323,1	31,65	323,1	22,21	323,1	8,06	323,1	-5,11	323,1	-7,67
324	480,58	324	287,94	324	119,3	324	31,11	324	19,34	324	359,8	324	218,64	324	87,68	324	24,35	324	13,61	324	404,96	324	261,49	324	117,42	324	42,75	324	21,85	324	-7,32	324	17,92	324	-6,31	324	-13,72	324	-0,18	324	32,18	324	24,18	324	7,1	324	-5,72	324	-6,02
324,9	483,51	324,9	289,28	324,9	118,28	324,9	29,88	324,9	16,13	324,9	362,5	324,9	217,68	324,9	85,84	324,9	21,07	324,9	9,75	324,9	406,78	324,9	260,44	324,9	118,96	324,9	39,11	324,9	17,92	324,9	-7,51	324,9	13,31	324,9	-7,7	324,9	-16,72	324,9	-1,45	324,9	30,55	324,9	23,43	324,9	5,56	324,9	-5,61	324,9	-5,75
325,8	483,43	325,8	286,32	325,8	118,19	325,8	33,27	325,8	20,64	325,8	362,89	325,8	214,61	325,8	89,33	325,8	24,04	325,8	10,93	325,8	405,66	325,8	259,47	325,8	118,53	325,8	41,1	325,8	20,25	325,8	-10,55	325,8	13,06	325,8	-6,36	325,8	-14,65	325,8	-2,15	325,8	29,15	325,8	21,36	325,8	8,44	325,8	-5,73	325,8	-6,15
326,7	488,22	326,7	289,58	326,7	119,61	326,7	32,97	326,7	16,48	326,7	364,35	326,7	220,57	326,7	86,76	326,7	24,86	326,7	9,06	326,7	407,9	326,7	265,36	326,7	118,28	326,7	40,91	326,7	16,76	326,7	-7,43	326,7	16,11	326,7	-9,98	326,7	-15,39	326,7	-6,25	326,7	34,91	326,7	25,21	326,7	5,26	326,7	-4,73	326,7	-10,08
327,6	483,03	327,6	291,07	327,6	118,84	327,6	34,72	327,6	20,87	327,6	362,43	327,6	219,63	327,6	87,5	327,6	27,89	327,6	13,63	327,6	408,17	327,6	262,83	327,6	120,14	327,6	46,76	327,6	21,81	327,6	-9,25	327,6	15,58	327,6	-6,56	327,6	-9,48	327,6	-0,47	327,6	30,75	327,6	23,48	327,6	7,71	327,6	-1,51	327,6	-7,64
328,5	489,48	328,5	289,19	328,5	120,1	328,5	37,18	328,5	21,74	328,5	367,84	328,5	216,54	328,5	88,88	328,5	25,74	328,5	11,56	328,5	411,32	328,5	260,29	328,5	118,41	328,5	45,76	328,5	19,93	328,5	-7,93	328,5	13,27	328,5	-8,85	328,5	-11,26	328,5	-0,48	328,5	31,99	328,5	21,59	328,5	6,65	328,5	-4,95	328,5	-6,92
329,4	490,81	329,4	291,25	329,4	119,85	329,4	33,15	329,4	18,2	329,4	367,34	329,4	220,1	329,4	88,05	329,4	24,26	329,4	9,92	329,4	410,6	329,4	261,93	329,4	119,38	329,4	45,61	329,4	20,35	329,4	-7,42	329,4	13,1	329,4	-9,24	329,4	-11,78	329,4	-0,25	329,4	30,58	329,4	23,31	329,4	5,04	329,4	-5,37	329,4	-5,36
330,3	493,52	330,3	292,34	330,3	118,97	330,3	34,15	330,3	19,05	330,3	371,39	330,3	221,2	330,3	87,52	330,3	24,39	330,3	10,62	330,3	415,17	330,3	264,18	330,3	118,84	330,3	41,62	330,3	20,02	330,3	-6,91	330,3	15	330,3	-8,49	330,3	-14,59	330,3	-0,78	330,3	32,11	330,3	22,33	330,3	7,23	330,3	-5,45	330,3	-6,03
331,2	494,14	331,2	292,1	331,2	120,45	331,2	33,98	331,2	20,3	331,2	370,4	331,2	221,18	331,2	89,92	331,2	23,74	331,2	11,23	331,2	413,64	331,2	264,82	331,2	121,68	331,2	41,39	331,2	19,32	331,2	-6,33	331,2	12,47	331,2	-6,88	331,2	-14,77	331,2	-1,91	331,2	31,24	331,2	23,09	331,2	4,87	331,2	-5,42	331,2	-6,83
332,1	495,53	332,1	293,79	332,1	120,82	332,1	38,51	332,1	18,76	332,1	370,44	332,1	221,51	332,1	90,06	332,1	27,13	332,1	11,27	332,1	414,39	332,1	265,57	332,1	121,5	332,1	46,56	332,1	17,99	332,1	-7,03	332,1	15,44	332,1	-7,69	332,1	-12,87	332,1	-3,09	332,1	31,58	332,1	24,07	332,1	6,86	332,1	-2,62	332,1	-6,87
333	496,26	333	299,51	333	121,97	333	33,37	333	20,12	333	373,92	333	224,18	333	88,91	333	23,45	333	13,85	333	416,9	333	268,24	333	121,88	333	41,55	333	21,54	333	-7,21	333	13,43	333	-6,83	333	-13,46	333	0,16	333	32,58	333	23,8	333	8,96	333	-5,53	333	-5,78
333,9	496,14	333,9	297,67	333,9	120,26	333,9	34,59	333,9	21,24	333,9	373,78	333,9	226,19	333,9	88,73	333,9	26,33	333,9	12,8	333,9	419,05	333,9	267,97	333,9	119,8	333,9	44,08	333,9	21,96	333,9	-7,07	333,9	15,86	333,9	-9,67	333,9	-14,61	333,9	-1,3	333,9	31,57	333,9	21,48	333,9	5,24	333,9	-4,5	333,9	-7,63
334,8	497,41	334,8	298,62	334,8	122,13	334,8	39,15	334,8	17,97	334,8	371,44	334,8	225,39	334,8	89,59	334,8	27,24	334,8	11,16	334,8	415,09	334,8	268,32	334,8	123,39	334,8	46,78	334,8	19,2	334,8	-11,81	334,8	13,45	334,8	-7,2	334,8	-11,37	334,8	-5,21	334,8	29,01	334,8	22,37	334,8	6,54	334,8	-3,02	334,8	-9,2
335,7	500,76	335,7	299,69	335,7	123,37	335,7	35,96	335,7	21,04	335,7	375,52	335,7	224,41	335,7	91,35	335,7	26,73	335,7	11,41	335,7	419,64	335,7	268,42	335,7	123,29	335,7	45,48	335,7	24,58	335,7	-7,93	335,7	14,93	335,7	-4,5	335,7	-11,39	335,7	2,44	335,7	31,41	335,7	24,43	335,7	7,46	335,7	-2,6	335,7	-4,52
336,6	500,03	336,6	300,56	336,6	121,07	336,6	34,06	336,6	21,76	336,6	374,54	336,6	226,8	336,6	88,41	336,6	22,94	336,6	11,84	336,6	417,45	336,6	268,04	336,6	119,85	336,6	42,75	336,6	19,86	336,6	-10,84	336,6	13,77	336,6	-10,54	336,6	-16,26	336,6	-1,02	336,6	29,61	336,6	23,89	336,6	3,87	336,6	-4,09	336,6	-8,2
337,5	500,51	337,5	301,25	337,5	125,11	337,5	32,75	337,5	20,1	337,5	375,81	337,5	228,05	337,5	90,08	337,5	23,57	337,5	11,8	337,5	422,04	337,5	269,92	337,5	121,13	337,5	42,56	337,5	20,92	337,5	-5,72	337,5	16,36	337,5	-7,8	337,5	-15,78	337,5	2,3	337,5	31,07	337,5	23,93	337,5	7,82	337,5	-6,04	337,5	-5,73
338,4	503,76	338,4	299,67	338,4	123,49	338,4	34,32	338,4	18,48	338,4	377,63	338,4	224,84	338,4	91,6	338,4	24,84	338,4	9,67	338,4	422,66	338,4	270,42	338,4	123,95	338,4	44,86	338,4	19,84	338,4	-6,44	338,4	14,78	338,4	-8,17	338,4	-12,27	338,4	-0,89	338,4	32,95	338,4	22,14	338,4	4,64	338,4	-5,37	338,4	-7,02
339,3	506,83	339,3	298,99	339,3	123,64	339,3	36,09	339,3	21,52	339,3	381,43	339,3	225,76	339,3	89,63	339,3	27,88	339,3	11,9	339,3	425,7	339,3	270,59	339,3	123,74	339,3	45,35	339,3	20,87	339,3	-6,83	339,3	14,13	339,3	-7,09	339,3	-14,87	339,3	-1,81	339,3	32,98	339,3	23,76	339,3	7,31	339,3	-7,62	339,3	-7,63
340,2	507,91	340,2	304,97	340,2	124,05	340,2	34,11	340,2	17,81	340,2	380,34	340,2	230,07	340,2	91,13	340,2	24,36	340,2	12,19	340,2	423,1	340,2	273,55	340,2	123,22	340,2	43,94	340,2	20,14	340,2	-9,51	340,2	17,09	340,2	-8,17	340,2	-15,16	340,2	-0,99	340,2	31,53	340,2	23,99	340,2	4,64	340,2	-6,75	340,2	-6,63
341,1	508,81	341,1	304,89	341,1	126,45	341,1	31,2	341,1	20,96	341,1	380,18	341,1	229,09	341,1	92,97	341,1	22,4	341,1	10,67	341,1	426,86	341,1	274,13	341,1	124,04	341,1	40,03	341,1	21,55	341,1	-6,16	341,1	14,92	341,1	-6,27	341,1	-15,33	341,1	-0,46	341,1	32,99	341,1	23,15	341,1	7,39	341,1	-6,43	341,1	-5,94
342	514,08	342	302,68	342	128,11	342	34,16	342	20,17	342	384,15	342	228,02	342	94,55	342	24,72	342	11,12	342	426,9	342	272,92	342	125,91	342	44,6	342	21,04	342	-5,65	342	14,46	342	-5,88	342	-16,06	342	-1,54	342	33,77	342	21,73	342	6,55	342	-6,33	342	-7,14
342,9	513,43	342,9	305,3	342,9	127,46	342,9	34,89	342,9	18,83	342,9	383,87	342,9	230,02	342,9	93,09	342,9	23,02	342,9	12,63	342,9	427,09	342,9	272,15	342,9	124,23	342,9	43,93	342,9	22,32	342,9	-8,99	342,9	14,18	342,9	-9,49	342,9	-16,35	342,9	-2,75	342,9	31,21	342,9	23,47	342,9	6,36	342,9	-7,22	342,9	-6,51
343,8	512,22	343,8	306,27	343,8	125,79	343,8	36,96	343,8	23,23	343,8	382,93	343,8	230,69	343,8	92,56	343,8	25,83	343,8	12,59	343,8	427,24	343,8	275,95	343,8	123,32	343,8	43,97	343,8	22,28	343,8	-6,98	343,8	15,01	343,8	-8,5	343,8	-13,54	343,8	-0,66	343,8	31,54	343,8	23,21	343,8	6,94	343,8	-3,73	343,8	-5,97
344,7	516,46	344,7	305,68	344,7	126,39	344,7	38,32	344,7	19,41	344,7	387,43	344,7	230,09	344,7	92,17	344,7	28,75	344,7	10,39	344,7	428,22	344,7	273,49	344,7	124,81	344,7	46,73	344,7	21,62	344,7	-9,16	344,7	12,77	344,7	-8,1	344,7	-13,54	344,7	-1,29	344,7	31,92	344,7	21,54	344,7	6,93	344,7	-5,35	344,7	-6,75
345,6	516,56	345,6	306,42	345,6	126,4	345,6	35,59	345,6	19,87	345,6	385,12	345,6	232,65	345,6	92,93	345,6	26,72	345,6	12,73	345,6	431,56	345,6	274,31	345,6	124,4	345,6	45,81	345,6	20,7	345,6	-6,26	345,6	12,96	345,6	-7,93	345,6	-13,26	345,6	-0,7	345,6	33,17	345,6	21,87	345,6	4,21	345,6	-5,56	345,6	-6,24
346,5	517,69	346,5	308,97	346,5	127,72	346,5	37,36	346,5	21,28	346,5	385,35	346,5	234,81	346,5	94,5	346,5	26,3	346,5	12,9	346,5	432,43	346,5	276,29	346,5	127,18	346,5	44,39	346,5	22,89	346,5	-7,34	346,5	15,59	346,5	-6,99	346,5	-17,08	346,5	1,47	346,5	31,01	346,5	24,95	346,5	5,98	346,5	-6,16	346,5	-5,76
347,4	519,03	347,4	309,2	347,4	128,35	347,4	38,94	347,4	20,35	347,4	388,04	347,4	233,34	347,4	93,71	347,4	27,04	347,4	13,86	347,4	432,35	347,4	275,61	347,4	125,33	347,4	47,84	347,4	21,85	347,4	-8,33	347,4	13,64	347,4	-7,35	347,4	-13,48	347,4	-0,59	347,4	31,5	347,4	23,89	347,4	5,19	347,4	-5,24	347,4	-4,31
348,3	518,25	348,3	309,97	348,3	127,22	348,3	35,3	348,3	17,95	348,3	386,61	348,3	235,66	348,3	93,51	348,3	26,26	348,3	11,26	348,3	432,56	348,3	278,71	348,3	125,82	348,3	45,41	348,3	21,26	348,3	-7,84	348,3	15,33	348,3	-9,76	348,3	-14,86	348,3	-1,87	348,3	29,94	348,3	23,46	348,3	4,53	348,3	-5,47	348,3	-7,69
349,2	523,01	349,2	308,87	349,2	128,13	349,2	38,4	349,2	22,09	349,2	390,69	349,2	233,16	349,2	93,51	349,2	26,32	349,2	13,47	349,2	436,57	349,2	277,69	349,2	127,73	349,2	47,76	349,2	22,99	349,2	-5,71	349,2	14,43	349,2	-5,42	349,2	-13,13	349,2	3,51	349,2	31,28	349,2	22,29	349,2	8,08	349,2	-5,46	349,2	-5,82
350,1	524,95	350,1	313,36	350,1	126,33	350,1	37,41	350,1	23,32	350,1	394,71	350,1	235,12	350,1	92,9	350,1	26,46	350,1	14,15	350,1	437,43	350,1	280,39	350,1	124,18	350,1	46,29	350,1	24,62	350,1	-5,45	350,1	15,52	350,1	-11,21	350,1	-13,05	350,1	0,51	350,1	32,57	350,1	24,38	350,1	4,26	350,1	-5,97	350,1	-6,96
351	526,25	351	310,47	351	127,18	351	40,12	351	21,46	351	392,74	351	232,26	351	92,63	351	28,37	351	15,77	351	435,48	351	274,68	351	125,33	351	46,53	351	25,66	351	-8,17	351	10,64	351	-9,82	351	-12,2	351	2,91	351	30,86	351	21,9	351	5,32	351	-2,95	351	-4,4
351,9	529,54	351,9	313,91	351,9	132,05	351,9	39,93	351,9	22,11	351,9	395,16	351,9	237,08	351,9	95,51	351,9	27,72	351,9	12,63	351,9	438,3	351,9	279,29	351,9	129,58	351,9	47,19	351,9	21,17	351,9	-6,21	351,9	13,38	351,9	-5	351,9	-15	351,9	0,23	351,9	34,38	351,9	22,25	351,9	6,93	351,9	-5,5	351,9	-4,1
352,8	529,59	352,8	315,96	352,8	128,57	352,8	37,5	352,8	21,63	352,8	397,36	352,8	238,95	352,8	96,4	352,8	25,66	352,8	13,83	352,8	439,59	352,8	283,54	352,8	128,95	352,8	43,94	352,8	20,76	352,8	-6,97	352,8	16,14	352,8	-7,64	352,8	-14,71	352,8	1,75	352,8	32,26	352,8	24,05	352,8	6,09	352,8	-5,15	352,8	-5,25
353,7	530,07	353,7	314,44	353,7	131,39	353,7	38,2	353,7	22,53	353,7	396,86	353,7	238,13	353,7	95,75	353,7	28,66	353,7	14,49	353,7	438,23	353,7	280,53	353,7	129,8	353,7	47	353,7	22,87	353,7	-11,18	353,7	13,68	353,7	-7,45	353,7	-13,12	353,7	0,06	353,7	30,93	353,7	21,69	353,7	6,19	353,7	-3,71	353,7	-7,09
354,6	529,7	354,6	318,45	354,6	129,62	354,6	37,36	354,6	21,14	354,6	393,73	354,6	238,31	354,6	94	354,6	27,19	354,6	13,82	354,6	439,34	354,6	281,47	354,6	129,02	354,6	47,38	354,6	21,8	354,6	-9,67	354,6	14,43	354,6	-7,94	354,6	-13,83	354,6	2,36	354,6	28,08	354,6	22,74	354,6	5,77	354,6	-4,01	354,6	-3,91
355,5	533,32	355,5	315,81	355,5	132,48	355,5	38,81	355,5	20,78	355,5	398,76	355,5	237,74	355,5	97,26	355,5	29,12	355,5	13,87	355,5	442,15	355,5	281,17	355,5	130,4	355,5	47,48	355,5	24,05	355,5	-8,53	355,5	12,24	355,5	-5,65	355,5	-12,66	355,5	-1,01	355,5	33,19	355,5	21,47	355,5	6,07	355,5	-3,84	355,5	-7
356,4	536,75	356,4	314,17	356,4	133,07	356,4	34,89	356,4	19,39	356,4	401,31	356,4	237,17	356,4	94,26	356,4	24,36	356,4	10,3	356,4	443,72	356,4	281,65	356,4	129,24	356,4	45,16	356,4	20,97	356,4	-7,25	356,4	15,43	356,4	-8,96	356,4	-15,61	356,4	-2,1	356,4	31,63	356,4	24,83	356,4	5,91	356,4	-6,66	356,4	-7,91
357,3	536,5	357,3	318,51	357,3	132,41	357,3	37,8	357,3	19,09	357,3	402,66	357,3	239,98	357,3	95,18	357,3	26,41	357,3	10,97	357,3	446,37	357,3	283,41	357,3	126,88	357,3	46,8	357,3	20,9	357,3	-5,83	357,3	14,96	357,3	-9,42	357,3	-14,34	357,3	-3,88	357,3	33,6	357,3	21,64	357,3	4,68	357,3	-4,21	357,3	-9,55
358,2	536,58	358,2	316,01	358,2	131,6	358,2	37,89	358,2	22,97	358,2	399,86	358,2	237,98	358,2	96,03	358,2	25,37	358,2	12,62	358,2	443,47	358,2	283,19	358,2	130,89	358,2	44,56	358,2	21,94	358,2	-9,5	358,2	13,91	358,2	-8,21	358,2	-16,47	358,2	0,2	358,2	30,73	358,2	22,67	358,2	6,51	358,2	-7,94	358,2	-5,94
359,1	537,08	359,1	321	359,1	133,06	359,1	36,81	359,1	19,65	359,1	402,43	359,1	242,48	359,1	98,5	359,1	25,45	359,1	15,41	359,1	445,65	359,1	285,55	359,1	130,59	359,1	46,32	359,1	24,76	359,1	-7,42	359,1	16,6	359,1	-7,49	359,1	-13,58	359,1	1,67	359,1	34,47	359,1	25,03	359,1	5,83	359,1	-4,42	359,1	-5,65
360	540,43	360	319,75	360	133,81	360	38,68	360	21,33	360	405,06	360	242,07	360	98,14	360	27,56	360	12,86	360	446,88	360	286,45	360	130,91	360	49,65	360	23,32	360	-7,83	360	13,31	360	-7,52	360	-13,38	360	-0,82	360	32,85	360	23,99	360	6,78	360	-4,39	360	-6,61
360,9	541,76	360,9	323,93	360,9	134,8	360,9	37,04	360,9	19,24	360,9	403,25	360,9	245,18	360,9	101,03	360,9	26,83	360,9	13,37	360,9	447,63	360,9	288,2	360,9	131,29	360,9	47,28	360,9	23,1	360,9	-7,75	360,9	17,23	360,9	-7,13	360,9	-15,67	360,9	2,22	360,9	32,18	360,9	25,15	360,9	6,87	360,9	-5,91	360,9	-6,74
361,8	543,83	361,8	323,38	361,8	130,14	361,8	39,01	361,8	22,28	361,8	405,73	361,8	245,29	361,8	95,42	361,8	26,67	361,8	14,34	361,8	450,24	361,8	290,76	361,8	130,5	361,8	46,76	361,8	24,76	361,8	-7,82	361,8	15,3	361,8	-9,38	361,8	-15,77	361,8	0,7	361,8	33,77	361,8	23,43	361,8	4,34	361,8	-5,36	361,8	-5,6
362,7	545,82	362,7	325,64	362,7	134,02	362,7	39,62	362,7	18,89	362,7	407,78	362,7	243,49	362,7	100,23	362,7	28,93	362,7	13,99	362,7	450,65	362,7	289,24	362,7	132,49	362,7	49,5	362,7	23,1	362,7	-6,36	362,7	18,08	362,7	-8,14	362,7	-13,99	362,7	-1,37	362,7	34,45	362,7	24,95	362,7	5,08	362,7	-6,26	362,7	-6,5
363,6	546,13	363,6	324,97	363,6	134,95	363,6	38	363,6	21,46	363,6	408,01	363,6	244,06	363,6	100,18	363,6	25,64	363,6	13,8	363,6	452,98	363,6	287,04	363,6	133,45	363,6	45,46	363,6	24,02	363,6	-8,16	363,6	13,76	363,6	-6,66	363,6	-15,39	363,6	-0,67	363,6	32,94	363,6	22,24	363,6	5,64	363,6	-5,76	363,6	-9,89
364,5	550,67	364,5	325,15	364,5	135,6	364,5	39,81	364,5	21,68	364,5	410,74	364,5	243,7	364,5	100,78	364,5	26,28	364,5	14,83	364,5	453,58	364,5	288,24	364,5	133,8	364,5	47,07	364,5	25,43	364,5	-8,73	364,5	14,05	364,5	-7,45	364,5	-16,33	364,5	0,19	364,5	32,98	364,5	22,47	364,5	6,11	364,5	-5,19	364,5	-7,78
365,4	548,24	365,4	324,8	365,4	134,39	365,4	37,14	365,4	22,02	365,4	410,22	365,4	245,29	365,4	99,14	365,4	28,08	365,4	12,92	365,4	452,1	365,4	289,24	365,4	129,47	365,4	50,18	365,4	21,51	365,4	-9,59	365,4	13,6	365,4	-8,84	365,4	-14,46	365,4	-2,13	365,4	30,92	365,4	23,76	365,4	6,27	365,4	-6	365,4	-7,22
366,3	551,9	366,3	325,65	366,3	134,91	366,3	41,3	366,3	22,94	366,3	412,02	366,3	245,62	366,3	97,72	366,3	29,35	366,3	12,41	366,3	453,67	366,3	288,82	366,3	130,62	366,3	48,86	366,3	22,3	366,3	-6,87	366,3	14,85	366,3	-10,58	366,3	-14,75	366,3	0,47	366,3	31,66	366,3	23,33	366,3	3,97	366,3	-3,7	366,3	-6,2
367,2	552,25	367,2	327,65	367,2	136,24	367,2	42,21	367,2	20,85	367,2	412	367,2	248,32	367,2	100,81	367,2	29,85	367,2	12,98	367,2	455,9	367,2	292,56	367,2	132,9	367,2	48,92	367,2	22,84	367,2	-7,03	367,2	17,08	367,2	-8,03	367,2	-14,19	367,2	-0,06	367,2	33,36	367,2	23,6	367,2	5,92	367,2	-1,28	367,2	-7,15
368,1	551,61	368,1	330,09	368,1	138,35	368,1	41,24	368,1	23,04	368,1	409,51	368,1	248,85	368,1	101,03	368,1	29,36	368,1	16,66	368,1	455,02	368,1	292,1	368,1	135,07	368,1	48,96	368,1	23,27	368,1	-8,71	368,1	17,72	368,1	-6,49	368,1	-14,62	368,1	0,47	368,1	32,27	368,1	25,63	368,1	4,72	368,1	-5,16	368,1	-7,17
369	552,47	369	330,08	369	136,58	369	39,07	369	21,99	369	411,19	369	249,89	369	100,98	369	29,2	369	15,11	369	453,88	369	295,48	369	134,52	369	49,3	369	24,94	369	-7,94	369	16,61	369	-6,91	369	-13,66	369	-0,07	369	31,53	369	25,63	369	7,13	369	-3,78	369	-5,71
369,9	556,27	369,9	329,54	369,9	135,94	369,9	40,49	369,9	22,67	369,9	412,46	369,9	248,27	369,9	101,24	369,9	28,47	369,9	13,5	369,9	457,87	369,9	292,88	369,9	135,9	369,9	46,25	369,9	23,38	369,9	-8,25	369,9	13,91	369,9	-6,86	369,9	-19,21	369,9	1,26	369,9	31,45	369,9	23,29	369,9	7,16	369,9	-6,32	369,9	-7,88
370,8	556,27	370,8	330,65	370,8	137,59	370,8	40,53	370,8	24,31	370,8	413,13	370,8	249,95	370,8	101,45	370,8	27,64	370,8	15,67	370,8	458,38	370,8	295,95	370,8	136,26	370,8	49,07	370,8	24,86	370,8	-9,06	370,8	16,89	370,8	-5,95	370,8	-15,05	370,8	-0,48	370,8	30,64	370,8	22,87	370,8	6,18	370,8	-4,4	370,8	-6,54
371,7	557,17	371,7	330,22	371,7	140,83	371,7	42,14	371,7	20,48	371,7	416,48	371,7	246,89	371,7	102,41	371,7	31,39	371,7	12,43	371,7	460,25	371,7	290,77	371,7	135,97	371,7	50,43	371,7	20,66	371,7	-8,65	371,7	13,9	371,7	-6,37	371,7	-13,62	371,7	-2,11	371,7	32,8	371,7	22,26	371,7	8,53	371,7	-6,27	371,7	-7,33
372,6	558,14	372,6	332,98	372,6	137,18	372,6	41,45	372,6	24,01	372,6	415,72	372,6	251,9	372,6	101,31	372,6	29,2	372,6	13,77	372,6	459,28	372,6	295,51	372,6	134,15	372,6	49,41	372,6	23,48	372,6	-10	372,6	15,39	372,6	-7,3	372,6	-16,01	372,6	-1,43	372,6	30,54	372,6	22,91	372,6	7,4	372,6	-6,63	372,6	-4,95
373,5	560,54	373,5	334,55	373,5	140,51	373,5	40,25	373,5	22,87	373,5	418,41	373,5	249,58	373,5	100,87	373,5	27,72	373,5	12,74	373,5	463,57	373,5	293,49	373,5	134,74	373,5	47,91	373,5	25,23	373,5	-7,97	373,5	14,31	373,5	-9,22	373,5	-16,71	373,5	-1,01	373,5	32,53	373,5	22,88	373,5	7,66	373,5	-7,86	373,5	-7,23
374,4	565,91	374,4	336,93	374,4	141,3	374,4	41,86	374,4	21,53	374,4	422,65	374,4	252,38	374,4	100,65	374,4	31,17	374,4	12,07	374,4	466,27	374,4	296,67	374,4	134,8	374,4	50,83	374,4	22,33	374,4	-6,15	374,4	13,06	374,4	-6,77	374,4	-14,74	374,4	-2,27	374,4	33,02	374,4	21,63	374,4	6,35	374,4	-3,7	374,4	-6,5
375,3	564,72	375,3	333,93	375,3	140,09	375,3	38,6	375,3	24,52	375,3	420,47	375,3	249,35	375,3	103,21	375,3	27,47	375,3	15,16	375,3	464,34	375,3	294,92	375,3	135,73	375,3	48,31	375,3	24,8	375,3	-8,84	375,3	13,26	375,3	-7,59	375,3	-16,74	375,3	-0,4	375,3	30,65	375,3	22,42	375,3	7,56	375,3	-5,19	375,3	-9,21
376,2	563,56	376,2	335,75	376,2	140,2	376,2	43,43	376,2	27,08	376,2	419,28	376,2	254,26	376,2	103,45	376,2	30,86	376,2	15,43	376,2	464,39	376,2	301,78	376,2	136,9	376,2	51,06	376,2	24,7	376,2	-9,86	376,2	17,16	376,2	-6,87	376,2	-14	376,2	0,21	376,2	31,06	376,2	22,93	376,2	4,54	376,2	-4,99	376,2	-6
377,1	566,32	377,1	333,96	377,1	137,84	377,1	44,87	377,1	23,94	377,1	420,69	377,1	252,35	377,1	100,05	377,1	32,76	377,1	14,79	377,1	465,59	377,1	298,22	377,1	136,44	377,1	51,16	377,1	24,65	377,1	-8,46	377,1	13,46	377,1	-7,99	377,1	-13,8	377,1	-0,26	377,1	31,69	377,1	21,91	377,1	5,72	377,1	-5	377,1	-5,81
378	569,61	378	339,04	378	138,32	378	40,08	378	23,96	378	423,26	378	255,15	378	100,9	378	28,16	378	13,65	378	467,53	378	299,16	378	136,9	378	48,29	378	21,41	378	-7,81	378	15,35	378	-6,74	378	-15,32	378	-1,59	378	31,45	378	22,62	378	7,05	378	-5	378	-8,3
378,9	567,81	378,9	338,39	378,9	138,66	378,9	40,4	378,9	22,5	378,9	423,23	378,9	254,89	378,9	104,36	378,9	29,09	378,9	13,39	378,9	467,04	378,9	299,48	378,9	137,06	378,9	49,33	378,9	23,28	378,9	-9,6	378,9	15,81	378,9	-9,84	378,9	-14,36	378,9	0,46	378,9	31,36	378,9	23,58	378,9	7,06	378,9	-6,09	378,9	-6,61
379,8	570,91	379,8	340,36	379,8	139,96	379,8	43,72	379,8	21,76	379,8	425,43	379,8	256,51	379,8	103,54	379,8	30,91	379,8	14,43	379,8	468,91	379,8	300,05	379,8	135,16	379,8	52,39	379,8	24,65	379,8	-9,09	379,8	15,01	379,8	-8,17	379,8	-11,74	379,8	-0,46	379,8	32,97	379,8	24,88	379,8	4,98	379,8	-4,13	379,8	-5,38
380,7	572,81	380,7	338,09	380,7	142,63	380,7	43,69	380,7	21,35	380,7	425,18	380,7	256,37	380,7	105,24	380,7	32,35	380,7	15,48	380,7	469,38	380,7	303,78	380,7	138,25	380,7	50,89	380,7	24,93	380,7	-6,33	380,7	16,99	380,7	-8,32	380,7	-15,69	380,7	-1,04	380,7	34,19	380,7	23,38	380,7	6,54	380,7	-5,54	380,7	-6,78
381,6	572,24	381,6	341,63	381,6	140,41	381,6	44,41	381,6	23,73	381,6	426,21	381,6	258,92	381,6	103,42	381,6	32,79	381,6	15,26	381,6	470,25	381,6	302,45	381,6	137,82	381,6	52,37	381,6	26,07	381,6	-8,98	381,6	15,61	381,6	-5,69	381,6	-13,49	381,6	2,35	381,6	30,62	381,6	24,44	381,6	6,48	381,6	-6,63	381,6	-4,42
382,5	577,65	382,5	341,1	382,5	141,2	382,5	44,32	382,5	22,66	382,5	428,93	382,5	257,51	382,5	103,53	382,5	31,75	382,5	12,36	382,5	471,38	382,5	302,84	382,5	137,12	382,5	52,07	382,5	24,47	382,5	-7,4	382,5	15,64	382,5	-10,45	382,5	-13,87	382,5	-1,29	382,5	32,97	382,5	23,7	382,5	4,91	382,5	-4,29	382,5	-8,89
383,4	576,08	383,4	342,89	383,4	143,34	383,4	43,12	383,4	21,13	383,4	429,61	383,4	259,56	383,4	105,82	383,4	31,92	383,4	12,33	383,4	471,96	383,4	302,84	383,4	140,84	383,4	53,41	383,4	24,32	383,4	-8,51	383,4	16,13	383,4	-7,11	383,4	-14,49	383,4	-0,55	383,4	31,18	383,4	23,94	383,4	7,46	383,4	-4,63	383,4	-7,03
384,3	578,73	384,3	345,52	384,3	141,48	384,3	41,6	384,3	22,39	384,3	430,6	384,3	260,09	384,3	105,05	384,3	29,86	384,3	12,61	384,3	474,32	384,3	304,43	384,3	139,81	384,3	49,69	384,3	24,25	384,3	-7,69	384,3	15,13	384,3	-8,27	384,3	-16,07	384,3	1,48	384,3	32,3	384,3	23,38	384,3	5,54	384,3	-5,61	384,3	-7,7
385,2	583	385,2	344,4	385,2	141,55	385,2	45,81	385,2	23,32	385,2	432,9	385,2	258,49	385,2	104,53	385,2	32,34	385,2	14,16	385,2	476,3	385,2	303,69	385,2	135,56	385,2	53,51	385,2	24,37	385,2	-7,93	385,2	14,42	385,2	-11,06	385,2	-13,28	385,2	-0,97	385,2	31,7	385,2	23,13	385,2	4,33	385,2	-6,6	385,2	-6,7
386,1	580,68	386,1	344,34	386,1	142,95	386,1	43,88	386,1	24,36	386,1	432,05	386,1	258,73	386,1	104,87	386,1	32,75	386,1	14,96	386,1	475,54	386,1	303,81	386,1	139,74	386,1	52,8	386,1	24,72	386,1	-8,44	386,1	16,36	386,1	-6,27	386,1	-14,8	386,1	-1,49	386,1	33,36	386,1	24,96	386,1	5,26	386,1	-4,99	386,1	-6,37
387	583,99	387	344,37	387	144,98	387	41,62	387	22,9	387	433,69	387	258,39	387	107,03	387	30,14	387	15,4	387	477,29	387	302,58	387	141,93	387	52,15	387	24,36	387	-7,1	387	13,97	387	-4,46	387	-13,58	387	-0,84	387	32,94	387	24,01	387	7,56	387	-5,2	387	-8,51
387,9	585,6	387,9	348,34	387,9	146,41	387,9	43,84	387,9	23,05	387,9	436,37	387,9	262,03	387,9	105,59	387,9	31,8	387,9	12,58	387,9	478,5	387,9	307,74	387,9	140,11	387,9	53,5	387,9	25,5	387,9	-7,73	387,9	15,39	387,9	-9,38	387,9	-12,86	387,9	-0,72	387,9	31,57	387,9	21,89	387,9	6,38	387,9	-5,04	387,9	-7,81
388,8	585,07	388,8	349,07	388,8	144,77	388,8	43,12	388,8	23,02	388,8	435,55	388,8	262,52	388,8	104,9	388,8	30,97	388,8	10,21	388,8	477,92	388,8	307,42	388,8	140,02	388,8	52,63	388,8	21,14	388,8	-9,56	388,8	16,55	388,8	-8,4	388,8	-15,63	388,8	-3,29	388,8	29,55	388,8	25,04	388,8	7,51	388,8	-6,21	388,8	-9,15
389,7	590,27	389,7	347,7	389,7	143,12	389,7	45,1	389,7	23,37	389,7	437,35	389,7	261,05	389,7	104,13	389,7	33,18	389,7	14,35	389,7	480,11	389,7	307,16	389,7	138,73	389,7	54,07	389,7	24,46	389,7	-7,61	389,7	17,74	389,7	-8,58	389,7	-13,42	389,7	-1,47	389,7	31,9	389,7	24,63	389,7	4,12	389,7	-3,87	389,7	-8,84
390,6	589,21	390,6	350,39	390,6	147,65	390,6	45,39	390,6	24,12	390,6	437,45	390,6	262,85	390,6	109,18	390,6	33,2	390,6	15,04	390,6	480,12	390,6	309,72	390,6	141,85	390,6	56,23	390,6	26,48	390,6	-8,6	390,6	17,67	390,6	-8,54	390,6	-13,91	390,6	1,18	390,6	31,61	390,6	23,62	390,6	6,92	390,6	-5,39	390,6	-7,48
391,5	588,67	391,5	353,16	391,5	146,34	391,5	41,72	391,5	22,17	391,5	438,06	391,5	266,02	391,5	106,67	391,5	31,22	391,5	14,13	391,5	480,82	391,5	310,75	391,5	141,28	391,5	52,31	391,5	22,11	391,5	-8,42	391,5	15,15	391,5	-8,98	391,5	-15,88	391,5	-2,96	391,5	32,1	391,5	24,71	391,5	7,07	391,5	-6,53	391,5	-9,41
392,4	590,27	392,4	354,04	392,4	146,93	392,4	43,24	392,4	23,59	392,4	441,31	392,4	267,91	392,4	109,14	392,4	32,82	392,4	14,63	392,4	484,75	392,4	311,84	392,4	143,32	392,4	52,04	392,4	22,87	392,4	-8,79	392,4	18,8	392,4	-5,83	392,4	-14,42	392,4	-2,27	392,4	31	392,4	27,68	392,4	6,8	392,4	-5,4	392,4	-8,41
393,3	591,03	393,3	351,48	393,3	145,13	393,3	43,7	393,3	25,02	393,3	440,56	393,3	262,87	393,3	106,54	393,3	30,87	393,3	15,4	393,3	484,81	393,3	309,78	393,3	143,72	393,3	52,59	393,3	24,59	393,3	-7,74	393,3	15,24	393,3	-8,13	393,3	-17,52	393,3	2,03	393,3	32,34	393,3	23,33	393,3	7,67	393,3	-5	393,3	-6,11
394,2	592,44	394,2	352,75	394,2	147,49	394,2	42,33	394,2	26,17	394,2	440,32	394,2	266,44	394,2	110,43	394,2	28,54	394,2	17,44	394,2	483,88	394,2	312,27	394,2	145,3	394,2	52,79	394,2	25,24	394,2	-9,18	394,2	15,82	394,2	-6,77	394,2	-14,7	394,2	-0,21	394,2	31,88	394,2	22,6	394,2	6,32	394,2	-5,62	394,2	-7
395,1	595,15	395,1	354,21	395,1	147,54	395,1	45,4	395,1	25,63	395,1	442,55	395,1	265,04	395,1	107,39	395,1	31,2	395,1	16,13	395,1	485,02	395,1	311,71	395,1	142,05	395,1	54,25	395,1	26,07	395,1	-8,52	395,1	16,89	395,1	-9,98	395,1	-10,57	395,1	-1,68	395,1	32,37	395,1	26,13	395,1	5,8	395,1	-3,85	395,1	-8,42
396	595,31			396	149,06	396	47,26	396	23,33	396	444,84	396	266,12	396	109,76	396	34,64	396	13,22	396	486,45	396	310,5	396	144,35	396	57,32	396	23,8	396	-9,03	396	14,77	396	-7,24	396	-11,85	396	-2,41	396	31,64	396	24,64	396	7,13	396	-4,04	396	-9,18
396,9	598,34	396,9	356,43	396,9	147,67	396,9	45,78	396,9	23,82	396,9	444,68	396,9	266,81	396,9	108,25	396,9	34,37	396,9	14,53			396,9	313,76	396,9	145,42	396,9	53,29	396,9	23,59			396,9	15,6	396,9	-7,25	396,9	-15,75	396,9	-0,74	396,9	31,92	396,9	23,05	396,9	6,84	396,9	-5,01
397,8	599,45	397,8	358,4	397,8	147,61	397,8	47,25	397,8	24,97	397,8	446,45	397,8	268,32	397,8	109,25	397,8	36,55	397,8	15,19	397,8	490,06	397,8	313,31	397,8	144,22	397,8	55,85	397,8	26,15	397,8	-5,86	397,8	16,51	397,8	-7,37	397,8	-13,48	397,8	-1,54	397,8	33,31	397,8	25,18	397,8	4,03	397,8	-3,06	397,8	-8,9
398,7	601,91	398,7	356,86	398,7	148,52	398,7	44	398,7	25,12	398,7	446,87	398,7	268,52	398,7	107,15	398,7	33,66	398,7	16,46	398,7	489,25	398,7	311,9	398,7	143,09	398,7	54,57	398,7	27,54	398,7	-7,82	398,7	13,67	398,7	-10,83	398,7	-15,34	398,7	0,28	398,7	31,99	398,7	24,43	398,7	7,16	398,7	-5,36	398,7	-5,97
399,6	602,1	399,6	356,75	399,6	146,57	399,6	47,41	399,6	21,94	399,6	448,48	399,6	268,18	399,6	108,49	399,6	34,18	399,6	12,27	399,6	491,68	399,6	314,63	399,6	144,94	399,6	54,47	399,6	22,13	399,6	-8,04	399,6	15,75	399,6	-10,04	399,6	-13,46	399,6	-3,43	399,6	30,97	399,6	22,16	399,6	4,87	399,6	-3,06	399,6	-8,61
400,5	607,13	400,5	360,99	400,5	148,92	400,5	46,77	400,5	26,59	400,5	450,31	400,5	272,11	400,5	109,62	400,5	33,48	400,5	16,1	400,5	492,86	400,5	317,56	400,5	144,71	400,5	54,92	400,5	27,68	400,5	-8,59	400,5	17,33	400,5	-7,77	400,5	-13,34	400,5	0,03	400,5	34,72	400,5	25,01	400,5	6,76	400,5	-3,25	400,5	-5,91
401,4	608,6	401,4	360,34	401,4	146,36	401,4	46,63	401,4	25,98	401,4	452,25	401,4	269,53	401,4	107,43	401,4	35,07	401,4	17,14	401,4	495,49	401,4	316,01	401,4	143,46	401,4	55,93	401,4	28,88	401,4	-8,09	401,4	16,9	401,4	-9,24	401,4	-13,51	401,4	2,81	401,4	35,22	401,4	25,86	401,4	5,37	401,4	-2,88	401,4	-7,16
402,3	609,76	402,3	360,53	402,3	148,53	402,3	47,94	402,3	24,09	402,3	452,26	402,3	271,91	402,3	108,68	402,3	34,26	402,3	16,29	402,3	494,42	402,3	317,02	402,3	145,03	402,3	55,39	402,3	26,06	402,3	-5,19	402,3	16,34	402,3	-8,11	402,3	-15,22	402,3	-0,26	402,3	35,07	402,3	25,68	402,3	6,75	402,3	-3,17	402,3	-7,17
403,2	608,81	403,2	361,3			403,2	46,71	403,2	22,86	403,2	453,15	403,2	272,11			403,2	33,5	403,2	13,98	403,2	496,07	403,2	317,9			403,2	54,55	403,2	22,92	403,2	-7,34	403,2	15,99			403,2	-14,03	403,2	-1	403,2	33,24	403,2	25,25			403,2	-4,1	403,2	-7,39
404,1	608,25	404,1	362,84	404,1	149,59	404,1	49,19	404,1	24,76	404,1	452,04	404,1	272,74	404,1	109,09			404,1	15,85	404,1	495,59	404,1	315,65	404,1	144,29			404,1	26,25	404,1	-7,35	404,1	16,06	404,1	-10,9	404,1	-11,23	404,1	-1,52	404,1	32,43	404,1	24,72	404,1	5,78	404,1	-1,31	404,1	-8,01
405	610,13	405	361,98	405	151,87	405	49,05	405	26,24	405	453,18	405	272,19	405	111,63	405	34,89	405	15,08	405	497,01	405	318,9	405	147,51	405	55,67	405	25,85	405	-7,18	405	15,72	405	-5,73	405	-13,15	405	-0,58	405	32,43	405	23,4	405	7,93	405	-3,45	405	-6,36
405,9	610,38	405,9	364,21	405,9	152,97	405,9	47,32	405,9	27,11	405,9	452,59	405,9	272,73	405,9	111,4	405,9	36,21	405,9	18,96	405,9	494,54	405,9	319,44	405,9	146,62	405,9	56,64	405,9	27,68	405,9	-8,97	405,9	19,66	405,9	-7,38	405,9	-12,87	405,9	-1,68	405,9	32,38	405,9	27,02	405,9	7,82	405,9	-4,1	405,9	-7,55
406,8	609,58	406,8	362,94	406,8	147,71	406,8	49,32	406,8	24,55	406,8	453,23	406,8	272,05	406,8	107,75	406,8	33,77	406,8	14,87	406,8	495,96	406,8	316,96	406,8	143,12	406,8	56,2	406,8	25,77	406,8	-10,74	406,8	14,57	406,8	-8,81	406,8	-13,44	406,8	-1,48	406,8	31,54	406,8	22,44	406,8	6,78	406,8	-4,18	406,8	-7,46
407,7	608,84	407,7	360,47	407,7	150	407,7	46,84	407,7	26,01	407,7	452,73	407,7	271,29	407,7	110,86	407,7	34,27	407,7	18,03	407,7	496,11	407,7	318,18	407,7	149,27	407,7	53,88	407,7	26,42	407,7	-8,87	407,7	14,84	407,7	-5,39	407,7	-14,87	407,7	1,31	407,7	31,94	407,7	23	407,7	7,91	407,7	-3,29	407,7	-6,43
408,6	612,34	408,6	362,09	408,6	153,75	408,6	48,33	408,6	24,4	408,6	455,94	408,6	273,02	408,6	111,21	408,6	36,94	408,6	16,78	408,6	498,72	408,6	318,43	408,6	148,01	408,6	59,03	408,6	26,75	408,6	-6,86	408,6	13,54	408,6	-4,88	408,6	-11,16	408,6	-0,13	408,6	30,79	408,6	22,84	408,6	8,43	408,6	-3,75	408,6	-8,76
409,5	611,65	409,5	363,87	409,5	149,7	409,5	45,45	409,5	27,07	409,5	455,03	409,5	272,12	409,5	109,68	409,5	34,23	409,5	17,87	409,5	496,78	409,5	315,99	409,5	142,58	409,5	53,94	409,5	27,19	409,5	-6,06	409,5	16,4	409,5	-13,51	409,5	-14,84	409,5	1,36	409,5	33,57	409,5	25,61	409,5	3,36	409,5	-4,46	409,5	-5,14
410,4	613,87	410,4	363,45	410,4	151,81	410,4	46,68	410,4	24,65	410,4	454,4	410,4	273,24	410,4	112,23	410,4	32,3	410,4	14,8	410,4	496,84	410,4	319,08	410,4	147,14	410,4	53,59	410,4	27,06	410,4	-3,69	410,4	16,29	410,4	-7,24	410,4	-14,26	410,4	1,94	410,4	35,03	410,4	26,73	410,4	6,41	410,4	-4,72	410,4	-6,1
411,3	607,86	411,3	365,07	411,3	151,12	411,3	48,78	411,3	25,81	411,3	453,56	411,3	273,17	411,3	110,73	411,3	33,83	411,3	16,84	411,3	495,13	411,3	318,21	411,3	144,96	411,3	52,03	411,3	26,9	411,3	-8,08	411,3	14,79	411,3	-10,2	411,3	-16,71	411,3	1,53	411,3	29,38	411,3	22,85	411,3	6,4	411,3	-5,45	411,3	-6,34
412,2	609,95	412,2	365,2	412,2	150,69	412,2	48,84	412,2	26,07	412,2	452,96	412,2	275,09	412,2	110,44	412,2	35,53	412,2	17,71	412,2	495,43	412,2	318,03	412,2	145,9	412,2	53,79	412,2	28,36	412,2	-9,82	412,2	14,32	412,2	-8,56	412,2	-13,09	412,2	2,27	412,2	31,1	412,2	23,93	412,2	6,78	412,2	-3,14	412,2	-5,62
413,1	613,52	413,1	366,74	413,1	154,45	413,1	46,53	413,1	24,93	413,1	454,29	413,1	276,67	413,1	110,99	413,1	32,46	413,1	15,2	413,1	495,92	413,1	317,42	413,1	144,44	413,1	55,01	413,1	26,07	413,1	-10,22	413,1	15,21	413,1	-11,06	413,1	-14,19	413,1	-1,18	413,1	29,95	413,1	23,67	413,1	5,29	413,1	-5,2	413,1	-6,42
414	611,46	414	366,45	414	150,33	414	45,58	414	26,49	414	454,47	414	274,34	414	108,99	414	35,47	414	18,63	414	497,28	414	318,43	414	144,01	414	55,61	414	27,1	414	-8,76	414	15,92	414	-10,9	414	-15,65	414	1,54	414	30,63	414	24,61	414	3,25	414	-6,22	414	-6,53
414,9	614,39	414,9	365,16	414,9	151,7	414,9	48,21	414,9	27,38	414,9	457,16	414,9	273,9	414,9	112,14	414,9	36,14	414,9	16,85	414,9	498,46	414,9	318,93	414,9	145,81	414,9	56,21	414,9	27,96	414,9	-5,91	414,9	14,44	414,9	-8,11	414,9	-13,15	414,9	1,46	414,9	32,84	414,9	23,35	414,9	6,54	414,9	-2,26	414,9	-6,57
415,8	613,79	415,8	364,77	415,8	152,42	415,8	45,22	415,8	26,85	415,8	455,02	415,8	275,83	415,8	110,88	415,8	32,55	415,8	18	415,8	497,41	415,8	318,73	415,8	146,34	415,8	53,63	415,8	27,66	415,8	-6,1	415,8	14,49	415,8	-8,99	415,8	-14,13	415,8	-0,22	415,8	32,08	415,8	24,32	415,8	5,03	415,8	-3,25	415,8	-6,57
416,7	612,45	416,7	366,45	416,7	153,3	416,7	47,14	416,7	27,36	416,7	454,93	416,7	275,4	416,7	113	416,7	34,59	416,7	17,55	416,7	497,94	416,7	319,77	416,7	147,14	416,7	55,85	416,7	26,21	416,7	-9,32	416,7	14,24	416,7	-7,31	416,7	-13,04	416,7	0,42	416,7	30,32	416,7	23,57	416,7	4,82	416,7	-4,05	416,7	-4,6
417,6	615,08	417,6	366,13	417,6	152,24	417,6	45,93	417,6	26,36	417,6	456,62	417,6	274,5	417,6	113,3	417,6	34,4	417,6	18,13	417,6	497,81	417,6	319,93	417,6	148,4	417,6	54,35	417,6	29,4	417,6	-10,09	417,6	17,44	417,6	-8,63	417,6	-14,02	417,6	2,07	417,6	31,8	417,6	23,31	417,6	6,05	417,6	-4,67	417,6	-2,27
418,5	613,91	418,5	365,73	418,5	152,2	418,5	45,9	418,5	24,43	418,5	456,92	418,5	274,84	418,5	112,08	418,5	33,29	418,5	14,95	418,5	498,93	418,5	318,41	418,5	148,15	418,5	56,48	418,5	24,53	418,5	-8,52	418,5	13,88	418,5	-7,61	418,5	-13,57	418,5	-2,04	418,5	30,64	418,5	24,17	418,5	5,99	418,5	-4,18	418,5	-6,64
419,4	614,07	419,4	365,84	419,4	152,92	419,4	49,59	419,4	24,35	419,4	456,26	419,4	273,82	419,4	111,71	419,4	35,54	419,4	16,16	419,4	498,22	419,4	317,3	419,4	145,37	419,4	55,87	419,4	25,5	419,4	-9,63	419,4	12,78	419,4	-8,21	419,4	-11,28	419,4	-0,5	419,4	30,86	419,4	22,67	419,4	4,79	419,4	-3,24	419,4	-6,63
420,3	611,21	420,3	363,21	420,3	151,28	420,3	46,77	420,3	25,03	420,3	454,76	420,3	272,16	420,3	111,31	420,3	34,92	420,3	14,66	420,3	495,26	420,3	319,44	420,3	145,51	420,3	56,08	420,3	23,22	420,3	-11,45	420,3	15,72	420,3	-9,99	420,3	-13,03	420,3	-2,07	420,3	31,02	420,3	23,04	420,3	4,98	420,3	-4,66	420,3	-8,01
421,2	611,21	421,2	365,23	421,2	150,11	421,2	46,39	421,2	26,82	421,2	454,96	421,2	274,41	421,2	108,79	421,2	34,86	421,2	16,43	421,2	496,72	421,2	318,63	421,2	146,38	421,2	55,07	421,2	25,47	421,2	-9,89	421,2	11,82	421,2	-7,77	421,2	-13,64	421,2	-1,72	421,2	28,51	421,2	21,4	421,2	6,06	421,2	-5,26	421,2	-9,71
422,1	616,44	422,1	366,57	422,1	150,44	422,1	48,35	422,1	22,64	422,1	458,14	422,1	276,56	422,1	113,34	422,1	36,08	422,1	15,74	422,1	499,17	422,1	319,15	422,1	149,04	422,1	56	422,1	28,66	422,1	-8,16	422,1	14,84	422,1	-8,22	422,1	-16,09	422,1	1,14	422,1	30,05	422,1	22,7	422,1	6,29	422,1	-5,94	422,1	-6,59
423	611,77	423	365,63	423	153,12	423	47,29	423	23,08	423	454,48	423	273,87	423	111,94	423	33,76	423	15,45	423	496,12	423	319,18	423	146,24	423	52,28	423	24,91	423	-12,16	423	15,83	423	-9,61	423	-15,2	423	-0,76	423	29,53	423	22,58	423	5,02	423	-5,18	423	-6,89
423,9	614,38	423,9	364,3	423,9	149,48	423,9	48,28	423,9	26,3	423,9	455,86	423,9	273,57	423,9	110,56	423,9	35,63	423,9	18,41	423,9	497,81	423,9	316,97	423,9	146,02	423,9	56,71	423,9	27,7	423,9	-8,78	423,9	13,31	423,9	-10,52	423,9	-13,7	423,9	0,07	423,9	29,77	423,9	22,5	423,9	2,49	423,9	-4,3	423,9	-6,44
424,8	615,21	424,8	365,34	424,8	152,9	424,8	44,94	424,8	24,47	424,8	454,94	424,8	272,09	424,8	111,2	424,8	34,05	424,8	15,94	424,8	497,41	424,8	317,6	424,8	145,92	424,8	56,31	424,8	25,42	424,8	-9,89	424,8	14,38	424,8	-9,43	424,8	-17,35	424,8	-1,49	424,8	29,03	424,8	23,2	424,8	5,32	424,8	-6,34	424,8	-8,53
425,7	613,12	425,7	366,97	425,7	154,59	425,7	46,4	425,7	24,61	425,7	455,05	425,7	275,32	425,7	114,47	425,7	32,7	425,7	14,89	425,7	498,97	425,7	320,09	425,7	146,32	425,7	53,29	425,7	24,83	425,7	-10,3	425,7	15,45	425,7	-9,53	425,7	-15,83	425,7	-0,46	425,7	28,83	425,7	23,07	425,7	7,09	425,7	-4,21	425,7	-5,83
426,6	614,29	426,6	366,39	426,6	151,61	426,6	50,4	426,6	23,88	426,6	455,45	426,6	275,57	426,6	110,81	426,6	37,48	426,6	17,11	426,6	498,88	426,6	320,7	426,6	146,58	426,6	57,24	426,6	25,38	426,6	-9,3	426,6	14,7	426,6	-8,07	426,6	-14,33	426,6	-0,19	426,6	28,18	426,6	24,46	426,6	5,61	426,6	-5,6	426,6	-5,06
427,5	614,15	427,5	367,29	427,5	152,06	427,5	47,56	427,5	25,35	427,5	454,03	427,5	274,56	427,5	113,5	427,5	35,87	427,5	15,69	427,5	499,3	427,5	321,5	427,5	147,35	427,5	58,5	427,5	24,61	427,5	-9,98	427,5	16,18	427,5	-8,8	427,5	-10,47	427,5	-0,19	427,5	29,79	427,5	22,83	427,5	5,5	427,5	-3,5	427,5	-5,49
428,4	617,89	428,4	367,03	428,4	154,53	428,4	45,75	428,4	23,67	428,4	456,77	428,4	275,45	428,4	113,25	428,4	31,53	428,4	16,41	428,4	499,75	428,4	319,47	428,4	147,4	428,4	52,01	428,4	25,94	428,4	-10,08	428,4	10,98	428,4	-6,51	428,4	-17,52	428,4	-0,64	428,4	28,6	428,4	20,51	428,4	6,83	428,4	-6,1	428,4	-8,14
429,3	616,08	429,3	369,54	429,3	154,46	429,3	45,16	429,3	24,16	429,3	458,16	429,3	275,07	429,3	117,1	429,3	33,16	429,3	16,89	429,3	498,85	429,3	322,01	429,3	148,62	429,3	55,23	429,3	26,17	429,3	-9,44	429,3	15,83	429,3	-8,76	429,3	-13,62	429,3	-0,97	429,3	29,43	429,3	22,05	429,3	5,37	429,3	-4,81	429,3	-7,58
430,2	615,2	430,2	367,66	430,2	153,56	430,2	49,45	430,2	22,74	430,2	455,6	430,2	276,24	430,2	112,9	430,2	34,11	430,2	14,62	430,2	498,7	430,2	320,39	430,2	146,01	430,2	54,37	430,2	23,77	430,2	-10,88	430,2	14,5	430,2	-9,14	430,2	-14,19	430,2	-1,22	430,2	27,74	430,2	24,37	430,2	5,66	430,2	-4,08	430,2	-5,99
431,1	614,45	431,1	367,73	431,1	154,19	431,1	46,62	431,1	23,57	431,1	455,57	431,1	275,62	431,1	112,27	431,1	36,62	431,1	14,54	431,1	498,16	431,1	320,71	431,1	146,56	431,1	57,32	431,1	23,48	431,1	-12,69	431,1	14,93	431,1	-9,46	431,1	-15,05	431,1	-2,82	431,1	26,57	431,1	21,94	431,1	4,89	431,1	-5,07	431,1	-7,86
432	613,98	432	368,55	432	153,59	432	46,77	432	23,5	432	456,15	432	277,08	432	110,75	432	34,62	432	15,77	432	498,35	432	318,88	432	146,86	432	54,41	432	24,9	432	-9,84	432	14,69	432	-10,19	432	-14,71	432	-2,73	432	26,77	432	23,81	432	4,48	432	-5,31	432	-7,25
432,9	613,5	432,9	367,38	432,9	152,26	432,9	42,86	432,9	23,48	432,9	454,35	432,9	276,61	432,9	110,96	432,9	33,16	432,9	13,69	432,9	497,98	432,9	322,22	432,9	144,59	432,9	54,32	432,9	23,14	432,9	-13,11	432,9	13,39	432,9	-9,72	432,9	-16,03	432,9	-1,81	432,9	26,51	432,9	22,02	432,9	4,91	432,9	-6,45	432,9	-10,5
433,8	616,28	433,8	368,7	433,8	153,76	433,8	48,6	433,8	24,36	433,8	457,25	433,8	276,98	433,8	113,53	433,8	33,79	433,8	15,42	433,8	500,64	433,8	320,88	433,8	147,5	433,8	56,74	433,8	27,22	433,8	-8,98	433,8	13,03	433,8	-9,67	433,8	-12,89	433,8	-0,4	433,8	29,03	433,8	21,57	433,8	3,66	433,8	-3,63	433,8	-6,88
434,7	616,92	434,7	365,93	434,7	152,09	434,7	49,1	434,7	27,79	434,7	458,2	434,7	275,29	434,7	113,58	434,7	36,68	434,7	18,97	434,7	498,96	434,7	320,58	434,7	148,42	434,7	58,67	434,7	28,22	434,7	-10,48	434,7	13,27	434,7	-8,12	434,7	-11,21	434,7	0,33	434,7	27,48	434,7	20,18	434,7	6,09	434,7	-2,72	434,7	-6,71
435,6	619,33	435,6	366,17	435,6	155	435,6	48,33	435,6	24,04	435,6	459,09	435,6	271,76	435,6	115,88	435,6	35,73	435,6	14,22	435,6	499,41	435,6	317,07	435,6	149,03	435,6	55,36	435,6	24,31	435,6	-11,19	435,6	12,44	435,6	-6,72	435,6	-13,26	435,6	0,08	435,6	28,89	435,6	22,19	435,6	7,65	435,6	-3,78	435,6	-6,69
436,5	617,75	436,5	367,19	436,5	153,58	436,5	49,96	436,5	25,24	436,5	458,88	436,5	274,77	436,5	113,99	436,5	36,06	436,5	16,14	436,5	498,61	436,5	319,45	436,5	148,66	436,5	56,64	436,5	27,91	436,5	-12,72	436,5	14,18	436,5	-9,91	436,5	-13,26	436,5	1,86	436,5	26,78	436,5	23,33	436,5	5,88	436,5	-3,77	436,5	-3,98
437,4	615,39	437,4	367,93	437,4	153,86	437,4	45,29	437,4	26,29	437,4	455,11	437,4	276,6	437,4	113,52	437,4	34,45	437,4	15,78	437,4	496,81	437,4	320,35	437,4	148,45	437,4	53,94	437,4	25,51	437,4	-12,63	437,4	14,24	437,4	-7,06	437,4	-16,77	437,4	-0,57	437,4	26,86	437,4	23,13	437,4	5,66	437,4	-7,13	437,4	-6,95
438,3	617,81	438,3	364,49	438,3	153,59	438,3	48,84	438,3	24,89	438,3	457,18	438,3	274,87	438,3	113,25	438,3	38,78	438,3	15,84	438,3	502,49	438,3	319,17	438,3	146,22	438,3	56,66	438,3	27,03	438,3	-9,28	438,3	11,01	438,3	-10,62	438,3	-14,46	438,3	3,2	438,3	29,99	438,3	19,87	438,3	4,55	438,3	-4	438,3	-6,7
439,2	617	439,2	366,39	439,2	153,4	439,2	47,72	439,2	26,6	439,2	455,81	439,2	271,9	439,2	111,15	439,2	35,49	439,2	17,16	439,2	499,54	439,2	317,99	439,2	146,47	439,2	54,7	439,2	28,23	439,2	-12,12	439,2	12,38	439,2	-7,98	439,2	-14,69	439,2	1,56	439,2	27,09	439,2	21,86	439,2	4,89	439,2	-4,96	439,2	-5,52
440,1	611,73	440,1	366,91	440,1	154,15	440,1	48,2	440,1	27	440,1	454,04	440,1	272,62	440,1	111,9	440,1	36,86	440,1	20,59	440,1	496,75	440,1	318,03	440,1	148,31	440,1	56,1	440,1	27,47	440,1	-13,36	440,1	11,39	440,1	-8,2	440,1	-14,37	440,1	-0,11	440,1	25,95	440,1	20,51	440,1	4,38	440,1	-4,51	440,1	-6,8
441	617,39	441	368,5	441	158,86	441	43,86	441	27,27	441	459,35	441	277,65	441	117,37	441	32,26	441	18,44	441	502,34	441	321,04	441	150,59	441	53,28	441	25,96	441	-9,33	441	14,14	441	-6,95	441	-17,22	441	-0,79	441	29,15	441	22,2	441	5,32	441	-5,99	441	-8,63
441,9	617,02	441,9	365,33	441,9	151,73	441,9	46,66	441,9	25,88	441,9	455,54	441,9	273,22	441,9	111,66	441,9	35,36	441,9	19,44	441,9	497,27	441,9	319,72	441,9	147,46	441,9	55,31	441,9	28,83	441,9	-14	441,9	11,99	441,9	-9,89	441,9	-15,44	441,9	1,65	441,9	26,66	441,9	21,31	441,9	3,89	441,9	-5,08	441,9	-5,15
442,8	616,31	442,8	365,3	442,8	155,1	442,8	46,66	442,8	23,9	442,8	457,06	442,8	274,05	442,8	115,41	442,8	36,61	442,8	14,99	442,8	499,43	442,8	316,9	442,8	148,31	442,8	56,99	442,8	24,61	442,8	-14,48	442,8	9,91	442,8	-9,37	442,8	-15,52	442,8	-3	442,8	24,88	442,8	20,37	442,8	4,58	442,8	-4,21	442,8	-10,41
443,7	619,59	443,7	366,75	443,7	153,21	443,7	48,18	443,7	25,11	443,7	457	443,7	277,6	443,7	110,55	443,7	36,26	443,7	14,05	443,7	498,37	443,7	322,74	443,7	147,21	443,7	53,35	443,7	25,54	443,7	-12,7	443,7	16,38	443,7	-9,6	443,7	-15,99	443,7	0,56	443,7	26,84	443,7	22,9	443,7	5,55	443,7	-4,29	443,7	-6,18
444,6	616,29	444,6	368,71	444,6	154,52	444,6	49,17	444,6	27,23	444,6	456,25	444,6	276,14	444,6	113	444,6	36,62	444,6	20,61	444,6	498,78	444,6	320,67	444,6	148,89	444,6	54,45	444,6	26,99	444,6	-13,52	444,6	14,33	444,6	-9,74	444,6	-17,98	444,6	0,41	444,6	25,16	444,6	22,1	444,6	3,46	444,6	-6,85	444,6	-5,86
445,5	616,9	445,5	371,04	445,5	155,39	445,5	46,87	445,5	24,59	445,5	457,82	445,5	277,57	445,5	114,13	445,5	34,86	445,5	14,84	445,5	498,9	445,5	324,46	445,5	147,78	445,5	57,16	445,5	24,37	445,5	-12,96	445,5	14,66	445,5	-7,3	445,5	-13,46	445,5	-2,26	445,5	26,71	445,5	21,94	445,5	7,04	445,5	-5,28	445,5	-7,75
446,4	619,89	446,4	368,59	446,4	157,22	446,4	45,95	446,4	25,6	446,4	460,25	446,4	277,26	446,4	116,7	446,4	34,47	446,4	19,17	446,4	503,71	446,4	320,1	446,4	148,46	446,4	54	446,4	29,08	446,4	-10,49	446,4	12,95	446,4	-9,3	446,4	-18,36	446,4	1,96	446,4	27,88	446,4	20,62	446,4	5,19	446,4	-8,1	446,4	-5,21
447,3	617,86	447,3	368,17	447,3	153,38	447,3	47,53	447,3	25,44	447,3	459,9	447,3	276,12	447,3	112,91	447,3	35,24	447,3	17,22	447,3	501,28	447,3	319,79	447,3	149,15	447,3	55,04	447,3	27,85	447,3	-11,95	447,3	12,58	447,3	-7,55	447,3	-14,03	447,3	2,87	447,3	26,05	447,3	20,61	447,3	6,25	447,3	-4,4	447,3	-4,62
448,2	616,99	448,2	369,86	448,2	154,24	448,2	47,33	448,2	23,33	448,2	458,16	448,2	275,11	448,2	113,33	448,2	34,96	448,2	15,42	448,2	500,18	448,2	319,5	448,2	149,17	448,2	55,36	448,2	29,09	448,2	-11,02	448,2	12,89	448,2	-8,88	448,2	-14,62	448,2	1,9	448,2	26,88	448,2	22,6	448,2	5,05	448,2	-6,09	448,2	-7,3
449,1	617,17	449,1	368,25	449,1	154,34	449,1	46,58	449,1	24	449,1	455,95	449,1	274,85	449,1	111,81	449,1	34,14	449,1	16,06	449,1	498,07	449,1	319,15	449,1	148,45	449,1	53,14	449,1	24,35	449,1	-13,42	449,1	13,5	449,1	-7,56	449,1	-13,58	449,1	-1,39	449,1	23,18	449,1	20	449,1	6,66	449,1	-4,39	449,1	-7,8
450	617,72	450	366,82	450	152,57	450	49,09	450	27,94	450	456,25	450	274,73	450	114,34	450	37,76	450	17,87	450	500	450	319,28	450	148,74	450	57,17	450	27,97	450	-11,84	450	10,55	450	-8,1	450	-14,54	450	1,15	450	26,4	450	20,72	450	5,71	450	-4,85	450	-4,91
450,9	618,87	450,9	369,19	450,9	154,51	450,9	48,63	450,9	25,58	450,9	458,6	450,9	278,33	450,9	113,71	450,9	34,7	450,9	16,86	450,9	500,42	450,9	323,12	450,9	148,22	450,9	53,52	450,9	27,57	450,9	-11,71	450,9	14,41	450,9	-9,15	450,9	-17,65	450,9	-0,05	450,9	26,33	450,9	21,24	450,9	4,65	450,9	-6,76	450,9	-7,34
451,8	618,22	451,8	367,91	451,8	156,41	451,8	47,69	451,8	26,26	451,8	458,35	451,8	275,61	451,8	113,92	451,8	35,65	451,8	19,36	451,8	499,26	451,8	320,49	451,8	147,92	451,8	54,81	451,8	29,23	451,8	-14,17	451,8	12,25	451,8	-11,29	451,8	-14,02	451,8	1,89	451,8	26,57	451,8	19,62	451,8	3,74	451,8	-4,5	451,8	-5,83
452,7	618,82	452,7	368,22	452,7	154,78	452,7	45,54	452,7	24,98	452,7	458,99	452,7	276,51	452,7	111,32	452,7	32,78	452,7	15,8	452,7	501,69	452,7	319,24	452,7	147,26	452,7	54,06	452,7	24,42	452,7	-10,83	452,7	10,07	452,7	-10,82	452,7	-16,79	452,7	-2,07	452,7	26,77	452,7	20,2	452,7	3,57	452,7	-7,66	452,7	-8,54
453,6	619,03	453,6	368,24	453,6	153,32	453,6	48,83	453,6	24,3	453,6	458,94	453,6	275,02	453,6	111,91	453,6	35,79	453,6	16,18	453,6	500,86	453,6	319,41	453,6	144,95	453,6	58,59	453,6	26,23	453,6	-12,81	453,6	12,92	453,6	-10,81	453,6	-13,63	453,6	-1,36	453,6	27,16	453,6	19,74	453,6	4,45	453,6	-3,9	453,6	-7,1
454,5	618	454,5	371,57	454,5	155,42	454,5	46,72	454,5	25,57	454,5	459,19	454,5	275,76	454,5	115,75	454,5	33,55	454,5	17,57	454,5	501,18	454,5	321,6	454,5	149,65	454,5	55,81	454,5	25,6	454,5	-11,31	454,5	11,31	454,5	-8,38	454,5	-14,54	454,5	0,67	454,5	26,86	454,5	20,31	454,5	4,64	454,5	-6,09	454,5	-5,41
455,4	618,7	455,4	367,21	455,4	153,68	455,4	48,98	455,4	26,15	455,4	457,87	455,4	276,31	455,4	111,47	455,4	35,97	455,4	18,65	455,4	502,01	455,4	319,24	455,4	148,02	455,4	56,15	455,4	27,8	455,4	-11,18	455,4	11,8	455,4	-11,43	455,4	-14,04	455,4	0,41	455,4	26,85	455,4	19,53	455,4	2,53	455,4	-6,5	455,4	-8,06
456,3	620,58	456,3	369,2	456,3	152,66	456,3	48,5	456,3	25,33	456,3	458,69	456,3	275,84	456,3	112,61	456,3	35,46	456,3	16,71	456,3	500,75	456,3	323,01	456,3	147,09	456,3	56,76	456,3	26,29	456,3	-10,88	456,3	14,02	456,3	-11,46	456,3	-14,4	456,3	-0,38	456,3	27,21	456,3	21,45	456,3	3,37	456,3	-6,81	456,3	-5,94
457,2	617,19	457,2	370,19	457,2	154,71	457,2	49,39	457,2	25,62	457,2	457,62	457,2	277,09	457,2	113,47	457,2	36,37	457,2	16,64	457,2	498,79	457,2	321,01	457,2	149,36	457,2	57,31	457,2	26,39	457,2	-13,95	457,2	13,17	457,2	-6,76	457,2	-13,2	457,2	0,91	457,2	23,84	457,2	21,12	457,2	5,2	457,2	-4,59	457,2	-6,66
458,1	617,05	458,1	370,18	458,1	156,53	458,1	43,88	458,1	22,82	458,1	457,31	458,1	277,66	458,1	115,32	458,1	33,24	458,1	14,57	458,1	500,11	458,1	322	458,1	149,3	458,1	56,01	458,1	26,34	458,1	-14,78	458,1	12,15	458,1	-10,13	458,1	-16,35	458,1	-0,71	458,1	24,07	458,1	20,6	458,1	3,61	458,1	-6,82	458,1	-6,99
459	617,04	459	369,66	459	154,47	459	46,4	459	23,7	459	458,06	459	276,37	459	114,52	459	35,21	459	14,3	459	499,56	459	321,9	459	148,82	459	56,79	459	21,12	459	-13,94	459	13,12	459	-8,68	459	-14,06	459	-1,43	459	24,62	459	20,76	459	5,13	459	-5,06	459	-8,17
459,9	619,65	459,9	366,95	459,9	156,73	459,9	46,25	459,9	23,82	459,9	459,29	459,9	275	459,9	113,59	459,9	33,97	459,9	15,3	459,9	502,67	459,9	318,66	459,9	146,83	459,9	54,84	459,9	27,13	459,9	-11,64	459,9	8,43	459,9	-9,18	459,9	-17,04	459,9	0,83	459,9	25,5	459,9	19,09	459,9	3,05	459,9	-5,63	459,9	-8,75
460,8	619,12	460,8	368,66	460,8	153,48	460,8	46,73	460,8	23,53	460,8	457,76	460,8	277,04	460,8	115,2	460,8	33,87	460,8	13,67	460,8	499,27	460,8	321,9	460,8	149,13	460,8	53,48	460,8	27,32	460,8	-15,24	460,8	10,35	460,8	-8,93	460,8	-17,95	460,8	-0,28	460,8	23,49	460,8	19,16	460,8	3,39	460,8	-6,48	460,8	-7,28
461,7	617,58	461,7	368,23	461,7	156,26	461,7	48,25	461,7	28,43	461,7	456,58	461,7	276,96	461,7	115,73	461,7	34,78	461,7	18,55	461,7	502,06	461,7	321,57	461,7	147,05	461,7	53,74	461,7	26,96	461,7	-11,93	461,7	14,12	461,7	-9,67	461,7	-17,93	461,7	0,94	461,7	23,98	461,7	20,68	461,7	4,56	461,7	-9,34	461,7	-6,12
462,6	620,24	462,6	368,85	462,6	154,54	462,6	46,63	462,6	25,9	462,6	458,55	462,6	275,43	462,6	112,67	462,6	36,12	462,6	17,3	462,6	500,42	462,6	320,48	462,6	147,59	462,6	57,99	462,6	28,1	462,6	-13,67	462,6	10,38	462,6	-11,05	462,6	-14,37	462,6	-0,66	462,6	23,48	462,6	18,92	462,6	3,95	462,6	-5,65	462,6	-8,63
463,5	616,89	463,5	369,25	463,5	153,33	463,5	48,89	463,5	23,25	463,5	457,42	463,5	275,43	463,5	111,97	463,5	35,1	463,5	15,78	463,5	499,03	463,5	318,01	463,5	149,58	463,5	56,47	463,5	27,49	463,5	-14,35	463,5	10,81	463,5	-9,63	463,5	-15,92	463,5	-0,89	463,5	24,28	463,5	18,43	463,5	2,82	463,5	-7,36	463,5	-7,12
464,4	618,31	464,4	369,87	464,4	154,88	464,4	47,58	464,4	22,3	464,4	457,63	464,4	276,58	464,4	115,74	464,4	34,74	464,4	14,6	464,4	500,93	464,4	320,37	464,4	150,66	464,4	55,43	464,4	25,43	464,4	-13,36	464,4	12,56	464,4	-8,84	464,4	-15,81	464,4	-0,32	464,4	21,52	464,4	19,34	464,4	2,84	464,4	-7,94	464,4	-6,56
465,3	617,49	465,3	369,58	465,3	155,06	465,3	50,01	465,3	25,52	465,3	456,62	465,3	274,18	465,3	112,96	465,3	35,54	465,3	16,27	465,3	498,67	465,3	319,19	465,3	148	465,3	54,25	465,3	25,48	465,3	-15,55	465,3	11,05	465,3	-10,46	465,3	-16,54	465,3	-0,17	465,3	24,47	465,3	19,34	465,3	3,53	465,3	-6,58	465,3	-6,86
466,2	617,83	466,2	366,32	466,2	153,41	466,2	49,28	466,2	27,75	466,2	457,77	466,2	274,84	466,2	113,35	466,2	35,83	466,2	17,88	466,2	500,95	466,2	320,81	466,2	147,41	466,2	57,48	466,2	28,49	466,2	-16,51	466,2	11,46	466,2	-9,47	466,2	-13,14	466,2	0,58	466,2	21,33	466,2	18,43	466,2	5,6	466,2	-4,68	466,2	-6,42
467,1	619,96	467,1	368,19	467,1	158,43	467,1	46,28	467,1	24,67	467,1	458,32	467,1	273,96	467,1	116,11	467,1	33,25	467,1	18,58	467,1	499,43	467,1	319,43	467,1	151,75	467,1	56,46	467,1	28,64	467,1	-13,45	467,1	10,32	467,1	-9,03	467,1	-15,63	467,1	-0,6	467,1	23,16	467,1	17,27	467,1	4,44	467,1	-6,07	467,1	-8,87
468	619,94	468	368,6	468	155,89	468	47,29	468	25,13	468	459,45	468	274,26	468	111,2	468	35,17	468	15,85	468	500,6	468	320,32	468	145,83	468	54,47	468	27,37	468	-16,3	468	10,99	468	-10,65	468	-17,03	468	0,29	468	21,27	468	20,09	468	4,93	468	-7,21	468	-8,66
468,9	617,78	468,9	374,33	468,9	156,26	468,9	48,07	468,9	26,46	468,9	458,58	468,9	278,09	468,9	116,1	468,9	35,2	468,9	18,6	468,9	501,56	468,9	323,83	468,9	148,96	468,9	54,39	468,9	28,58	468,9	-11,77	468,9	13,64	468,9	-8,48	468,9	-16,92	468,9	0,73	468,9	22,66	468,9	21,41	468,9	4,84	468,9	-5,93	468,9	-6,25
469,8	617,74	469,8	370,97	469,8	153,84	469,8	47,96	469,8	25,37	469,8	459,42	469,8	277,32	469,8	113,7	469,8	33,35	469,8	16,41	469,8	501,19	469,8	321,98	469,8	147,75	469,8	53,05	469,8	26,4	469,8	-15,18	469,8	11,61	469,8	-10,22	469,8	-16,44	469,8	1,93	469,8	22,89	469,8	20,01	469,8	1,48	469,8	-6,44	469,8	-7,95
470,7	620,39	470,7	371,07	470,7	154,46	470,7	47,49	470,7	25,04	470,7	459,6	470,7	276,84	470,7	113,91	470,7	35,83	470,7	15,89	470,7	502,49	470,7	321,5	470,7	148,33	470,7	56,94	470,7	26,77	470,7	-11,38	470,7	12,29	470,7	-10,65	470,7	-15,87	470,7	-1,88	470,7	23,33	470,7	19,37	470,7	3,9	470,7	-6,64	470,7	-8,44
471,6	620,07	471,6	368,18	471,6	156,07	471,6	46,01	471,6	24,01	471,6	456,38	471,6	276,73	471,6	115,84	471,6	34,43	471,6	17,6	471,6	497,63	471,6	319,75	471,6	149,11	471,6	55,27	471,6	27,38	471,6	-17,04	471,6	11,16	471,6	-6,73	471,6	-16,03	471,6	0,29	471,6	20,78	471,6	19,72	471,6	5,6	471,6	-7,36	471,6	-6,25
472,5	621,71	472,5	369,66	472,5	154,41	472,5	48,33	472,5	22,8	472,5	458,12	472,5	275,55	472,5	112,92	472,5	35,84	472,5	15,11	472,5	502,07	472,5	321,81	472,5	146,35	472,5	55,44	472,5	25,26	472,5	-13,85	472,5	12,24	472,5	-12,08	472,5	-16,6	472,5	-1,77	472,5	21,8	472,5	17,58	472,5	2,43	472,5	-6,94	472,5	-8,71
473,4	618,37	473,4	369,36	473,4	158,98	473,4	47,54	473,4	24,23	473,4	457,89	473,4	275,97	473,4	115,85	473,4	37,49	473,4	15,38	473,4	499,59	473,4	320,85	473,4	151,35	473,4	58,06	473,4	24,58	473,4	-14,25	473,4	10,02	473,4	-8,12	473,4	-15,03	473,4	-2,05	473,4	23,16	473,4	17,46	473,4	7	473,4	-6,18	473,4	-7,65
474,3	617,57	474,3	367,97	474,3	154,68	474,3	47,91	474,3	26,96	474,3	455,96	474,3	274,75	474,3	115,07	474,3	35,98	474,3	17,22	474,3	499,1	474,3	318,6	474,3	148,83	474,3	54,84	474,3	26,07	474,3	-15,75	474,3	9,49	474,3	-11,58	474,3	-15,8	474,3	-1,76	474,3	22,13	474,3	17,23	474,3	2,62	474,3	-5,68	474,3	-8,32
475,2	620,1	475,2	371,84	475,2	154,07	475,2	48,63	475,2	23,47	475,2	459,66	475,2	276,84	475,2	113,2	475,2	37,02	475,2	15,64	475,2	500	475,2	321,95	475,2	148,31	475,2	55,82	475,2	26,74	475,2	-15,48	475,2	8,77	475,2	-9,59	475,2	-14,61	475,2	1,12	475,2	22,49	475,2	16,17	475,2	5,05	475,2	-4,88	475,2	-8,48
476,1	618,6	476,1	368,36	476,1	157,89	476,1	49,01	476,1	26,14	476,1	457,08	476,1	274,63	476,1	115,08	476,1	36,44	476,1	17,06	476,1	499,14	476,1	320,52	476,1	149,81	476,1	54,45	476,1	26,91	476,1	-15,77	476,1	10,36	476,1	-8,99	476,1	-13,9	476,1	-0,95	476,1	20,23	476,1	17,75	476,1	5,44	476,1	-6,15	476,1	-5,25
477	618,44	477	370,46	477	156,84	477	47,12	477	26,81	477	456,77	477	278,5	477	112,28	477	35,31	477	18,28	477	500,47	477	323,5	477	147,45	477	55,91	477	28,03	477	-15,87	477	12,9	477	-12,89	477	-17,39	477	0,05	477	20,11	477	20,75	477	2,35	477	-7,88	477	-6,66
477,9	618,2	477,9	370,82	477,9	155,47	477,9	49,07	477,9	26,24	477,9	459,44	477,9	275,61	477,9	112,86	477,9	35,51	477,9	18	477,9	500,83	477,9	320,12	477,9	145,01	477,9	55,77	477,9	26,62	477,9	-15,11	477,9	9,49	477,9	-12,71	477,9	-16,14	477,9	0,15	477,9	21,67	477,9	18,05	477,9	2,65	477,9	-5,85	477,9	-5,14
478,8	619,92	478,8	368,69	478,8	155,41	478,8	46,22	478,8	26,92	478,8	454,91	478,8	276,37	478,8	114,84	478,8	31,03	478,8	16,83	478,8	497,75	478,8	323,43	478,8	150,2	478,8	52,79	478,8	27,5	478,8	-15,69	478,8	12,01	478,8	-10,51	478,8	-17,08	478,8	-0,09	478,8	21,66	478,8	19,76	478,8	3,89	478,8	-5,9	478,8	-7,04
479,7	620,16	479,7	372,55	479,7	153,94	479,7	49,76	479,7	27,08	479,7	458,02	479,7	278,26	479,7	110,51	479,7	37,54	479,7	18,16	479,7	500,72	479,7	322,72	479,7	145,52	479,7	57,69	479,7	28,48	479,7	-15,76	479,7	12,76	479,7	-11,79	479,7	-15,17	479,7	1,05	479,7	22,35	479,7	18,82	479,7	1,46	479,7	-6,38	479,7	-5,53
480,6	622,02	480,6	370,53	480,6	155,53	480,6	46,9	480,6	26,63	480,6	460,94	480,6	277,35	480,6	113,87	480,6	35,36	480,6	17,8	480,6	503,06	480,6	321,67	480,6	148,98	480,6	55,84	480,6	26,38	480,6	-12,9	480,6	10,78	480,6	-8,21	480,6	-16,23	480,6	-1,59	480,6	23,75	480,6	17,82	480,6	5,47	480,6	-6,15	480,6	-7,55
481,5	621,57	481,5	371,6	481,5	159,23	481,5	45,99	481,5	26,55	481,5	459,23	481,5	278,27	481,5	115,5	481,5	32,21	481,5	17,66	481,5	503,26	481,5	323,35	481,5	150,17	481,5	53,74	481,5	29,87	481,5	-13,53	481,5	12,31	481,5	-8,06	481,5	-19,89	481,5	1,77	481,5	23,62	481,5	17,57	481,5	4,77	481,5	-9,95	481,5	-7,12
482,4	617,99	482,4	367,06	482,4	153,57	482,4	49,26	482,4	23,61	482,4	458,77	482,4	274,97	482,4	112,81	482,4	36,11	482,4	14,79	482,4	501,36	482,4	320,7	482,4	148,87	482,4	56,67	482,4	25,94	482,4	-16,24	482,4	8,24	482,4	-8,56	482,4	-14,55	482,4	-0,44	482,4	20,06	482,4	17,97	482,4	2,89	482,4	-6,42	482,4	-6,9
483,3	618,14	483,3	369,11	483,3	154,14	483,3	46,14	483,3	23,85	483,3	458,3	483,3	275,19	483,3	111,55	483,3	34,86	483,3	15,66	483,3	500,98	483,3	319,76	483,3	146,03	483,3	55,17	483,3	25,15	483,3	-13,83	483,3	10,78	483,3	-12,58	483,3	-16,3	483,3	-2,1	483,3	22,23	483,3	17,73	483,3	2,23	483,3	-5,3	483,3	-8,71
484,2	622,34	484,2	369,33	484,2	155,16	484,2	46,86	484,2	23,46	484,2	460,15	484,2	275,89	484,2	113,1	484,2	35,93	484,2	17,71	484,2	503,37	484,2	321,44	484,2	147,47	484,2	55,68	484,2	28,29	484,2	-11,35	484,2	10,65	484,2	-10,07	484,2	-14,06	484,2	-0,12	484,2	24,29	484,2	18,78	484,2	2,45	484,2	-4,46	484,2	-8,1
485,1	621,57	485,1	373,03	485,1	157,82	485,1	50,11	485,1	24,2	485,1	459,71	485,1	278,1	485,1	114,39	485,1	39,06	485,1	17,64	485,1	502	485,1	323,35	485,1	150,28	485,1	57,03	485,1	28,69	485,1	-13,32	485,1	10,9	485,1	-10,25	485,1	-14,37	485,1	1,22	485,1	22,73	485,1	17,01	485,1	3,81	485,1	-7,34	485,1	-6,82
486	617,68	486	371,16	486	155,38	486	46,82	486	28,18	486	458,14	486	277,93	486	112,78	486	35,03	486	19,36	486	500,2	486	322,39	486	147,7	486	56,17	486	29,52	486	-17,03	486	10,74	486	-13,98	486	-15,97	486	2,91	486	19,64	486	18,26	486	1,46	486	-7,74	486	-3,6
486,9	617,88	486,9	370,47	486,9	154,24	486,9	49,6	486,9	23,7	486,9	457,1	486,9	277,86	486,9	112,3	486,9	35,8	486,9	16,85	486,9	501,05	486,9	321,95	486,9	149,88	486,9	56,31	486,9	25,96	486,9	-17,02	486,9	11,68	486,9	-9,8	486,9	-14,69	486,9	-0,77	486,9	21,08	486,9	18,35	486,9	1,63	486,9	-4,96	486,9	-6,24
487,8	618,12	487,8	369,88	487,8	157,22	487,8	47,19	487,8	26,44	487,8	455,23	487,8	277,06	487,8	114,96	487,8	35,15	487,8	16,69	487,8	500,5	487,8	321,16	487,8	148,97	487,8	57,44	487,8	28,6	487,8	-17,73	487,8	9,55	487,8	-8,5	487,8	-13,3	487,8	-0,02	487,8	19,01	487,8	15,47	487,8	3,85	487,8	-4,54	487,8	-5,75
488,7	619,16	488,7	370,37	488,7	154,08	488,7	48,54	488,7	24,53	488,7	456,84	488,7	277,52	488,7	110,75	488,7	35,17	488,7	15,82	488,7	499,93	488,7	322,06	488,7	147,15	488,7	57,07	488,7	25,81	488,7	-17,26	488,7	11,02	488,7	-11,41	488,7	-15,58	488,7	0,4	488,7	20,57	488,7	17,8	488,7	2,43	488,7	-6,29	488,7	-8,45
489,6	621,26	489,6	373,67	489,6	156,09	489,6	46,81	489,6	25,77	489,6	458,95	489,6	278,88	489,6	114,56	489,6	35,5	489,6	16,74	489,6	502,69	489,6	323,78	489,6	147,8	489,6	56,98	489,6	25,88	489,6	-15,17	489,6	11,67	489,6	-11,52	489,6	-13,24	489,6	-2,66	489,6	20,39	489,6	18,51	489,6	2,27	489,6	-4,72	489,6	-8,48
490,5	620,75	490,5	370,85	490,5	154,79	490,5	46,69	490,5	27,15	490,5	458,48	490,5	276,78	490,5	115,44	490,5	33,64	490,5	16,39	490,5	501,63	490,5	325,53	490,5	147,94	490,5	54,24	490,5	27,13	490,5	-15,19	490,5	13,03	490,5	-12,36	490,5	-18,04	490,5	1,69	490,5	19,74	490,5	19,67	490,5	1,45	490,5	-8,94	490,5	-5,28
491,4	621,55	491,4	368,93	491,4	157,25	491,4	46,95	491,4	23,85	491,4	458,56	491,4	276,01	491,4	115,36	491,4	34,59	491,4	17,9	491,4	502,32	491,4	321,65	491,4	147,66	491,4	53,78	491,4	28,87	491,4	-14,34	491,4	10,46	491,4	-9,39	491,4	-20,09	491,4	-0,67	491,4	23,07	491,4	17,29	491,4	4,99	491,4	-9,2	491,4	-6,29
492,3	618,97	492,3	369,73	492,3	157,27	492,3	48,33	492,3	22,75	492,3	456,98	492,3	276,44	492,3	114,98	492,3	37,73	492,3	17,15	492,3	500,66	492,3	320,48	492,3	150,05	492,3	57,95	492,3	27,97	492,3	-14,2	492,3	10,35	492,3	-6,83	492,3	-15,67	492,3	0,06	492,3	22,24	492,3	15,76	492,3	4,33	492,3	-4,26	492,3	-7,92
493,2	619,94	493,2	366,56	493,2	154,2	493,2	46,75	493,2	25,56	493,2	458,57	493,2	273,06	493,2	112,7	493,2	31,81	493,2	15,73	493,2	502,28	493,2	320,75	493,2	145,29	493,2	51,63	493,2	26,08	493,2	-15,37	493,2	7,69	493,2	-12,43	493,2	-19,18	493,2	-1,38	493,2	20,15	493,2	15,13	493,2	2,24	493,2	-7,56	493,2	-9,45
494,1	620,37	494,1	373,01	494,1	157,4	494,1	46,39	494,1	26,2	494,1	456,58	494,1	278,45	494,1	116,28	494,1	34,81	494,1	16,92	494,1	500,01	494,1	321,48	494,1	149,86	494,1	56,75	494,1	27,74	494,1	-16,66	494,1	8,69	494,1	-8,3	494,1	-16,42	494,1	0,78	494,1	19,48	494,1	17,43	494,1	3,02	494,1	-6,13	494,1	-5,38
495	618,24	495	369,45	495	152,86	495	49,48	495	25,85	495	456,47	495	275,48	495	110,46	495	37,45	495	17,71	495	500,47	495	320,13	495	145,27	495	56,83	495	26,01	495	-18,15	495	10,5	495	-12,25	495	-17,19	495	0,02	495	18,71	495	17,98	495	1,24	495	-6,08	495	-7,86
495,9	621,49	495,9	369,96	495,9	157,48	495,9	47,63	495,9	25,01	495,9	458,4	495,9	275,76	495,9	115,38	495,9	35,02	495,9	16,93	495,9	500,47	495,9	321,5	495,9	147,63	495,9	55,58	495,9	27,61	495,9	-14,05	495,9	6,55	495,9	-10,49	495,9	-16,33	495,9	0,89	495,9	20,63	495,9	16,58	495,9	3,49	495,9	-7,28	495,9	-7,28
496,8	620,07	496,8	372,46	496,8	155,47	496,8	48,56	496,8	25	496,8	459,22	496,8	278,38	496,8	112,62	496,8	36,38	496,8	17,39	496,8	502,22	496,8	321,87	496,8	147,17	496,8	56,22	496,8	27,04	496,8	-16,73	496,8	9,86	496,8	-10,13	496,8	-16,57	496,8	0,33	496,8	20,97	496,8	17,43	496,8	2,85	496,8	-6,3	496,8	-8,84
497,7	619,78	497,7	369,38	497,7	155,54	497,7	48,12	497,7	24,3	497,7	457,34	497,7	274,83	497,7	114,52	497,7	33,79	497,7	16,93	497,7	500,85	497,7	322,18	497,7	149,83	497,7	54,78	497,7	27,22	497,7	-16,44	497,7	10,15	497,7	-8,89	497,7	-16,21	497,7	1,41	497,7	19,19	497,7	18,85	497,7	1,34	497,7	-7,84	497,7	-7,99
498,6	619	498,6	369,5	498,6	153,05	498,6	46,1	498,6	23,93	498,6	457,13	498,6	276,9	498,6	113,48	498,6	35,17	498,6	14,98	498,6	499,47	498,6	320,5	498,6	146,82	498,6	57,47	498,6	25,08	498,6	-18,41	498,6	9	498,6	-10,75	498,6	-15,83	498,6	-3,59	498,6	19,01	498,6	17,7	498,6	1,68	498,6	-6,52	498,6	-9,1
499,5	619,28	499,5	369,04	499,5	157,58	499,5	46,84	499,5	25,17	499,5	457,69	499,5	276,72	499,5	114,91	499,5	34,8	499,5	18,46	499,5	500,74	499,5	320,16	499,5	150,16	499,5	53,96	499,5	28,73	499,5	-16,23	499,5	6,15	499,5	-10,81	499,5	-16,76	499,5	2,7	499,5	18,33	499,5	16,2	499,5	3,96	499,5	-6,51	499,5	-6,71
500,4	625,05	500,4	366,34	500,4	156,68	500,4	49,89	500,4	22,1	500,4	458,3	500,4	275,26	500,4	115,72	500,4	38,17	500,4	14,93	500,4	502,85	500,4	320,6	500,4	152,15	500,4	56,43	500,4	25,73	500,4	-15,05	500,4	6,46	500,4	-10,23	500,4	-14,61	500,4	-2,1	500,4	19,62	500,4	14,9	500,4	5,18	500,4	-5,75	500,4	-8,53
501,3	619,03	501,3	369,9	501,3	157,57	501,3	48,01	501,3	24,19	501,3	456,6	501,3	276,32	501,3	113,63	501,3	36,53	501,3	15,27	501,3	500,39	501,3	320,74	501,3	149,01	501,3	58,02	501,3	27,16	501,3	-17,17	501,3	9,97	501,3	-11,6	501,3	-14,08	501,3	0,29	501,3	18,54	501,3	18,37	501,3	0,23	501,3	-6,71	501,3	-7,02
502,2	620,65	502,2	370,95	502,2	153,95	502,2	45,74	502,2	27,04	502,2	459,17	502,2	277,87	502,2	112,06	502,2	33,93	502,2	17,06	502,2	500,32	502,2	322,2	502,2	148,22	502,2	53,38	502,2	27,7	502,2	-17,15	502,2	8,37	502,2	-9,26	502,2	-18,53	502,2	-0,41	502,2	17,96	502,2	17,47	502,2	0,83	502,2	-7,18	502,2	-8,64
503,1	621,29	503,1	370,92	503,1	153,92	503,1	46,15	503,1	26,33	503,1	456,96	503,1	277,09	503,1	112,86	503,1	34,27	503,1	18,54	503,1	501,33	503,1	320,11	503,1	146,21	503,1	56,45	503,1	28,45	503,1	-15,91	503,1	5,99	503,1	-14,29	503,1	-15,97	503,1	2,65	503,1	18,89	503,1	15,73	503,1	-0,5	503,1	-6,94	503,1	-6,45
504	621,6	504	372,71	504	159	504	47,11	504	24,56	504	458,69	504	279,11	504	117,04	504	36,1	504	15,53	504	502,58	504	321,84	504	148,47	504	54,62	504	29,19	504	-16,76	504	9,14	504	-10,97	504	-16,84	504	1,88	504	20,32	504	17,45	504	1,6	504	-8,01	504	-8,02
504,9	619,09	504,9	369,56	504,9	155,84	504,9	47,75	504,9	24,3	504,9	458,25	504,9	277,34	504,9	114,4	504,9	36,95	504,9	15,57	504,9	500,94	504,9	321,75	504,9	148,29	504,9	55,08	504,9	25,23	504,9	-16,57	504,9	10,45	504,9	-12,39	504,9	-16,51	504,9	-3,53	504,9	17,78	504,9	17,16	504,9	0,59	504,9	-6,21	504,9	-10,14
505,8	620,94	505,8	371,94	505,8	155,36	505,8	43,74	505,8	26,35	505,8	457,57	505,8	276,5	505,8	113,48	505,8	34,23	505,8	16,41	505,8	500,44	505,8	321,2	505,8	147,49	505,8	54,78	505,8	25,59	505,8	-15,84	505,8	7,37	505,8	-11,2	505,8	-16,26	505,8	-2,19	505,8	18,44	505,8	15,06	505,8	2,59	505,8	-7,4	505,8	-9,15
506,7	618,87	506,7	372,67	506,7	156,56	506,7	46,86	506,7	23,07	506,7	457,74	506,7	278,47	506,7	111,58	506,7	33,22	506,7	13,16	506,7	502,19	506,7	322,51	506,7	147,62	506,7	54,87	506,7	24,57	506,7	-14,31	506,7	11,24	506,7	-12,25	506,7	-15,94	506,7	-2,31	506,7	18,98	506,7	17,15	506,7	1,72	506,7	-5,52	506,7	-9,31
507,6	619,08	507,6	371,65	507,6	156,01	507,6	48,13	507,6	24,17	507,6	457,98	507,6	275,48	507,6	112,88	507,6	34,87	507,6	15,82	507,6	501,29	507,6	321,81	507,6	148,76	507,6	55,46	507,6	25,6	507,6	-17,14	507,6	10,79	507,6	-12,1	507,6	-14,48	507,6	-2,03	507,6	17,17	507,6	17,34	507,6	1,39	507,6	-7,06	507,6	-9,64
508,5	621,74	508,5	372,73	508,5	153,36	508,5	48,33	508,5	25,04	508,5	457,01	508,5	276,61	508,5	110,86	508,5	35,14	508,5	15,98	508,5	499,38	508,5	321,91	508,5	145,23	508,5	57,63	508,5	26,99	508,5	-20,4	508,5	8,56	508,5	-16,52	508,5	-15,78	508,5	0,04	508,5	16,09	508,5	16,62	508,5	-1,97	508,5	-7,57	508,5	-10,09
509,4	619,52	509,4	372,82	509,4	154,03	509,4	47,27	509,4	24,51	509,4	457,37	509,4	280,53	509,4	113,05	509,4	34,65	509,4	15,65	509,4	501,02	509,4	324,93	509,4	146,79	509,4	55,18	509,4	26,34	509,4	-16,5	509,4	11,62	509,4	-12,68	509,4	-15	509,4	0,09	509,4	17,18	509,4	18,38	509,4	0,57	509,4	-6,73	509,4	-7,89
510,3	621,51	510,3	370,67	510,3	154,47	510,3	46,81	510,3	21,1	510,3	457,81	510,3	277,25	510,3	112,24	510,3	34,01	510,3	14,35	510,3	499,58	510,3	320,18	510,3	147,33	510,3	55,54	510,3	25,4	510,3	-18,78	510,3	9,02	510,3	-12,18	510,3	-17,65	510,3	-2,55	510,3	17,04	510,3	15,91	510,3	1	510,3	-8,7	510,3	-8,23
511,2	620,65	511,2	370,6	511,2	155,19	511,2	47,88	511,2	19,27	511,2	460,3	511,2	277,73	511,2	113	511,2	36,08	511,2	10,14	511,2	501,76	511,2	322,66	511,2	146,47	511,2	57,11	511,2	21,9	511,2	-18,5	511,2	9,92	511,2	-14,3	511,2	-15,13	511,2	-4,21	511,2	16,32	511,2	17,48	511,2	0,5	511,2	-7,22	511,2	-10,68
512,1	621,7	512,1	369,85	512,1	154,18	512,1	47,2	512,1	27,25	512,1	456,12	512,1	276,13	512,1	113,61	512,1	35,3	512,1	16,77	512,1	500,53	512,1	321,61	512,1	146,57	512,1	52,67	512,1	27,69	512,1	-18,07	512,1	9,5	512,1	-12,22	512,1	-17,12	512,1	-1,16	512,1	17,59	512,1	15,86	512,1	1,69	512,1	-6,96	512,1	-7,63
513	620,23	513	369,83	513	156,87	513	49,44	513	24,02	513	455,66	513	274,91	513	116,72	513	36,99	513	15,94	513	499,67	513	321,04	513	149,15	513	55,27	513	28,23	513	-16,37	513	10,72	513	-12,34	513	-15,23	513	-0,83	513	17,89	513	16,27	513	3,05	513	-6,89	513	-9,4
513,9	621,7	513,9	369,74	513,9	153,48	513,9	48,76	513,9	22,99	513,9	457,98	513,9	275,66	513,9	112,63	513,9	36,54	513,9	16,28	513,9	502,08	513,9	321,86	513,9	146,29	513,9	56,25	513,9	26,61	513,9	-17,85	513,9	9,45	513,9	-11,82	513,9	-15,2	513,9	-1,04	513,9	15,64	513,9	17,19	513,9	1,03	513,9	-5,51	513,9	-8,6
514,8	621,4	514,8	372,94	514,8	155,1	514,8	46,64	514,8	23,42	514,8	457,72	514,8	276,37	514,8	111,52	514,8	35,78	514,8	15	514,8	500,69	514,8	322,13	514,8	146,96	514,8	57,57	514,8	26,85	514,8	-18,07	514,8	10,17	514,8	-14,18	514,8	-14,82	514,8	0,28	514,8	18,02	514,8	15,85	514,8	2	514,8	-6,96	514,8	-8,02
515,7	618,98	515,7	368,96	515,7	154,68	515,7	46,42	515,7	24,65	515,7	457,1	515,7	274,87	515,7	114,12	515,7	33,4	515,7	15,78	515,7	499,48	515,7	319	515,7	148,26	515,7	54,49	515,7	26,43	515,7	-18,8	515,7	6,54	515,7	-11,04	515,7	-17,86	515,7	-0,58	515,7	16,12	515,7	13,85	515,7	0,76	515,7	-7,44	515,7	-10,61
516,6	621,18	516,6	371,65	516,6	156,33	516,6	48,66	516,6	24,77	516,6	457,2	516,6	277,11	516,6	114,35	516,6	36,6	516,6	17,77	516,6	501,17	516,6	321,29	516,6	148,97	516,6	57,36	516,6	26,39	516,6	-19,65	516,6	8,5	516,6	-10,86	516,6	-16,35	516,6	-1,85	516,6	15,23	516,6	14,77	516,6	0,52	516,6	-8,21	516,6	-7,85
517,5	621,2	517,5	369,11	517,5	159,5	517,5	50,08	517,5	22,78	517,5	458,81	517,5	278,36	517,5	116,7	517,5	35,45	517,5	15,31	517,5	500,97	517,5	321,83	517,5	148,52	517,5	58,3	517,5	25,16	517,5	-17,61	517,5	8	517,5	-11,02	517,5	-15,75	517,5	-1,75	517,5	17,21	517,5	15,07	517,5	3,19	517,5	-8,28	517,5	-10,42
518,4	619,88	518,4	368,88	518,4	157,5	518,4	50,91	518,4	26,02	518,4	456,88	518,4	275,17	518,4	115,48	518,4	38,18	518,4	18,33	518,4	501,23	518,4	319,87	518,4	148,67	518,4	57	518,4	30,17	518,4	-18,05	518,4	7,31	518,4	-11,97	518,4	-15	518,4	2,58	518,4	17,72	518,4	15,9	518,4	2,14	518,4	-6,9	518,4	-6,77
519,3	619,67	519,3	369,85	519,3	156,48	519,3	46,65	519,3	22,97	519,3	457,21	519,3	277,11	519,3	116,4	519,3	35,43	519,3	15,79	519,3	502,23	519,3	320,69	519,3	148,83	519,3	54,17	519,3	26,38	519,3	-16,88	519,3	7,52	519,3	-11,43	519,3	-16,1	519,3	0,53	519,3	16,88	519,3	16,21	519,3	3,76	519,3	-7,66	519,3	-6,45
520,2	620,38	520,2	373,67	520,2	155,94	520,2	46,52	520,2	23,09	520,2	455,42	520,2	278,02	520,2	114,74	520,2	33,37	520,2	12,99	520,2	501,27	520,2	322,02	520,2	149,37	520,2	54,06	520,2	25,97	520,2	-17,28	520,2	8,37	520,2	-10,8	520,2	-17,01	520,2	-3,71	520,2	16,78	520,2	15,41	520,2	0,03	520,2	-8,72	520,2	-9,44
521,1	620,86	521,1	370,66	521,1	158,54	521,1	48,36	521,1	24,69	521,1	456,45	521,1	275,91	521,1	113,17	521,1	35,72	521,1	15,33	521,1	502,09	521,1	323,36	521,1	147,65	521,1	54,64	521,1	25,49	521,1	-16,23	521,1	10,31	521,1	-11,37	521,1	-17,09	521,1	-1,17	521,1	17,96	521,1	16,96	521,1	0,43	521,1	-7,92	521,1	-8,5
522	621,31	522	370,75	522	156,68	522	46,47	522	24,2	522	458	522	275,79	522	113,69	522	37,19	522	14,9	522	502,24	522	322,15	522	147,44	522	53,15	522	27,46	522	-17,61	522	8,39	522	-11,51	522	-19,75	522	-0,56	522	17,39	522	14,25	522	1,8	522	-8,3	522	-8,96
522,9	620,13	522,9	371,56	522,9	156,83	522,9	48,98	522,9	21,31	522,9	458,14	522,9	278,99	522,9	115,15	522,9	34,14	522,9	13,91	522,9	499,92	522,9	322,95	522,9	149,64	522,9	55,49	522,9	25,14	522,9	-18,5	522,9	8,64	522,9	-10,04	522,9	-15,77	522,9	-0,54	522,9	17,06	522,9	14,25	522,9	1,86	522,9	-7,73	522,9	-8,79
523,8	619,21	523,8	369,46	523,8	157,72	523,8	49,21	523,8	26,35	523,8	456,92	523,8	276,24	523,8	115,39	523,8	37,08	523,8	19,39	523,8	501,03	523,8	321,83	523,8	149,61	523,8	58,14	523,8	28,35	523,8	-18,01	523,8	8,87	523,8	-11,57	523,8	-13,34	523,8	1,49	523,8	16,86	523,8	14,98	523,8	3,3	523,8	-4,11	523,8	-6,42
524,7	624,09	524,7	370,36	524,7	154,33	524,7	48,12	524,7	24,98	524,7	459,59	524,7	278,06	524,7	112,05	524,7	36,02	524,7	14,9	524,7	503,02	524,7	323,4	524,7	148,01	524,7	54,21	524,7	27,38	524,7	-15,7	524,7	8,52	524,7	-11,89	524,7	-17,33	524,7	-0,77	524,7	17,73	524,7	15,94	524,7	-0,36	524,7	-8,34	524,7	-10,13
525,6	622,33	525,6	368,8	525,6	157,23	525,6	46,74	525,6	25,32	525,6	458,33	525,6	275,03	525,6	118,32	525,6	35,37	525,6	16,73	525,6	502,45	525,6	322,27	525,6	152,26	525,6	55,48	525,6	28,01	525,6	-18,02	525,6	7,13	525,6	-9,4	525,6	-15,68	525,6	0,59	525,6	16,41	525,6	14,55	525,6	3,59	525,6	-6,62	525,6	-6,97
526,5	622,61	526,5	369,31	526,5	156,34	526,5	45,41	526,5	24,29	526,5	460,07	526,5	275,57	526,5	112,41	526,5	33,36	526,5	16,23	526,5	502,97	526,5	319,94	526,5	147,25	526,5	54,58	526,5	25,95	526,5	-16,84	526,5	6,94	526,5	-12,43	526,5	-18,01	526,5	-1,55	526,5	16,18	526,5	13,66	526,5	1,22	526,5	-8,71	526,5	-7,8
527,4	620,18	527,4	371,09	527,4	155,91	527,4	47,96	527,4	24,49	527,4	457,51	527,4	276,42	527,4	114,08	527,4	37,53	527,4	15,39	527,4	502,36	527,4	323,38	527,4	149,31	527,4	57,65	527,4	26,34	527,4	-18,09	527,4	8,96	527,4	-11,11	527,4	-15,5	527,4	0,64	527,4	15,97	527,4	17,97	527,4	0,38	527,4	-5,74	527,4	-7,81
528,3	623,21	528,3	370,45	528,3	156,88	528,3	49,12	528,3	22,94	528,3	458,95	528,3	277,66	528,3	116,06	528,3	36,6	528,3	14,28	528,3	504,1	528,3	324,25	528,3	150,98	528,3	56,97	528,3	24,46	528,3	-14,99	528,3	8,71	528,3	-11,5	528,3	-16,73	528,3	-3,61	528,3	17,18	528,3	14,53	528,3	0,9	528,3	-9,15	528,3	-8,76
529,2	622,24	529,2	369,86	529,2	158,67	529,2	47,36	529,2	23,68	529,2	459,31	529,2	274,99	529,2	117,49	529,2	35,29	529,2	14,34	529,2	502,64	529,2	320,37	529,2	149,59	529,2	54,39	529,2	25,33	529,2	-16,53	529,2	7,35	529,2	-9,69	529,2	-17,24	529,2	-0,32	529,2	16,29	529,2	14,28	529,2	2,53	529,2	-8,55	529,2	-7,06
530,1	623,37	530,1	370,34	530,1	155,98	530,1	47,98	530,1	25,56	530,1	459,22	530,1	276,63	530,1	116,37	530,1	35,32	530,1	15,63	530,1	503,56	530,1	321,07	530,1	148,5	530,1	56,15	530,1	27,37	530,1	-19,18	530,1	8,19	530,1	-11,47	530,1	-16,24	530,1	-1,33	530,1	16,75	530,1	13,05	530,1	2,33	530,1	-8,85	530,1	-8,96
531	622,41	531	372,64	531	156,51	531	45,76	531	22,29	531	458,47	531	275,7	531	114,08	531	33,44	531	14,48	531	502,46	531	324,06	531	147,6	531	55,38	531	25,93	531	-17,85	531	9,07	531	-13,85	531	-19	531	-0,63	531	17,44	531	14,57	531	2,37	531	-10,55	531	-8,54
531,9	621,9	531,9	370,49	531,9	156,26	531,9	45,82	531,9	22,91	531,9	458,28	531,9	277,02	531,9	114,7	531,9	34,12	531,9	13,44	531,9	500,71	531,9	322,05	531,9	149,28	531,9	55,97	531,9	25,98	531,9	-18,38	531,9	8,56	531,9	-11,6	531,9	-18,1	531,9	0,07	531,9	15,23	531,9	15,08	531,9	0,92	531,9	-8,05	531,9	-9,32
532,8	621,71	532,8	368,94	532,8	155,69	532,8	48,22	532,8	21,91	532,8	455,57	532,8	275,05	532,8	113,62	532,8	36,11	532,8	12,4	532,8	499,7	532,8	321,05	532,8	146,25	532,8	56,31	532,8	25,04	532,8	-18,75	532,8	8,15	532,8	-14,81	532,8	-16,36	532,8	-0,79	532,8	13,16	532,8	14,97	532,8	-2,32	532,8	-7,06	532,8	-9,13
533,7	619,63	533,7	368,77	533,7	158,28	533,7	46,88	533,7	28,08	533,7	457,07	533,7	275,43	533,7	113,64	533,7	33,87	533,7	17,19	533,7	501,77	533,7	318,26	533,7	146,26	533,7	55,51	533,7	27,61	533,7	-19,48	533,7	6,21	533,7	-12,66	533,7	-16,4	533,7	0,54	533,7	15,47	533,7	14,51	533,7	0,46	533,7	-8	533,7	-7,12
534,6	620,91	534,6	370,65	534,6	158,63	534,6	50,37	534,6	23,1	534,6	456,67	534,6	276,29	534,6	116,69	534,6	37,09	534,6	14,93	534,6	501,1	534,6	321,93	534,6	149,17	534,6	58,57	534,6	26,76	534,6	-20,76	534,6	8,26	534,6	-10,26	534,6	-15,79	534,6	-2,78	534,6	14,12	534,6	14,48	534,6	0,26	534,6	-9,7	534,6	-9,9
535,5	623,1	535,5	372,01	535,5	155,92	535,5	47,95	535,5	26,05	535,5	458,62	535,5	278,34	535,5	114,78	535,5	35,46	535,5	18,62	535,5	500,79	535,5	321,59	535,5	149,73	535,5	56,06	535,5	28,08	535,5	-16,15	535,5	10,67	535,5	-10,32	535,5	-16,08	535,5	1,4	535,5	16,24	535,5	17,42	535,5	1,18	535,5	-8,11	535,5	-5,6
536,4	619,72	536,4	368,66	536,4	159,83	536,4	49,08	536,4	24,18	536,4	456,02	536,4	276,51	536,4	117,1	536,4	35,07	536,4	14,87	536,4	500,68	536,4	320,65	536,4	149,35	536,4	54,39	536,4	24,66	536,4	-19,95	536,4	8,28	536,4	-10,04	536,4	-17,75	536,4	-0,51	536,4	15,93	536,4	14,22	536,4	3,3	536,4	-9,47	536,4	-10,95
537,3	621,4	537,3	371,25	537,3	157,23	537,3	48,63	537,3	24,9	537,3	457,03	537,3	277,8	537,3	115,39	537,3	36,03	537,3	16,38	537,3	503,5	537,3	321,37	537,3	149,6	537,3	55,27	537,3	28,12	537,3	-17,1	537,3	5,94	537,3	-9,93	537,3	-18	537,3	1,1	537,3	14,91	537,3	12,81	537,3	0,65	537,3	-8,32	537,3	-5,15
538,2	620,85	538,2	372,9	538,2	155,18	538,2	47,59	538,2	21,36	538,2	457,76	538,2	279,49	538,2	112,32	538,2	36,95	538,2	15,54	538,2	502,34	538,2	323,66	538,2	145,92	538,2	57,67	538,2	25,89	538,2	-17,42	538,2	7,56	538,2	-14,45	538,2	-17,38	538,2	-1,53	538,2	14,71	538,2	15,79	538,2	-1,16	538,2	-9,01	538,2	-10,48
539,1	620,55	539,1	367,91	539,1	155,55	539,1	47,39	539,1	24,88	539,1	456,43	539,1	275,9	539,1	113,72	539,1	37,01	539,1	14,96	539,1	500,93	539,1	319,79	539,1	147,43	539,1	57,01	539,1	27,66	539,1	-19,37	539,1	6,08	539,1	-12,99	539,1	-17,4	539,1	1,26	539,1	14,83	539,1	12,06	539,1	0,32	539,1	-7,86	539,1	-6,8
540	623,34	540	371,59	540	155,51	540	48,58	540	24,17	540	459,26	540	276,02	540	112,25	540	37,57	540	16,28	540	504,76	540	321,93	540	146,8	540	58,28	540	26,3	540	-17,16	540	8,13	540	-13,31	540	-12,73	540	-0,72	540	13,25	540	12,88	540	-0,03	540	-5,56	540	-8,36
540,9	620,38	540,9	369,01	540,9	156,16	540,9	47,08	540,9	22,59	540,9	456,84	540,9	275,51	540,9	115,51	540,9	34,68	540,9	14,89	540,9	500,88	540,9	323,42	540,9	151,36	540,9	55,32	540,9	27,2	540,9	-18,32	540,9	6,79	540,9	-13,73	540,9	-19,07	540,9	-1,72	540,9	14,55	540,9	12	540,9	-1,55	540,9	-7,96	540,9	-12,25
541,8	621,28	541,8	371,34	541,8	157,71	541,8	49,63	541,8	23,73	541,8	455,46	541,8	275,76	541,8	114,05	541,8	37	541,8	14,95	541,8	500,28	541,8	320,49	541,8	146,51	541,8	57,55	541,8	26,86	541,8	-18,38	541,8	8,45	541,8	-12,72	541,8	-16,1	541,8	-1,65	541,8	16,15	541,8	13,61	541,8	-0,7	541,8	-9,57	541,8	-9,17
542,7	620,18	542,7	370,87	542,7	155,54	542,7	49,47	542,7	24,55	542,7	457,79	542,7	275,7	542,7	115,13	542,7	36,42	542,7	15,24	542,7	502,79	542,7	321,09	542,7	150,82	542,7	57,44	542,7	26,03	542,7	-18,03	542,7	7,34	542,7	-11,23	542,7	-15,66	542,7	-0,85	542,7	14,73	542,7	13,66	542,7	1,03	542,7	-7,6	542,7	-7,86
543,6	622,26	543,6	371	543,6	157,26	543,6	50,82	543,6	23,22	543,6	459,26	543,6	277,43	543,6	114,13	543,6	35,91	543,6	15,59	543,6	503,19	543,6	320,74	543,6	148,38	543,6	56,68	543,6	25,24	543,6	-17,74	543,6	6,04	543,6	-9,75	543,6	-15	543,6	-2,29	543,6	14,84	543,6	13,06	543,6	0,15	543,6	-7,22	543,6	-9,18
544,5	621,35	544,5	370,85	544,5	154,62	544,5	47,16	544,5	24,49	544,5	457,69	544,5	276,77	544,5	116,97	544,5	33,12	544,5	16,29	544,5	503,21	544,5	321,84	544,5	151,06	544,5	55,05	544,5	26,69	544,5	-18,03	544,5	9,18	544,5	-12,01	544,5	-17,64	544,5	-0,47	544,5	12,93	544,5	14,49	544,5	-0,3	544,5	-11,33	544,5	-10,21
545,4	619,74	545,4	370,09	545,4	154,04	545,4	47,69	545,4	22,51	545,4	454,3	545,4	272,97	545,4	110,88	545,4	36,48	545,4	15,08	545,4	499,43	545,4	320,27	545,4	146,96	545,4	56,22	545,4	24,68	545,4	-20,69	545,4	5,33	545,4	-14,84	545,4	-15,89	545,4	-3,59	545,4	13,58	545,4	14,14	545,4	-2,48	545,4	-7,4	545,4	-10,86
546,3	622,15	546,3	369,8	546,3	157,04	546,3	49,19	546,3	25,45	546,3	456,91	546,3	275,37	546,3	116,13	546,3	34,95	546,3	13,83	546,3	502	546,3	320,47	546,3	147,75	546,3	57,53	546,3	23,18	546,3	-19,31	546,3	4,77	546,3	-13,57	546,3	-16,56	546,3	-1,56	546,3	12,91	546,3	11,35	546,3	0,71	546,3	-8,97	546,3	-9,65
547,2	621,42	547,2	371,22	547,2	158,1	547,2	48,79	547,2	22,77	547,2	455,59	547,2	277,21	547,2	115,55	547,2	34,61	547,2	16,45	547,2	500,81	547,2	322,99	547,2	149,08	547,2	56,34	547,2	29,27	547,2	-19,05	547,2	5,92	547,2	-12,19	547,2	-16,59	547,2	2,04	547,2	13,89	547,2	13,5	547,2	-0,05	547,2	-6,27	547,2	-8,17
548,1	622,13	548,1	370,66	548,1	155,21	548,1	45,6	548,1	25,39	548,1	457,23	548,1	276,53	548,1	112,96	548,1	35,44	548,1	16,04	548,1	503,22	548,1	322,39	548,1	149,32	548,1	54,49	548,1	26,64	548,1	-18,14	548,1	5,9	548,1	-11,35	548,1	-18,69	548,1	-0,65	548,1	14,23	548,1	14,65	548,1	0,37	548,1	-11,12	548,1	-6,98
549	621,21	549	373,4	549	155,3	549	44,78	549	26,83	549	456,55	549	278,68	549	112,96	549	33,42	549	18,51	549	500,88	549	323,47	549	146,96	549	55,77	549	29,78	549	-19,42	549	9,1	549	-13,03	549	-18,51	549	1,44	549	14,85	549	14,97	549	-0,78	549	-9,37	549	-6,62
549,9	620,33	549,9	370,93	549,9	151,3	549,9	48,09	549,9	23,41	549,9	458,3	549,9	275,52	549,9	111,19	549,9	35,26	549,9	15,47	549,9	500,61	549,9	322,75	549,9	146,58	549,9	56,09	549,9	25,15	549,9	-20,62	549,9	6,92	549,9	-15,34	549,9	-17,56	549,9	-2,46	549,9	13,93	549,9	11,54	549,9	-1,85	549,9	-9,59	549,9	-9,58
550,8	622,87	550,8	369,93	550,8	158,32	550,8	48,71	550,8	24,79	550,8	458,17	550,8	274,43	550,8	115,6	550,8	34,95	550,8	15,17	550,8	500,54	550,8	319,91	550,8	148,11	550,8	56,25	550,8	26,74	550,8	-21,53	550,8	5,88	550,8	-11,73	550,8	-17,84	550,8	-0,45	550,8	10,93	550,8	10,72	550,8	1,82	550,8	-8,58	550,8	-10,08
551,7	621,9	551,7	370,7	551,7	156,81	551,7	47,26	551,7	21,88	551,7	458,02	551,7	276,97	551,7	114,78	551,7	35,54	551,7	15,58	551,7	503,4	551,7	321,62	551,7	149,27	551,7	56,1	551,7	26,54	551,7	-18,85	551,7	5,45	551,7	-11,93	551,7	-18,3	551,7	-3,14	551,7	14,51	551,7	12,87	551,7	-0,61	551,7	-7,36	551,7	-11,13
552,6	622,67	552,6	372,34	552,6	156,98	552,6	45,87	552,6	21,82	552,6	457,53	552,6	276,53	552,6	115,17	552,6	35,58	552,6	13,68	552,6	501,81	552,6	322,66	552,6	151,3	552,6	56,97	552,6	23,17	552,6	-16,9	552,6	7,84	552,6	-10,91	552,6	-17,32	552,6	-3,04	552,6	14,6	552,6	12,47	552,6	0,82	552,6	-9,68	552,6	-8,4
553,5	623,39	553,5	371,07	553,5	157,04	553,5	47,72	553,5	20,62	553,5	456,73	553,5	275,64	553,5	113	553,5	36,88	553,5	12,74	553,5	503,03	553,5	320,72	553,5	147,36	553,5	56,65	553,5	23,23	553,5	-17,53	553,5	6,38	553,5	-12,02	553,5	-15,62	553,5	-2,85	553,5	12,36	553,5	12,24	553,5	-0,62	553,5	-6,65	553,5	-9,42
554,4	622,49	554,4	369,76	554,4	158,17	554,4	47,05	554,4	25,22	554,4	458,04	554,4	276,82	554,4	117,41	554,4	35,11	554,4	13,96	554,4	503,03	554,4	320,33	554,4	147,3	554,4	55,71	554,4	24,75	554,4	-17,11	554,4	6,77	554,4	-11,92	554,4	-17,88	554,4	-1,56	554,4	15,37	554,4	12,15	554,4	1,22	554,4	-9,87	554,4	-10,25
555,3	621,11	555,3	372,77	555,3	157,02	555,3	48,3	555,3	22,23	555,3	455,09	555,3	275,83	555,3	114,21	555,3	35,97	555,3	14,72	555,3	501,53	555,3	325,21	555,3	149,09	555,3	56,72	555,3	23,89	555,3	-18,25	555,3	8,83	555,3	-10,49	555,3	-15,84	555,3	-1,74	555,3	11,73	555,3	15,94	555,3	0,74	555,3	-7,87	555,3	-12,04
556,2	620,99	556,2	372,87	556,2	155,94	556,2	49,64	556,2	24,71	556,2	455,37	556,2	276,21	556,2	113	556,2	37,4	556,2	14,84	556,2	500,84	556,2	323,07	556,2	149,05	556,2	56,68	556,2	25,41	556,2	-19,82	556,2	8,07	556,2	-11,53	556,2	-16,85	556,2	-1,97	556,2	12,33	556,2	14,87	556,2	-0,02	556,2	-8,26	556,2	-9,5
557,1	622,14	557,1	368,8	557,1	157,83	557,1	49,49	557,1	24,5	557,1	459,22	557,1	277,07	557,1	115,42	557,1	37,39	557,1	15,75	557,1	502,85	557,1	322,78	557,1	151,76	557,1	56,75	557,1	27,44	557,1	-19,75	557,1	5,72	557,1	-8,37	557,1	-17,61	557,1	-0,08	557,1	13,65	557,1	12,93	557,1	0,36	557,1	-7,55	557,1	-7,77
558	620,25	558	372,88	558	156,55	558	44,44	558	23,67	558	455,52	558	277,11	558	114,5	558	34,24	558	15,2	558	498,08	558	321,72	558	149,09	558	55,34	558	26,72	558	-23,67	558	8,56	558	-13,53	558	-17,75	558	-1,56	558	11,91	558	13,75	558	0,31	558	-10,7	558	-9,31
558,9	621,53	558,9	369,81	558,9	156,88	558,9	47,84	558,9	25,58	558,9	455,81	558,9	276,6	558,9	113,65	558,9	35,77	558,9	15,77	558,9	501,56	558,9	319,98	558,9	148,26	558,9	57,1	558,9	24,44	558,9	-21,34	558,9	4,99	558,9	-10,99	558,9	-16,37	558,9	-1,18	558,9	10,71	558,9	11,84	558,9	0,46	558,9	-8,76	558,9	-8,63
559,8	621,09	559,8	371,15	559,8	153,84	559,8	47,35	559,8	24,63	559,8	455,85	559,8	274,36	559,8	112,71	559,8	37,64	559,8	18,12	559,8	500,58	559,8	322,53	559,8	146,98	559,8	53,98	559,8	29,58	559,8	-20,44	559,8	7,2	559,8	-13,23	559,8	-18,48	559,8	-0,17	559,8	14,04	559,8	13,05	559,8	-0,92	559,8	-9,65	559,8	-10,72
560,7	622,16	560,7	369,41	560,7	157,13	560,7	46,8	560,7	24,74	560,7	455,86	560,7	274,55	560,7	114,83	560,7	36,63	560,7	15,89	560,7	501,08	560,7	319,7	560,7	148,47	560,7	55,79	560,7	27,51	560,7	-20,98	560,7	5,93	560,7	-11,51	560,7	-16,89	560,7	-0,01	560,7	12,17	560,7	10,47	560,7	-0,78	560,7	-9,55	560,7	-8,31
561,6	621,81	561,6	367,42	561,6	158,68	561,6	44,48	561,6	24,65	561,6	456,78	561,6	273,36	561,6	117,1	561,6	32,23	561,6	16,32	561,6	502,27	561,6	318,01	561,6	150,26	561,6	53,46	561,6	26,73	561,6	-18,2	561,6	2,81	561,6	-10,51	561,6	-20,32	561,6	-2,21	561,6	14,54	561,6	11,68	561,6	2,45	561,6	-11,75	561,6	-9
562,5	619,97	562,5	368,73	562,5	156,56	562,5	48,2	562,5	20,26	562,5	456,1	562,5	274,63	562,5	112,74	562,5	36,86	562,5	12,72	562,5	499,5	562,5	319,97	562,5	147,95	562,5	57,48	562,5	22,91	562,5	-20,62	562,5	6,62	562,5	-14,88	562,5	-16,96	562,5	-3,55	562,5	11,67	562,5	12,22	562,5	-2,07	562,5	-8,99	562,5	-12,27
563,4	622,1	563,4	370,59	563,4	155,92	563,4	47,65	563,4	24,14	563,4	457,68	563,4	275,49	563,4	112,04	563,4	35,47	563,4	16,93	563,4	504,91	563,4	319,45	563,4	147,92	563,4	55,22	563,4	26,27	563,4	-17,22	563,4	6,79	563,4	-15,38	563,4	-19,7	563,4	0,54	563,4	14,38	563,4	13,99	563,4	-0,57	563,4	-11,15	563,4	-8,84
564,3	620,18	564,3	369,47	564,3	159,46	564,3	48,58	564,3	25	564,3	455,96	564,3	275,57	564,3	115,79	564,3	36,19	564,3	16,07	564,3	500,83	564,3	319,09	564,3	147,61	564,3	54,58	564,3	26,58	564,3	-21,13	564,3	7,23	564,3	-11,66	564,3	-17,37	564,3	1,64	564,3	11,73	564,3	12,8	564,3	1,41	564,3	-7,94	564,3	-8,55
565,2	623,21	565,2	369,3	565,2	154,76	565,2	46,31	565,2	24,76	565,2	458,67	565,2	273,41	565,2	111,41	565,2	34,02	565,2	16,69	565,2	502,89	565,2	319,02	565,2	147,72	565,2	53,91	565,2	26,83	565,2	-18,81	565,2	2,84	565,2	-12,95	565,2	-16,64	565,2	2,07	565,2	13,6	565,2	9,5	565,2	-1,2	565,2	-8,99	565,2	-9,45
566,1	624,55	566,1	370,42	566,1	156,89	566,1	46,98	566,1	24,54	566,1	458,31	566,1	274,47	566,1	115,06	566,1	37,06	566,1	17,15	566,1	503,63	566,1	321,9	566,1	150,3	566,1	56,82	566,1	27,53	566,1	-17,04	566,1	7,08	566,1	-11,24	566,1	-16,22	566,1	1,68	566,1	13,51	566,1	11,13	566,1	-0,4	566,1	-8,72	566,1	-8,37
567	618,92	567	369,08	567	158,27	567	48,59	567	22,99	567	454,19	567	274,96	567	113,03	567	36,38	567	13,2	567	499,21	567	320,65	567	149,19	567	56,6	567	24,52	567	-21,19	567	5,71	567	-12,41	567	-16,22	567	-1,76	567	10,72	567	11,86	567	0,63	567	-8,77	567	-10,4
567,9	623,96	567,9	369,84	567,9	155,37	567,9	49,02	567,9	24,03	567,9	460,48	567,9	273,51	567,9	111,9	567,9	34,97	567,9	17,06	567,9	504,96	567,9	320,02	567,9	148,41	567,9	56,8	567,9	27,04	567,9	-18,95	567,9	4,25	567,9	-14,99	567,9	-19,3	567,9	0,51	567,9	14,01	567,9	11,02	567,9	-2,49	567,9	-9,42	567,9	-8,77
568,8	621,93	568,8	370,64	568,8	156,5	568,8	49,42	568,8	24,61	568,8	456,38	568,8	275,5	568,8	113,76	568,8	38,02	568,8	17,34	568,8	503,04	568,8	320,27	568,8	146,52	568,8	56,1	568,8	24,95	568,8	-18,6	568,8	4,02	568,8	-13,9	568,8	-13,87	568,8	-0,79	568,8	12,33	568,8	10,78	568,8	-0,63	568,8	-6,87	568,8	-10,51
569,7	625,55	569,7	374,27	569,7	155,53	569,7	48,78	569,7	23,04	569,7	458,14	569,7	278,59	569,7	111,85	569,7	35,79	569,7	14,18	569,7	503,53	569,7	323,4	569,7	147,63	569,7	54,46	569,7	27,65	569,7	-18,28	569,7	8,11	569,7	-13,14	569,7	-19,71	569,7	-0,68	569,7	12,73	569,7	13,26	569,7	-1,95	569,7	-9,73	569,7	-8,46
570,6	618,65	570,6	368,42	570,6	155,35	570,6	48,45	570,6	24,04	570,6	453,09	570,6	273,76	570,6	113,11	570,6	35,19	570,6	16,35	570,6	499,84	570,6	319,75	570,6	147,88	570,6	53,14	570,6	27,76	570,6	-23,27	570,6	6,32	570,6	-14,78	570,6	-18,91	570,6	0,1	570,6	10,71	570,6	13,62	570,6	-2,37	570,6	-11,14	570,6	-9,46
571,5	623,95	571,5	370,4	571,5	155,26	571,5	46,12	571,5	23,27	571,5	457,85	571,5	274,72	571,5	113,51	571,5	35,78	571,5	15,41	571,5	501,42	571,5	321,96	571,5	148,47	571,5	55,65	571,5	28,53	571,5	-20,78	571,5	5,92	571,5	-14,39	571,5	-17,76	571,5	-0,42	571,5	13,18	571,5	12,42	571,5	-1,22	571,5	-10,09	571,5	-7,7
572,4	620,67	572,4	371,44	572,4	155,4	572,4	48,09	572,4	21,87	572,4	455,19	572,4	276,97	572,4	113,62	572,4	34,58	572,4	13,8	572,4	499,37	572,4	321,82	572,4	149,65	572,4	53,6	572,4	25,27	572,4	-20,31	572,4	7,25	572,4	-13,94	572,4	-19,47	572,4	-0,27	572,4	12,45	572,4	11,37	572,4	-2,52	572,4	-10,34	572,4	-9,06
573,3	623,69	573,3	368,9	573,3	158,2	573,3	48,78	573,3	22,41	573,3	457,71	573,3	275,18	573,3	115,26	573,3	36,21	573,3	13,92	573,3	500,16	573,3	320,23	573,3	150,42	573,3	56,02	573,3	23,65	573,3	-20,32	573,3	5,82	573,3	-11,79	573,3	-16,64	573,3	-1,46	573,3	12,01	573,3	12,38	573,3	-0,86	573,3	-9,44	573,3	-8,23
574,2	621,26	574,2	373,87	574,2	157,43	574,2	47,69	574,2	24,13	574,2	455,8	574,2	277,65	574,2	117,34	574,2	35,89	574,2	16,66	574,2	501,09	574,2	324,79	574,2	151,64	574,2	54,59	574,2	26,32	574,2	-23,25	574,2	9,56	574,2	-11,96	574,2	-19,28	574,2	-0,26	574,2	10,5	574,2	13,78	574,2	-0,56	574,2	-11,12	574,2	-8,9
575,1	621,91	575,1	369,79	575,1	159,22	575,1	47,94	575,1	25,89	575,1	457,32	575,1	274,25	575,1	116,02	575,1	34,22	575,1	18,22	575,1	501,42	575,1	320,65	575,1	150,34	575,1	55,29	575,1	29,6	575,1	-20,1	575,1	5,54	575,1	-12,26	575,1	-17,62	575,1	0,46	575,1	12,68	575,1	10,26	575,1	-1,61	575,1	-10,12	575,1	-8,03
576	623,07	576	372,25	576	158,57	576	47,38	576	26,56	576	457,32	576	277,71	576	114,72	576	36,87	576	17,8	576	501,07	576	321,63	576	149,47	576	59,36	576	28,95	576	-20,46	576	7,05	576	-12,23	576	-16,58	576	2,64	576	11,01	576	12,72	576	-0,62	576	-9,52	576	-10,11
576,9	619,73	576,9	371,26	576,9	155,23	576,9	44,03	576,9	22,08	576,9	454,45	576,9	275,01	576,9	113,96	576,9	32,53	576,9	12,85	576,9	501,58	576,9	321,06	576,9	147,37	576,9	53,44	576,9	24,83	576,9	-20,97	576,9	6,65	576,9	-14,15	576,9	-16,89	576,9	-1,91	576,9	10,97	576,9	12,98	576,9	-1,9	576,9	-8,66	576,9	-8,98
577,8	622,48	577,8	371,96	577,8	155,53	577,8	49,21	577,8	21,88	577,8	456,83	577,8	276,45	577,8	111,22	577,8	34,92	577,8	15,02	577,8	500,45	577,8	320,35	577,8	145,73	577,8	54,5	577,8	25,74	577,8	-21,81	577,8	2,89	577,8	-15,24	577,8	-18,63	577,8	-2,16	577,8	10,8	577,8	10,94	577,8	-1,33	577,8	-10,73	577,8	-10,73
578,7	621,7	578,7	371,28	578,7	156,63	578,7	47,88	578,7	23,96	578,7	454,88	578,7	277,78	578,7	114,63	578,7	34,45	578,7	18,86	578,7	501,56	578,7	323,59	578,7	149,45	578,7	56	578,7	27,65	578,7	-18,27	578,7	5,8	578,7	-14,17	578,7	-15,92	578,7	-0,91	578,7	12,73	578,7	11,81	578,7	-3,17	578,7	-9,43	578,7	-8,41
579,6	620,62	579,6	372	579,6	156,07	579,6	47,73	579,6	22,88	579,6	454,91	579,6	275,8	579,6	113,82	579,6	36,65	579,6	14,5	579,6	499,48	579,6	321,43	579,6	149,39	579,6	56,44	579,6	26,95	579,6	-22,98	579,6	7,47	579,6	-12,01	579,6	-16,46	579,6	-0,18	579,6	9,56	579,6	12	579,6	-0,69	579,6	-7,97	579,6	-9,17
580,5	621,71	580,5	370,53	580,5	158,53	580,5	49,08	580,5	26,52	580,5	457,6	580,5	277,09	580,5	115,24	580,5	37,28	580,5	18,18	580,5	504,13	580,5	322,03	580,5	149,91	580,5	56,28	580,5	30,72	580,5	-17,84	580,5	7,83	580,5	-11,56	580,5	-15,22	580,5	3,48	580,5	13,38	580,5	13,62	580,5	-1,68	580,5	-8,47	580,5	-8,38
581,4	623,96	581,4	371,05	581,4	156,85	581,4	48,99	581,4	24,77	581,4	455,64	581,4	277,34	581,4	112,29	581,4	36,54	581,4	16,65	581,4	501,9	581,4	324,18	581,4	148,52	581,4	57,5	581,4	27,21	581,4	-21,74	581,4	5,22	581,4	-15,39	581,4	-17,14	581,4	-0,68	581,4	10,28	581,4	12,08	581,4	-3,17	581,4	-8,04	581,4	-10,59
582,3	622,88	582,3	371,15	582,3	156,86	582,3	46,94	582,3	20,92	582,3	455,77	582,3	276,04	582,3	114,08	582,3	35,63	582,3	12,73	582,3	500,42	582,3	321,07	582,3	150,89	582,3	55,36	582,3	22,85	582,3	-22,03	582,3	3,52	582,3	-11,94	582,3	-17,93	582,3	-3,56	582,3	10,51	582,3	11,71	582,3	-1,92	582,3	-9,84	582,3	-13,07
583,2	621,24	583,2	369,88	583,2	156,09	583,2	48,39	583,2	26,41	583,2	456,01	583,2	274,6	583,2	115,02	583,2	36,43	583,2	19,34	583,2	503,02	583,2	320,94	583,2	148,9	583,2	56,96	583,2	31,12	583,2	-19,83	583,2	7,45	583,2	-14,89	583,2	-16,32	583,2	3,86	583,2	10,18	583,2	11,27	583,2	-1,72	583,2	-8,2	583,2	-10,1
584,1	622,75	584,1	368,66	584,1	155,42	584,1	46,15	584,1	25,04	584,1	456,86	584,1	276,13	584,1	112,71	584,1	35,15	584,1	16,15	584,1	502,82	584,1	322,87	584,1	148,81	584,1	54,59	584,1	28,65	584,1	-18,75	584,1	4,53	584,1	-13,53	584,1	-18,75	584,1	0,01	584,1	11,35	584,1	10,94	584,1	-3,82	584,1	-11,59	584,1	-8,65
585	621,46	585	371,39	585	155,99	585	47,24	585	23,89	585	456,3	585	274,79	585	114,66	585	36,51	585	17,8	585	501,32	585	320,29	585	150,76	585	55,89	585	26,53	585	-22,6	585	3,94	585	-12,28	585	-16,9	585	0,42	585	8,25	585	10,32	585	-1,35	585	-10,14	585	-11,74
585,9	621,13	585,9	367,05	585,9	157,76	585,9	50,62	585,9	22,93	585,9	455,15	585,9	270,65	585,9	113,89	585,9	39,31	585,9	13,44	585,9	500,71	585,9	316,36	585,9	147,32	585,9	56,57	585,9	24,93	585,9	-20,83	585,9	2,3	585,9	-13,73	585,9	-16,53	585,9	-0,28	585,9	11,14	585,9	8,7	585,9	-0,37	585,9	-8,94	585,9	-10,42
586,8	619,09	586,8	367,29	586,8	158,71	586,8	48,23	586,8	24,38	586,8	453	586,8	272,51	586,8	115,87	586,8	35,91	586,8	17,23	586,8	498,63	586,8	318,15	586,8	149,5	586,8	55,18	586,8	28,41	586,8	-22,66	586,8	1,63	586,8	-12,55	586,8	-15,52	586,8	-0,29	586,8	10,06	586,8	7,75	586,8	-1,42	586,8	-10,33	586,8	-9,19
587,7	622,35	587,7	372,9	587,7	154,31	587,7	46,61	587,7	29,4	587,7	457,42	587,7	277,06	587,7	110,23	587,7	34,66	587,7	19,89	587,7	501,39	587,7	322,29	587,7	145,64	587,7	56,04	587,7	28,83	587,7	-23,95	587,7	4,59	587,7	-16,58	587,7	-17,33	587,7	2,54	587,7	11,02	587,7	11,23	587,7	-2,6	587,7	-10,64	587,7	-5,95
588,6	622,81	588,6	368,47	588,6	157,76	588,6	51,23	588,6	22,57	588,6	454,47	588,6	274,41	588,6	115,6	588,6	38,04	588,6	15,69	588,6	499,69	588,6	319,45	588,6	149,18	588,6	57,29	588,6	25,51	588,6	-22,74	588,6	4,55	588,6	-12,49	588,6	-15,55	588,6	-2,23	588,6	10,53	588,6	10,62	588,6	-1,31	588,6	-8,95	588,6	-9,27
589,5	624,24	589,5	370,62	589,5	156,57	589,5	46,7	589,5	22,09	589,5	456,85	589,5	274,72	589,5	112,3	589,5	33,94	589,5	14,02	589,5	503,12	589,5	320,03	589,5	146,43	589,5	55,43	589,5	24,33	589,5	-19,4	589,5	3,8	589,5	-16,74	589,5	-18,43	589,5	-1,55	589,5	11,03	589,5	10,94	589,5	-3,12	589,5	-8,93	589,5	-11,38
590,4	624,63	590,4	371,36	590,4	157,94	590,4	48,46	590,4	23,81	590,4	458,52	590,4	277,14	590,4	116,66	590,4	36,06	590,4	17,07	590,4	502,29	590,4	322,7	590,4	152,94	590,4	56,35	590,4	28,99	590,4	-20,33	590,4	6,06	590,4	-10,1	590,4	-17,57	590,4	0,13	590,4	11,78	590,4	11,9	590,4	-0,52	590,4	-6,89	590,4	-8,81
591,3	623,53	591,3	371,47	591,3	156,23	591,3	48,53	591,3	24,42	591,3	459,16	591,3	276,78	591,3	113,54	591,3	36,6	591,3	16,52	591,3	501,58	591,3	322,4	591,3	146,2	591,3	56,04	591,3	28,33	591,3	-22	591,3	5,82	591,3	-15,72	591,3	-16,08	591,3	0,71	591,3	9,66	591,3	12,04	591,3	-3,94	591,3	-9,09	591,3	-8,25
592,2	622,25	592,2	371,61	592,2	159,38	592,2	45,87	592,2	24,32	592,2	455,46	592,2	276,65	592,2	116,5	592,2	35,27	592,2	14,28	592,2	502	592,2	321,48	592,2	150,13	592,2	55,29	592,2	27,81	592,2	-23,31	592,2	4,37	592,2	-11,9	592,2	-19,04	592,2	1,26	592,2	9,2	592,2	11,31	592,2	-1,47	592,2	-10,55	592,2	-9,67
593,1	620,06	593,1	369,73	593,1	157,7	593,1	49,35	593,1	22,53	593,1	454,32	593,1	275,41	593,1	115,96	593,1	39,2	593,1	15,75	593,1	502,14	593,1	319,83	593,1	150,9	593,1	57,77	593,1	24,57	593,1	-20,55	593,1	4,34	593,1	-11,75	593,1	-16,16	593,1	-2,37	593,1	10,29	593,1	10,88	593,1	-0,42	593,1	-9,42	593,1	-9,34
594	622,59	594	368,33	594	155,76	594	46,61	594	23,22	594	456,8	594	276,01	594	114,21	594	34,56	594	14,84	594	501,93	594	321,97	594	146,74	594	55,96	594	26,96	594	-21,43	594	2,7	594	-15	594	-19,87	594	1,88	594	9	594	9,54	594	-3,43	594	-10,51	594	-10,1
594,9	625,12	594,9	369,67	594,9	157,09	594,9	49,94	594,9	24	594,9	458,22	594,9	274,35	594,9	115,15	594,9	38,37	594,9	16,41	594,9	504,44	594,9	321,13	594,9	150	594,9	58,16	594,9	28,18	594,9	-19,78	594,9	6,46	594,9	-13,48	594,9	-15,58	594,9	1,64	594,9	9,52	594,9	11,46	594,9	-1,36	594,9	-8,44	594,9	-7,2
595,8	621,18	595,8	369,52	595,8	157,52	595,8	45,58	595,8	24,95	595,8	454,04	595,8	275,51	595,8	113,36	595,8	34,95	595,8	15,85	595,8	501,5	595,8	321,78	595,8	145,41	595,8	55,29	595,8	24,12	595,8	-20,44	595,8	5,63	595,8	-14,45	595,8	-19,91	595,8	-2,44	595,8	10,26	595,8	11,02	595,8	-1,13	595,8	-12,33	595,8	-10,16
596,7	622,22	596,7	371,73	596,7	157,18	596,7	46,78	596,7	26,63	596,7	456,28	596,7	277,2	596,7	115,25	596,7	35,08	596,7	16,17	596,7	499,22	596,7	321,07	596,7	149,28	596,7	53,98	596,7	25,82	596,7	-23,09	596,7	4,84	596,7	-12,07	596,7	-21	596,7	-1,01	596,7	9,49	596,7	10,97	596,7	-1,93	596,7	-11,53	596,7	-9,45
597,6	623,25	597,6	373,62	597,6	157,97	597,6	49,9	597,6	26,23	597,6	457,53	597,6	274,81	597,6	114,69	597,6	36,95	597,6	18,52	597,6	502,23	597,6	320,93	597,6	146,59	597,6	56,99	597,6	30,18	597,6	-21,09	597,6	6,41	597,6	-17,67	597,6	-18,47	597,6	3,32	597,6	9,17	597,6	10,12	597,6	-3,88	597,6	-10,73	597,6	-7,76
598,5	621,09	598,5	370,09	598,5	156,32	598,5	47,79	598,5	24,52	598,5	454,6	598,5	275,96	598,5	112,99	598,5	34,67	598,5	16,7	598,5	501,79	598,5	321,18	598,5	146,94	598,5	55,08	598,5	28,94	598,5	-21	598,5	5,05	598,5	-15,53	598,5	-20,81	598,5	0,35	598,5	9,07	598,5	10,12	598,5	-5,32	598,5	-12,57	598,5	-10
599,4	619,71	599,4	370,51	599,4	154,57	599,4	46,89	599,4	24,69	599,4	453,4	599,4	275,77	599,4	113,37	599,4	36,43	599,4	15,92	599,4	500,45	599,4	321,55	599,4	146,65	599,4	56,77	599,4	25,3	599,4	-23,59	599,4	4,31	599,4	-14,23	599,4	-18,3	599,4	-3,99	599,4	7,94	599,4	8,77	599,4	-2,87	599,4	-11,18	599,4	-10,9
600,3	623,52	600,3	372,46	600,3	157,71	600,3	44,75	600,3	27,59	600,3	456,83	600,3	274,62	600,3	113,12	600,3	30,86	600,3	18,55	600,3	501,2	600,3	321,64	600,3	147,35	600,3	51,52	600,3	27,64	600,3	-21,08	600,3	5,71	600,3	-14,81	600,3	-21,41	600,3	0,8	600,3	9,64	600,3	10,7	600,3	-3,49	600,3	-12,71	600,3	-9,37
601,2	622,34	601,2	372,88	601,2	156,63	601,2	49,17	601,2	24,13	601,2	454,87	601,2	278,48	601,2	114,62	601,2	35,56	601,2	14,69	601,2	498,82	601,2	321,48	601,2	147,95	601,2	55,37	601,2	24,01	601,2	-24,05	601,2	6,03	601,2	-14,56	601,2	-18,34	601,2	-1,98	601,2	8,8	601,2	11,22	601,2	-1,27	601,2	-9,59	601,2	-11,21
602,1	624,06	602,1	370,44	602,1	157,97	602,1	49,68	602,1	23,97	602,1	457,6	602,1	276,82	602,1	115,05	602,1	36,13	602,1	14,44	602,1	503,44	602,1	320,38	602,1	149,22	602,1	55,74	602,1	24,85	602,1	-20,82	602,1	2,46	602,1	-12,73	602,1	-18,75	602,1	-1,39	602,1	10,7	602,1	10,46	602,1	-2,02	602,1	-12,28	602,1	-8,68
603	624,37	603	373,11	603	161,09	603	49,18	603	24,98	603	455,16	603	277,51	603	116,86	603	35,97	603	19,19	603	501,8	603	323,11	603	150,11	603	55,57	603	29	603	-22,7	603	6,49	603	-11,24	603	-18,54	603	-0,01	603	9,11	603	12,9	603	-1,15	603	-10,34	603	-9,76
603,9	621,8	603,9	372,93	603,9	156,98	603,9	49,03	603,9	23,34	603,9	456,64	603,9	276,26	603,9	115,91	603,9	37,16	603,9	16,03	603,9	501,97	603,9	321,4	603,9	148,75	603,9	57,46	603,9	27,55	603,9	-21,4	603,9	3,33	603,9	-12,78	603,9	-17,61	603,9	-2,39	603,9	7,59	603,9	11,61	603,9	-2,95	603,9	-11,53	603,9	-11,08
604,8	620,9	604,8	371,71	604,8	156,83	604,8	48,92	604,8	23,1	604,8	453,11	604,8	276,91	604,8	112,46	604,8	37,45	604,8	15,09	604,8	501,07	604,8	325,13	604,8	147,06	604,8	55,72	604,8	26,77	604,8	-24,91	604,8	6,35	604,8	-14,48	604,8	-17,62	604,8	-0,35	604,8	7,69	604,8	10,45	604,8	-2,78	604,8	-10,17	604,8	-9,68
605,7	623,53	605,7	375,7	605,7	157,49	605,7	48,03	605,7	23,09	605,7	454,44	605,7	276,53	605,7	114,49	605,7	36,17	605,7	15,15	605,7	498,96	605,7	323,46	605,7	149,38	605,7	56,41	605,7	29,92	605,7	-23,22	605,7	7,65	605,7	-12,72	605,7	-15,93	605,7	1,72	605,7	8,36	605,7	11,15	605,7	-1,56	605,7	-9,63	605,7	-9,94
606,6	618,97	606,6	372,03	606,6	160,8	606,6	46,78	606,6	21,83	606,6	453,03	606,6	276,28	606,6	116	606,6	34,52	606,6	15,85	606,6	498,05	606,6	323,66	606,6	149,6	606,6	53,38	606,6	26,35	606,6	-24,47	606,6	7,11	606,6	-10,63	606,6	-17,28	606,6	-4,71	606,6	5,77	606,6	11,08	606,6	0,75	606,6	-11,94	606,6	-11,83
607,5	621,59	607,5	371,47	607,5	155,62	607,5	47,58	607,5	24,07	607,5	454,93	607,5	276,03	607,5	110,81	607,5	35,69	607,5	17,1	607,5	501,98	607,5	320,86	607,5	145,66	607,5	58,07	607,5	26,63	607,5	-21,65	607,5	5,73	607,5	-16,33	607,5	-17,11	607,5	-0,71	607,5	7,93	607,5	10,88	607,5	-4,35	607,5	-10,6	607,5	-10,09
608,4	623,97	608,4	371,03	608,4	157,85	608,4	49,33	608,4	20,72	608,4	456,78	608,4	277,15	608,4	115,3	608,4	36,61	608,4	15,13	608,4	500,55	608,4	323,28	608,4	151,39	608,4	55,78	608,4	28,48	608,4	-24,08	608,4	4,83	608,4	-12,47	608,4	-18,08	608,4	-1,4	608,4	7,77	608,4	11,39	608,4	-3,26	608,4	-9,41	608,4	-12,03
609,3	622,24	609,3	371,37	609,3	158,59	609,3	47,28	609,3	23,91	609,3	457,07	609,3	276,08	609,3	114,45	609,3	35,47	609,3	15,57	609,3	500,49	609,3	322,76	609,3	150,42	609,3	57,93	609,3	27,11	609,3	-21,12	609,3	5,82	609,3	-10,43	609,3	-17,25	609,3	0,17	609,3	9,92	609,3	10,79	609,3	-0,12	609,3	-10,59	609,3	-6,46
610,2	621,07	610,2	369,43	610,2	158,76	610,2	49,44	610,2	22,44	610,2	453,52	610,2	275,8	610,2	116,7	610,2	34,98	610,2	15,51	610,2	499,01	610,2	320,83	610,2	150,32	610,2	55,6	610,2	27,21	610,2	-23,61	610,2	4,76	610,2	-13,57	610,2	-17,52	610,2	-0,25	610,2	7,51	610,2	9,71	610,2	-0,19	610,2	-9,29	610,2	-10,38
611,1	623,38	611,1	370,21	611,1	156,49	611,1	49,11	611,1	20,28	611,1	456,33	611,1	274,87	611,1	113,56	611,1	35,35	611,1	12,89	611,1	502,33	611,1	322,24	611,1	146,26	611,1	56,6	611,1	23,12	611,1	-22,52	611,1	2,92	611,1	-14,19	611,1	-17,67	611,1	-4,43	611,1	8,25	611,1	9,54	611,1	-2,82	611,1	-10,33	611,1	-12,02
612	624,09	612	370,82	612	158,83	612	47,55	612	22,8	612	458,08	612	274,66	612	114,29	612	36,39	612	14,24	612	502,23	612	320,65	612	149,54	612	55,71	612	26,23	612	-20,51	612	3,42	612	-13,73	612	-19,15	612	-2,99	612	10,4	612	12,03	612	-1,51	612	-10,6	612	-11,79
612,9	621,7	612,9	370,07	612,9	157,33	612,9	47,68	612,9	24,4	612,9	454,42	612,9	276,56	612,9	114,09	612,9	36,67	612,9	16,66	612,9	499,11	612,9	320,76	612,9	149,52	612,9	57,28	612,9	29,24	612,9	-22,87	612,9	3,74	612,9	-10,74	612,9	-16,5	612,9	0,51	612,9	7,45	612,9	8,82	612,9	-2,34	612,9	-10,77	612,9	-10,85
613,8	623,51	613,8	370,14	613,8	156,1	613,8	49,22	613,8	21,53	613,8	457,69	613,8	274,58	613,8	112,52	613,8	37,47	613,8	15,93	613,8	502,13	613,8	320,32	613,8	148,93	613,8	57,55	613,8	26,15	613,8	-19,41	613,8	2,06	613,8	-13,13	613,8	-17,23	613,8	0,43	613,8	10,91	613,8	9,61	613,8	-2,62	613,8	-10,4	613,8	-8,67
614,7	622,79	614,7	371,19	614,7	154,44	614,7	50,91	614,7	23,42	614,7	455,86	614,7	275,62	614,7	111,35	614,7	36,53	614,7	15,12	614,7	501,93	614,7	320,97	614,7	146,44	614,7	58,78	614,7	27,81	614,7	-21,72	614,7	2,83	614,7	-18,39	614,7	-15,18	614,7	1,98	614,7	8,93	614,7	7,92	614,7	-5,45	614,7	-9,75	614,7	-8,17
615,6	620,18	615,6	371,83	615,6	159,88	615,6	47,73	615,6	22,41	615,6	453,37	615,6	276,77	615,6	116,6	615,6	37,65	615,6	15,42	615,6	499,21	615,6	323,13	615,6	149,97	615,6	55,85	615,6	25,02	615,6	-23,13	615,6	5,51	615,6	-12,34	615,6	-20,21	615,6	-2,67	615,6	6,4	615,6	9,38	615,6	-2,77	615,6	-12,72	615,6	-11,21
616,5	621,64	616,5	371,08	616,5	159,35	616,5	47,79	616,5	24,22	616,5	454,45	616,5	274,86	616,5	115,28	616,5	36,62	616,5	17,8	616,5	500,39	616,5	321,26	616,5	147,3	616,5	57,12	616,5	28,27	616,5	-24,22	616,5	4,67	616,5	-14,24	616,5	-17,26	616,5	-0,12	616,5	6,38	616,5	8,44	616,5	-3,24	616,5	-10,23	616,5	-10,66
617,4	620,22	617,4	372,4	617,4	155,42	617,4	49,8	617,4	19,3	617,4	451,38	617,4	276,25	617,4	112,96	617,4	37,98	617,4	12,3	617,4	498,68	617,4	321,88	617,4	147,9	617,4	57,14	617,4	25,05	617,4	-23,37	617,4	5	617,4	-12,97	617,4	-17,53	617,4	-3,06	617,4	7,5	617,4	9,95	617,4	-4,1	617,4	-10,02	617,4	-12,21
618,3	622,04	618,3	370,66	618,3	161,06	618,3	49,08	618,3	20,87	618,3	454,14	618,3	275,65	618,3	116,93	618,3	37,27	618,3	16,67	618,3	499,3	618,3	321,36	618,3	150,88	618,3	58	618,3	28,35	618,3	-24,87	618,3	2,95	618,3	-11,38	618,3	-17,15	618,3	-0,65	618,3	5,51	618,3	9,37	618,3	0,45	618,3	-11,35	618,3	-10,47
619,2	622,84	619,2	374,08	619,2	155	619,2	50,07	619,2	24,6	619,2	454,7	619,2	278,03	619,2	114,05	619,2	37,66	619,2	16,02	619,2	498,81	619,2	324,53	619,2	147,23	619,2	57,21	619,2	27,16	619,2	-24,49	619,2	8,63	619,2	-14,92	619,2	-16,33	619,2	-0,21	619,2	5,67	619,2	12,4	619,2	-2,66	619,2	-9,68	619,2	-10,54
620,1	622,51	620,1	373,33	620,1	158,76	620,1	45,76	620,1	21,28	620,1	456,1	620,1	277,89	620,1	116,15	620,1	34,66	620,1	12,83	620,1	501,58	620,1	321,96	620,1	150,28	620,1	55,64	620,1	24,31	620,1	-23,48	620,1	4,79	620,1	-11,98	620,1	-17,43	620,1	-1,5	620,1	7,16	620,1	9,8	620,1	-1,96	620,1	-10,81	620,1	-11,27
621	621,1	621	370,41	621	155,44	621	50,13	621	22,09	621	451,9	621	275,34	621	112,8	621	36,14	621	15,63	621	498,61	621	321,21	621	146,7	621	55,89	621	25,61	621	-24	621	5,06	621	-15,38	621	-18,91	621	-1,67	621	5,37	621	10,94	621	-3,67	621	-8,15	621	-11,35
621,9	620,76	621,9	373,69	621,9	159,03	621,9	46,37	621,9	24,61	621,9	454,49	621,9	279,25	621,9	115,31	621,9	35,15	621,9	17,66	621,9	502,51	621,9	323,28	621,9	149,88	621,9	56,04	621,9	28,04	621,9	-21,76	621,9	6,73	621,9	-13,16	621,9	-15,39	621,9	0,49	621,9	7,81	621,9	11,8	621,9	-2,25	621,9	-9,27	621,9	-10,47
622,8	623,95	622,8	371,92	622,8	156,56	622,8	47,55	622,8	21,27	622,8	456,15	622,8	276,6	622,8	114,69	622,8	36,72	622,8	14,18	622,8	502,69	622,8	322,86	622,8	148,08	622,8	54,09	622,8	25,13	622,8	-20,55	622,8	4,8	622,8	-14,05	622,8	-19,81	622,8	-3,68	622,8	9,77	622,8	9,89	622,8	-3,08	622,8	-10,3	622,8	-9,29
623,7	623,04	623,7	370,68	623,7	155,33	623,7	48,83	623,7	26,44	623,7	456,09	623,7	275,88	623,7	111,3	623,7	34,68	623,7	16,05	623,7	502,72	623,7	321,49	623,7	147,15	623,7	56,39	623,7	27,41	623,7	-22,41	623,7	4,43	623,7	-14,65	623,7	-17,96	623,7	1,49	623,7	7,38	623,7	9,68	623,7	-3,4	623,7	-10,68	623,7	-8,86
624,6	624,28	624,6	372	624,6	156,93	624,6	47,35	624,6	22,11	624,6	457,25	624,6	275	624,6	113,19	624,6	35,18	624,6	11,76	624,6	502,78	624,6	321,04	624,6	148,89	624,6	54,91	624,6	25,38	624,6	-20,95	624,6	4,85	624,6	-13,46	624,6	-17,4	624,6	-0,57	624,6	7,87	624,6	8,41	624,6	-2,66	624,6	-11,47	624,6	-11,07
625,5	623,4	625,5	372,24	625,5	158,06	625,5	49,8	625,5	23,9	625,5	454,27	625,5	276,72	625,5	115,82	625,5	36,03	625,5	14,86	625,5	502,08	625,5	323,44	625,5	148,87	625,5	56,35	625,5	25,95	625,5	-23,07	625,5	5,69	625,5	-13,75	625,5	-16,03	625,5	-1,32	625,5	5,07	625,5	11,18	625,5	-3,83	625,5	-10,97	625,5	-9,74
626,4	620,16	626,4	373,2	626,4	157,37	626,4	46,48	626,4	24,46	626,4	455,88	626,4	275,96	626,4	111,94	626,4	37,16	626,4	15,53	626,4	501,96	626,4	321,4	626,4	146	626,4	57,31	626,4	28,33	626,4	-23,4	626,4	5,05	626,4	-16,54	626,4	-17,14	626,4	1,79	626,4	6,75	626,4	9,52	626,4	-3,74	626,4	-12,36	626,4	-9,72
627,3	621,63	627,3	371,53	627,3	153,99	627,3	45,84	627,3	21,58	627,3	454,65	627,3	274,38	627,3	113,65	627,3	36,4	627,3	14,18	627,3	501,51	627,3	320,74	627,3	146,41	627,3	54,2	627,3	24,81	627,3	-22,79	627,3	4,12	627,3	-17,87	627,3	-17,42	627,3	-1,76	627,3	5,84	627,3	10,22	627,3	-4,24	627,3	-10,55	627,3	-12,68
628,2	621,21	628,2	371,23	628,2	156,09	628,2	51,75	628,2	23,28	628,2	454,82	628,2	275,93	628,2	113,46	628,2	38,01	628,2	14,98	628,2	499,5	628,2	320,17	628,2	147,16	628,2	56,87	628,2	26,04	628,2	-24,1	628,2	1,23	628,2	-15,61	628,2	-15,35	628,2	-4,5	628,2	3,8	628,2	8,37	628,2	-2,56	628,2	-7,82	628,2	-12,26
629,1	623,25	629,1	372,18	629,1	158,1	629,1	50,23	629,1	21,71	629,1	455,5	629,1	276,42	629,1	111,58	629,1	38	629,1	15,67	629,1	501,98	629,1	323,4	629,1	150,07	629,1	58,65	629,1	24,91	629,1	-20,49	629,1	5,63	629,1	-12,12	629,1	-15,56	629,1	-2,64	629,1	8,3	629,1	9,93	629,1	-4,57	629,1	-8,72	629,1	-11,57
630	622,3	630	371,66	630	158,28	630	46,85	630	21,96	630	454,81	630	278,15	630	111,08	630	35,54	630	13,98	630	499,91	630	323,67	630	147,72	630	55,01	630	26,61	630	-23,01	630	4,47	630	-12,9	630	-17,89	630	-1,5	630	6,5	630	10,45	630	-2,43	630	-10,8	630	-11,85
630,9	620,14	630,9	371,5	630,9	158,62	630,9	51,12	630,9	25,68	630,9	451,6	630,9	276,67	630,9	113,95	630,9	38,51	630,9	14,17	630,9	496,21	630,9	323,52	630,9	147,54	630,9	58,19	630,9	26,58	630,9	-24,45	630,9	4,41	630,9	-16,33	630,9	-15,49	630,9	1,95	630,9	5,42	630,9	8,81	630,9	-4,17	630,9	-7,25	630,9	-8,49
631,8	622,92	631,8	369,85	631,8	156,83	631,8	47,37	631,8	22,17	631,8	455,09	631,8	273,32	631,8	114,34	631,8	36,33	631,8	14,6	631,8	502,2	631,8	320,48	631,8	146,89	631,8	57,41	631,8	25,29	631,8	-23,34	631,8	4,18	631,8	-14,44	631,8	-18,66	631,8	-0,82	631,8	6,69	631,8	8,19	631,8	-4,52	631,8	-11,51	631,8	-12,15
632,7	621,67	632,7	371,73	632,7	157,02	632,7	51,06	632,7	23,98	632,7	452,1	632,7	276,43	632,7	111,72	632,7	37,28	632,7	13,96	632,7	499,07	632,7	320,89	632,7	146,44	632,7	57,21	632,7	25,55	632,7	-23,57	632,7	5,45	632,7	-14,83	632,7	-17,96	632,7	-0,36	632,7	5,39	632,7	9,44	632,7	-2,64	632,7	-9,98	632,7	-10,71
633,6	623,77	633,6	371,78	633,6	157,84	633,6	46,72	633,6	22,97	633,6	455,72	633,6	275,94	633,6	113,75	633,6	34,09	633,6	14,32	633,6	503,81	633,6	324,7	633,6	150,02	633,6	56,84	633,6	25,87	633,6	-22,49	633,6	4,83	633,6	-12,98	633,6	-19,63	633,6	-1,85	633,6	6,13	633,6	10,39	633,6	-4,15	633,6	-12,42	633,6	-11,33
634,5	621,73	634,5	373,36	634,5	155,68	634,5	50,05	634,5	25,57	634,5	456,48	634,5	278,32	634,5	114,34	634,5	37,69	634,5	17,13	634,5	500,94	634,5	323,81	634,5	148,97	634,5	58,48	634,5	28,78	634,5	-23,2	634,5	6,61	634,5	-14,87	634,5	-18,55	634,5	0,73	634,5	6,41	634,5	10,83	634,5	-5,45	634,5	-10,69	634,5	-8,41
635,4	623,13	635,4	370,67	635,4	159,33	635,4	51,39	635,4	23,64	635,4	454,84	635,4	274,97	635,4	113,82	635,4	39,22	635,4	16,09	635,4	502,82	635,4	320,62	635,4	147,5	635,4	57,71	635,4	29,3	635,4	-22,5	635,4	4,71	635,4	-14,84	635,4	-16,88	635,4	0,28	635,4	5,7	635,4	9,34	635,4	-4,95	635,4	-8,38	635,4	-11,34
636,3	621,72	636,3	372,33	636,3	159,4	636,3	49,07	636,3	24,13	636,3	453,71	636,3	276,55	636,3	116,85	636,3	36,8	636,3	16,68	636,3	499,5	636,3	324,59	636,3	149,41	636,3	58,18	636,3	26,63	636,3	-26,57	636,3	5,09	636,3	-15,57	636,3	-16,86	636,3	-1,26	636,3	4,67	636,3	10,47	636,3	-2,78	636,3	-10,18	636,3	-9,1
637,2	621,36	637,2	371,35	637,2	158,13	637,2	48,49	637,2	22,23	637,2	451,76	637,2	276,29	637,2	113,5	637,2	36,93	637,2	14,08	637,2	498,62	637,2	321,93	637,2	148,63	637,2	57,78	637,2	23,61	637,2	-24,37	637,2	3,81	637,2	-12,33	637,2	-14,83	637,2	-2,85	637,2	4,54	637,2	8,34	637,2	-1,13	637,2	-8,05	637,2	-10,39
638,1	623,56	638,1	371,27	638,1	155,57	638,1	50,15	638,1	24,52	638,1	458,35	638,1	277,03	638,1	112,38	638,1	37,4	638,1	15,77	638,1	502,56	638,1	324,09	638,1	146,74	638,1	56,56	638,1	28,5	638,1	-22,11	638,1	6,56	638,1	-17,62	638,1	-16,2	638,1	0,22	638,1	5,06	638,1	9,65	638,1	-5,78	638,1	-10,11	638,1	-10,21
639	621,55	639	371,92	639	156,27	639	47,79	639	23,82	639	453,56	639	275,4	639	111	639	33,57	639	14,87	639	498,13	639	319,14	639	146,65	639	55,24	639	25,42	639	-26,32	639	3,52	639	-17,22	639	-18,67	639	-2,96	639	4,93	639	8,46	639	-4,51	639	-9,53	639	-13,12
639,9	623,77	639,9	369,12	639,9	155,27	639,9	46,59	639,9	22,38	639,9	456,13	639,9	275,02	639,9	110,54	639,9	34,53	639,9	14,04	639,9	502,09	639,9	320,35	639,9	144,39	639,9	55,2	639,9	24,39	639,9	-20,69	639,9	1,3	639,9	-16,45	639,9	-18,02	639,9	-4,39	639,9	7,24	639,9	6,63	639,9	-5,39	639,9	-10,56	639,9	-12,04
640,8	621,72	640,8	371,9	640,8	160,97	640,8	49,77	640,8	23,3	640,8	453,28	640,8	275,73	640,8	116,67	640,8	35,56	640,8	16,33	640,8	498,51	640,8	321,82	640,8	149,4	640,8	56,88	640,8	26,93	640,8	-22,9	640,8	4,12	640,8	-12,6	640,8	-17,44	640,8	-1,19	640,8	5,68	640,8	8,76	640,8	-2,52	640,8	-10,94	640,8	-11,05
641,7	622,12	641,7	372,38	641,7	156,16	641,7	47,83	641,7	24,41	641,7	454,53	641,7	276,49	641,7	112,35	641,7	35,11	641,7	16,01	641,7	500,92	641,7	323,66	641,7	147,04	641,7	56,12	641,7	25,63	641,7	-22,72	641,7	6,85	641,7	-15,43	641,7	-17,45	641,7	-1,04	641,7	3,71	641,7	10,43	641,7	-4,13	641,7	-11,35	641,7	-10,52
642,6	624,13	642,6	371,74	642,6	157,04	642,6	50,79	642,6	19,35	642,6	455,63	642,6	277,89	642,6	115,43	642,6	37,84	642,6	12,73	642,6	502,89	642,6	322,6	642,6	146,53	642,6	58,46	642,6	26,9	642,6	-21,49	642,6	5,05	642,6	-15,93	642,6	-17,31	642,6	-1,38	642,6	6,12	642,6	9,16	642,6	-6,22	642,6	-10,74	642,6	-11,93
643,5	622,46	643,5	370,09	643,5	156,68	643,5	47,03	643,5	24,57	643,5	453,16	643,5	275,22	643,5	112,46	643,5	35,18	643,5	15,61	643,5	500,03	643,5	321,28	643,5	147,87	643,5	54,38	643,5	26,8	643,5	-22,35	643,5	4,47	643,5	-13,07	643,5	-20,59	643,5	-1,99	643,5	5,37	643,5	9,71	643,5	-3,4	643,5	-13,98	643,5	-11,24
644,4	620,66	644,4	370,7	644,4	157,08	644,4	49,73	644,4	18,79	644,4	452,44	644,4	274,28	644,4	112,44	644,4	37,58	644,4	13,29	644,4	500,38	644,4	320,57	644,4	147	644,4	55,52	644,4	24,29	644,4	-26,58	644,4	4,2	644,4	-15,78	644,4	-16,9	644,4	-2,95	644,4	4,21	644,4	9,14	644,4	-6,01	644,4	-9	644,4	-12,02
645,3	621,14	645,3	372,84	645,3	155,39	645,3	51,03	645,3	21,96	645,3	452,58	645,3	276,73	645,3	112,72	645,3	39,7	645,3	14,65	645,3	499,42	645,3	321,96	645,3	149,16	645,3	59,57	645,3	26,52	645,3	-24,05	645,3	5,49	645,3	-13,02	645,3	-14,22	645,3	-0,61	645,3	5	645,3	9,2	645,3	-4,94	645,3	-8,88	645,3	-13,84
646,2	621,1	646,2	372,03	646,2	155,1	646,2	46,73	646,2	22,76	646,2	452,81	646,2	274,42	646,2	111,84	646,2	34,17	646,2	14,6	646,2	500,68	646,2	319,94	646,2	146,77	646,2	52,07	646,2	26,69	646,2	-24,84	646,2	2,4	646,2	-14,74	646,2	-17,86	646,2	0,29	646,2	3,67	646,2	7,3	646,2	-3,34	646,2	-11,64	646,2	-11,5
647,1	623,03	647,1	369,75	647,1	156,33	647,1	48,34	647,1	24,94	647,1	453,61	647,1	273,49	647,1	111,86	647,1	34,34	647,1	15,04	647,1	496,68	647,1	319,78	647,1	145,48	647,1	53,52	647,1	26,94	647,1	-25,85	647,1	3,59	647,1	-17,31	647,1	-19,79	647,1	1,15	647,1	4,71	647,1	6,71	647,1	-5,76	647,1	-12,21	647,1	-11,52
648	623,82	648	370,93	648	156,79	648	48,59	648	25,67	648	456,03	648	275,39	648	113,08	648	35,38	648	17,97	648	502,88	648	322,85	648	146,14	648	55,55	648	29,42	648	-19,29	648	3,92	648	-16,49	648	-17,4	648	1,06	648	7,38	648	8,48	648	-6,55	648	-11,42	648	-10,42
648,9	619,29	648,9	370,54	648,9	157,7	648,9	46,99	648,9	23,18	648,9	452,23	648,9	274,08	648,9	110,72	648,9	35,92	648,9	15,16	648,9	499,51	648,9	322,16	648,9	144,97	648,9	56,29	648,9	25,36	648,9	-25,99	648,9	5,18	648,9	-15,63	648,9	-18,51	648,9	-1,09	648,9	4,07	648,9	8,81	648,9	-2,06	648,9	-11,92	648,9	-10,86
649,8	622	649,8	369,11	649,8	157,08	649,8	50,42	649,8	22,13	649,8	452,9	649,8	273,58	649,8	112,88	649,8	38,28	649,8	13,98	649,8	500,64	649,8	321,85	649,8	147,93	649,8	57,48	649,8	24,94	649,8	-22,36	649,8	5,32	649,8	-16,62	649,8	-17,54	649,8	-2,28	649,8	5,58	649,8	9,09	649,8	-5,59	649,8	-10,27	649,8	-11,53
650,7	620,46	650,7	374,3	650,7	155,11	650,7	50,32	650,7	22,84	650,7	454,87	650,7	276,34	650,7	113,82	650,7	34,5	650,7	14,15	650,7	501,87	650,7	322,17	650,7	148,76	650,7	55,84	650,7	24,52	650,7	-22,26	650,7	5,89	650,7	-14,75	650,7	-16,82	650,7	-2,04	650,7	2,48	650,7	10,07	650,7	-4,47	650,7	-13,13	650,7	-11,92
651,6	621,58	651,6	369,09	651,6	156,45	651,6	49,07	651,6	22,04	651,6	453,89	651,6	274,47	651,6	112,89	651,6	34,97	651,6	12,43	651,6	500,84	651,6	319,53	651,6	147,08	651,6	54,91	651,6	24,96	651,6	-25,08	651,6	2,23	651,6	-15,08	651,6	-19,21	651,6	0,43	651,6	4,91	651,6	6,68	651,6	-3,43	651,6	-10,09	651,6	-11,26
652,5	622,09	652,5	371,16	652,5	157,28	652,5	44,41	652,5	23,29	652,5	453,27	652,5	274,09	652,5	112,49	652,5	33,94	652,5	14,41	652,5	500,85	652,5	321,31	652,5	147,1	652,5	54,6	652,5	26,31	652,5	-23,25	652,5	4,52	652,5	-13,56	652,5	-20,65	652,5	0,37	652,5	4,07	652,5	8,93	652,5	-3,51	652,5	-10,72	652,5	-11,88
653,4	622,41	653,4	373,36	653,4	157,82	653,4	48,65	653,4	25,17	653,4	451,83	653,4	278,21	653,4	112,98	653,4	35,16	653,4	14,94	653,4	499,31	653,4	323,56	653,4	148,53	653,4	55,79	653,4	27,32	653,4	-24,35	653,4	6,66	653,4	-14,38	653,4	-16,97	653,4	-0,73	653,4	3,42	653,4	7,87	653,4	-3,35	653,4	-11,76	653,4	-8,48
654,3	621,41	654,3	372,42	654,3	157,57	654,3	46,54	654,3	22,65	654,3	453,37	654,3	274,59	654,3	114,84	654,3	36,41	654,3	13,54	654,3	500,76	654,3	319,27	654,3	151,04	654,3	56,21	654,3	25,25	654,3	-24,05	654,3	3,21	654,3	-12,26	654,3	-18,19	654,3	-1,84	654,3	2,75	654,3	7,26	654,3	-3,4	654,3	-13,25	654,3	-12,79
655,2	623,05	655,2	370,45	655,2	156,52	655,2	47,77	655,2	24,85	655,2	453,51	655,2	275,23	655,2	113,11	655,2	35,67	655,2	16,27	655,2	501	655,2	321,97	655,2	145,87	655,2	55,55	655,2	28,22	655,2	-24,4	655,2	4,68	655,2	-14,25	655,2	-19,39	655,2	0,4	655,2	4,68	655,2	8,34	655,2	-3,91	655,2	-11,5	655,2	-9,84
656,1	620,81	656,1	369,7	656,1	157,67	656,1	51,24	656,1	22,53	656,1	451,17	656,1	271,89	656,1	114,86	656,1	36,99	656,1	11,78	656,1	498,68	656,1	319,87	656,1	150,62	656,1	56,66	656,1	25,14	656,1	-25,53	656,1	4,17	656,1	-13,23	656,1	-17,88	656,1	-2,25	656,1	3,5	656,1	6,81	656,1	-5,7	656,1	-10,79	656,1	-11,1
657	623,79	657	372,63	657	156,88	657	47,83	657	21,75	657	456,94	657	274,74	657	114,55	657	37,96	657	12,83	657	502,98	657	319,44	657	148,75	657	57,05	657	24,08	657	-22,45	657	3,67	657	-13,54	657	-16,38	657	-3,5	657	6,29	657	7,79	657	-5,11	657	-12,86	657	-11,14
657,9	622,74	657,9	369,2	657,9	155,09	657,9	50,27	657,9	22,59	657,9	452,44	657,9	273,49	657,9	111,31	657,9	35,81	657,9	14,08	657,9	499,21	657,9	322,12	657,9	146,76	657,9	55,61	657,9	25,22	657,9	-24,47	657,9	3,04	657,9	-17,54	657,9	-17,92	657,9	-0,21	657,9	5,53	657,9	9,15	657,9	-7,36	657,9	-12,35	657,9	-10,61
658,8	622,57	658,8	373,13	658,8	158,93	658,8	51,17	658,8	23,67	658,8	453,42	658,8	276,66	658,8	116,09	658,8	37,46	658,8	17,08	658,8	497,25	658,8	323,63	658,8	148,5	658,8	58,22	658,8	26,78	658,8	-24,88	658,8	5,86	658,8	-15,32	658,8	-16,68	658,8	1,18	658,8	6,33	658,8	9,15	658,8	-4,66	658,8	-11,91	658,8	-9,8
659,7	624,23	659,7	370,13	659,7	157,34	659,7	48,48	659,7	24,19	659,7	455,23	659,7	275,26	659,7	113,92	659,7	37,27	659,7	16,68	659,7	499,87	659,7	322,69	659,7	147,93	659,7	57,45	659,7	26,95	659,7	-23,4	659,7	4,55	659,7	-14,46	659,7	-18,37	659,7	2,02	659,7	3,49	659,7	8,27	659,7	-2,97	659,7	-12	659,7	-9,13
660,6	622,9	660,6	368,67	660,6	157,81	660,6	47,13	660,6	22,59	660,6	454,19	660,6	274,24	660,6	111,81	660,6	33,14	660,6	16,13	660,6	500,89	660,6	319,9	660,6	146,79	660,6	55,33	660,6	28,5	660,6	-23,34	660,6	4,52	660,6	-15,92	660,6	-18,94	660,6	-0,12	660,6	5,31	660,6	6,53	660,6	-4,4	660,6	-12,38	660,6	-10,86
661,5	621,35	661,5	370,53	661,5	158,51	661,5	46,74	661,5	21,42	661,5	452,98	661,5	273,79	661,5	112,72	661,5	36,77	661,5	14,19	661,5	501,82	661,5	320,34	661,5	147,98	661,5	54,66	661,5	26,77	661,5	-22,82	661,5	2,48	661,5	-13,67	661,5	-19,24	661,5	-1,09	661,5	6,17	661,5	7,16	661,5	-4,33	661,5	-12,07	661,5	-11,99
662,4	622,34	662,4	369,68	662,4	155,52	662,4	48,52	662,4	22,1	662,4	453,64	662,4	275,09	662,4	113,18	662,4	36,97	662,4	14,89	662,4	500,41	662,4	320,15	662,4	149,55	662,4	58,3	662,4	24,96	662,4	-23,32	662,4	3,09	662,4	-17,12	662,4	-16,12	662,4	-2,63	662,4	5,42	662,4	8,75	662,4	-6,69	662,4	-10,47	662,4	-12,13
663,3	622,77	663,3	372,17	663,3	156,9	663,3	49,31	663,3	23,64	663,3	453,95	663,3	274,25	663,3	111,71	663,3	34,6	663,3	16,37	663,3	500,56	663,3	320,82	663,3	145,59	663,3	54,78	663,3	28,21	663,3	-24,61	663,3	3,92	663,3	-16,72	663,3	-15,08	663,3	-0,88	663,3	5,04	663,3	7,57	663,3	-5,67	663,3	-10,6	663,3	-12,32
664,2	621,96	664,2	371,32	664,2	154,39	664,2	48,51	664,2	23,08	664,2	451,84	664,2	274,88	664,2	110,17	664,2	36,88	664,2	15,35	664,2	499,17	664,2	320,57	664,2	147,39	664,2	56,02	664,2	27,43	664,2	-23,96	664,2	4,02	664,2	-18,5	664,2	-19,22	664,2	-0,76	664,2	4,09	664,2	6,89	664,2	-7,61	664,2	-9,49	664,2	-10,86
665,1	621,61	665,1	372,24	665,1	157,39	665,1	49,04	665,1	19,97	665,1	452,93	665,1	275,36	665,1	113,32	665,1	36,63	665,1	15,06	665,1	496,86	665,1	322,92	665,1	149,03	665,1	58,02	665,1	26,31	665,1	-27	665,1	3,15	665,1	-14,37	665,1	-17,55	665,1	-1,11	665,1	2,54	665,1	6,93	665,1	-3,25	665,1	-11,83	665,1	-12,02
666	621,53	666	370,52	666	154,09	666	51,74	666	20,26	666	454,79	666	274,84	666	112,01	666	36,83	666	13,07	666	501,01	666	321,34	666	147,15	666	57,23	666	25,77	666	-25,37	666	5,02	666	-16,21	666	-19,89	666	0,29	666	2,56	666	7,92	666	-6,99	666	-13,49	666	-9,63
666,9	623,77	666,9	371,27	666,9	155,7	666,9	48,62	666,9	20,38	666,9	453,71	666,9	274,19	666,9	111,26	666,9	35,44	666,9	11,04	666,9	501,17	666,9	320,33	666,9	146,22	666,9	54,87	666,9	23,67	666,9	-24,66	666,9	1,62	666,9	-15,39	666,9	-18,17	666,9	-2,5	666,9	3,04	666,9	7,82	666,9	-5,68	666,9	-13,85	666,9	-11,53
667,8	622,37	667,8	372,63	667,8	158,93	667,8	49,96	667,8	22,82	667,8	454,5	667,8	276,09	667,8	114,39	667,8	36,39	667,8	13,35	667,8	502,86	667,8	325,55	667,8	150,35	667,8	54,08	667,8	24,95	667,8	-22,68	667,8	7,2	667,8	-14,39	667,8	-19,39	667,8	-2,89	667,8	4,23	667,8	9,14	667,8	-4,31	667,8	-11,92	667,8	-11,96
668,7	623,38	668,7	371,42	668,7	157,09	668,7	49,09	668,7	23,06	668,7	453,19	668,7	276,46	668,7	115,31	668,7	37,06	668,7	15,66	668,7	499,17	668,7	322,23	668,7	149,86	668,7	58,61	668,7	28,87	668,7	-25,12	668,7	3,4	668,7	-11,95	668,7	-15,83	668,7	0,4	668,7	2,99	668,7	9,7	668,7	-2,57	668,7	-11,4	668,7	-9,61
669,6	618,28	669,6	375,68	669,6	158,2	669,6	48,95	669,6	22,51	669,6	450,08	669,6	277,1	669,6	112,33	669,6	36,78	669,6	11,15	669,6	496,74	669,6	322,99	669,6	145,36	669,6	56,12	669,6	23,18	669,6	-28,83	669,6	6,21	669,6	-15,99	669,6	-15,74	669,6	-3,57	669,6	2,74	669,6	6,98	669,6	-4,4	669,6	-11,09	669,6	-12,96
670,5	622,67	670,5	373,45	670,5	154,51	670,5	48,32	670,5	23,32	670,5	454,66	670,5	278,35	670,5	112,14	670,5	36,64	670,5	12,74	670,5	501,72	670,5	322,08	670,5	147,38	670,5	58,31	670,5	24,87	670,5	-25,91	670,5	7,26	670,5	-16,25	670,5	-15,21	670,5	-2,75	670,5	2,86	670,5	6,68	670,5	-3,89	670,5	-10,28	670,5	-12,71
671,4	621,24	671,4	371,6	671,4	156,11	671,4	48,88	671,4	23,72	671,4	453,43	671,4	275,66	671,4	111,5	671,4	34,7	671,4	15,85	671,4	499,8	671,4	324,23	671,4	145,81	671,4	56,61	671,4	27,78	671,4	-27,48	671,4	5,35	671,4	-18,17	671,4	-18,19	671,4	1,76	671,4	2,43	671,4	7,84	671,4	-7,07	671,4	-10,43	671,4	-9,69
672,3	624,9	672,3	370,24	672,3	155,65	672,3	49,86	672,3	20,85	672,3	454,62	672,3	275,13	672,3	112,53	672,3	37,75	672,3	12,51	672,3	500,44	672,3	320,56	672,3	147,49	672,3	57,48	672,3	23,28	672,3	-24,21	672,3	2,68	672,3	-16,61	672,3	-18,08	672,3	-2,83	672,3	2,6	672,3	7,1	672,3	-7,04	672,3	-12,32	672,3	-13,68
673,2	623,96	673,2	369,58	673,2	158,1	673,2	50,35	673,2	20,46	673,2	453,64	673,2	272,05	673,2	115,08	673,2	36,8	673,2	13,99	673,2	499,91	673,2	318,98	673,2	150,94	673,2	57,68	673,2	25,49	673,2	-23,97	673,2	1,8	673,2	-15,12	673,2	-15,42	673,2	-1,09	673,2	5,12	673,2	6,13	673,2	-6,31	673,2	-11,08	673,2	-11,6
674,1	621,54	674,1	373,29	674,1	154,8	674,1	50,22	674,1	20,69	674,1	450,58	674,1	275,76	674,1	112,31	674,1	37,05	674,1	12,86	674,1	498,57	674,1	321,72	674,1	147,56	674,1	56,94	674,1	26,66	674,1	-25,89	674,1	5,04	674,1	-15,83	674,1	-16,83	674,1	-1,25	674,1	1,8	674,1	9,24	674,1	-4,41	674,1	-11,51	674,1	-12,44
675	622,24	675	370	675	158,44	675	48,46	675	24,04	675	453,23	675	274,97	675	113,39	675	37,58	675	19,05	675	499,01	675	321,94	675	146,66	675	55,33	675	31,01	675	-25,98	675	3,08	675	-16,86	675	-20,31	675	-0,69	675	2,35	675	6,49	675	-5,53	675	-12,59	675	-11,84
675,9	619,75	675,9	372,65	675,9	156,89	675,9	49,06	675,9	24,17	675,9	450,74	675,9	275,46	675,9	115,47	675,9	36,68	675,9	17,04	675,9	499,85	675,9	321,6	675,9	147,98	675,9	53,81	675,9	30,03	675,9	-25,5	675,9	5,04	675,9	-15,85	675,9	-21,88	675,9	0,73	675,9	3,77	675,9	7,45	675,9	-7,61	675,9	-13,2	675,9	-11,21
676,8	622,26	676,8	371,3	676,8	157,34	676,8	48,14	676,8	22,5	676,8	452,08	676,8	275	676,8	112,6	676,8	35,68	676,8	16,15	676,8	500,85	676,8	320,72	676,8	148,06	676,8	55,39	676,8	25,16	676,8	-23,83	676,8	4,52	676,8	-14,49	676,8	-18,56	676,8	-0,31	676,8	1,64	676,8	8,98	676,8	-4,43	676,8	-11,87	676,8	-11,09
677,7	621,8	677,7	370,85	677,7	155,44	677,7	47,85	677,7	21,28	677,7	451,2	677,7	272,05	677,7	112,66	677,7	35,68	677,7	16,25	677,7	500,64	677,7	319,9	677,7	146,12	677,7	56,09	677,7	26,06	677,7	-24,61	677,7	2,65	677,7	-17,3	677,7	-19,68	677,7	-1,38	677,7	2,64	677,7	6,75	677,7	-6,35	677,7	-12,11	677,7	-11,69
678,6	623,36	678,6	371,62	678,6	157,03	678,6	49,81	678,6	22,26	678,6	453,26	678,6	274,87	678,6	113,59	678,6	37,11	678,6	16,29	678,6	499,1	678,6	322,62	678,6	147,51	678,6	56,62	678,6	27,74	678,6	-24,63	678,6	4,94	678,6	-14,72	678,6	-18,44	678,6	-0,92	678,6	5,03	678,6	6,04	678,6	-6,48	678,6	-10,03	678,6	-11,38
679,5	620,33	679,5	372,82	679,5	156,81	679,5	47,86	679,5	22,43	679,5	449,94	679,5	275,62	679,5	114,15	679,5	36,98	679,5	15,23	679,5	497,45	679,5	321,71	679,5	148,1	679,5	57,26	679,5	26,92	679,5	-29,03	679,5	5,16	679,5	-15,25	679,5	-16,81	679,5	-2,31	679,5	-0,69	679,5	8,34	679,5	-5,1	679,5	-11,12	679,5	-11,38
680,4	623,02	680,4	373,08	680,4	158,11	680,4	47,76	680,4	22,24	680,4	450,89	680,4	273,84	680,4	112,68	680,4	36,71	680,4	14,73	680,4	500,63	680,4	323,04	680,4	147,11	680,4	56,98	680,4	25,28	680,4	-23,7	680,4	5	680,4	-15,1	680,4	-19,11	680,4	-0,59	680,4	3,98	680,4	6,38	680,4	-4,22	680,4	-13,01	680,4	-12,45
681,3	621,38	681,3	370,49	681,3	156,92	681,3	50	681,3	22,15	681,3	451,18	681,3	275,28	681,3	112,49	681,3	36,62	681,3	14,29	681,3	499,43	681,3	321,18	681,3	146,72	681,3	55,62	681,3	27,44	681,3	-24,97	681,3	1,53	681,3	-14,22	681,3	-19,12	681,3	0,41	681,3	2,72	681,3	6,81	681,3	-6,08	681,3	-11,38	681,3	-11,81
682,2	619,96	682,2	371,32	682,2	156,29	682,2	49,9	682,2	19,12	682,2	452,19	682,2	275,15	682,2	113,43	682,2	36,22	682,2	14,91	682,2	498,29	682,2	322,29	682,2	146,29	682,2	57,08	682,2	27,95	682,2	-25,85	682,2	2,74	682,2	-19,43	682,2	-15,89	682,2	-2,01	682,2	1,2	682,2	6,01	682,2	-8,24	682,2	-10,1	682,2	-12,34
683,1	622,2	683,1	369,33	683,1	158,82	683,1	49,62	683,1	21,14	683,1	454,09	683,1	273,88	683,1	117,13	683,1	38,49	683,1	12,54	683,1	499,5	683,1	319,52	683,1	149,9	683,1	54,32	683,1	23,68	683,1	-24,4	683,1	-0,05	683,1	-16,11	683,1	-18,85	683,1	-5,82	683,1	2,96	683,1	5,24	683,1	-5,94	683,1	-12,21	683,1	-12,8
684	621,57	684	371,33	684	155,85	684	48,98	684	23,44	684	450,86	684	274,76	684	111,37	684	38,12	684	15,42	684	498,58	684	320,8	684	145,07	684	57,47	684	26,57	684	-27,18	684	4,02	684	-16,69	684	-19,84	684	0,67	684	1,33	684	6,22	684	-6,39	684	-12,32	684	-11,13
684,9	621,8	684,9	369,55	684,9	156,65	684,9	48,53	684,9	21,33	684,9	453,84	684,9	273,44	684,9	112,89	684,9	37,39	684,9	14,63	684,9	499,5	684,9	321,96	684,9	145,85	684,9	57,63	684,9	24,12	684,9	-25,4	684,9	3,26	684,9	-16,61	684,9	-16,74	684,9	-2,49	684,9	2,61	684,9	6,18	684,9	-7,32	684,9	-12,05	684,9	-11,76
685,8	621,38	685,8	371,83	685,8	157,14	685,8	47,55	685,8	23,05	685,8	452,59	685,8	275,42	685,8	115,56	685,8	37,13	685,8	14,86	685,8	500,76	685,8	325,01	685,8	147,54	685,8	57,98	685,8	25,91	685,8	-23,37	685,8	5,98	685,8	-16,5	685,8	-18,27	685,8	-0,65	685,8	1,92	685,8	9,38	685,8	-6,34	685,8	-12,38	685,8	-10,34
686,7	621,74	686,7	373,11	686,7	158,44	686,7	47,77	686,7	22,14	686,7	453,42	686,7	275,91	686,7	112,69	686,7	35,11	686,7	15,37	686,7	499,98	686,7	322,87	686,7	146,9	686,7	54,88	686,7	27,31	686,7	-25,33	686,7	2,64	686,7	-15,85	686,7	-18,98	686,7	-1,3	686,7	1,24	686,7	8,06	686,7	-5,82	686,7	-13,21	686,7	-13,06
687,6	620,23	687,6	370,91	687,6	158,71	687,6	51,25	687,6	25,69	687,6	451,77	687,6	275,68	687,6	114,97	687,6	39,97	687,6	16,52	687,6	499,96	687,6	322,94	687,6	147,56	687,6	61	687,6	27,36	687,6	-25,56	687,6	4,65	687,6	-16,91	687,6	-15,01	687,6	-0,19	687,6	1,27	687,6	8,18	687,6	-5,75	687,6	-11,14	687,6	-13,24
688,5	620,88	688,5	369,52	688,5	157,19	688,5	45,86	688,5	24,09	688,5	453,63	688,5	274,28	688,5	113,74	688,5	34,45	688,5	14,27	688,5	500,73	688,5	321,05	688,5	149,23	688,5	51,71	688,5	26,59	688,5	-23,88	688,5	3,39	688,5	-15,62	688,5	-20,06	688,5	-0,21	688,5	-0,02	688,5	7,66	688,5	-6,05	688,5	-11,63	688,5	-9,4
689,4	625,37	689,4	370,81	689,4	157,18	689,4	49,46	689,4	21,86	689,4	453,66	689,4	274,04	689,4	116,09	689,4	36,53	689,4	14,73	689,4	502,38	689,4	321,85	689,4	149,65	689,4	55,64	689,4	27,16	689,4	-23,45	689,4	1,66	689,4	-14,53	689,4	-17,77	689,4	-1,78	689,4	3,39	689,4	6,75	689,4	-5,32	689,4	-11,34	689,4	-13,76
690,3	622,07	690,3	370,81	690,3	155,33	690,3	46,59	690,3	22,54	690,3	452,62	690,3	272,6	690,3	113,14	690,3	34,39	690,3	16,95	690,3	499,38	690,3	319,47	690,3	146,18	690,3	55,92	690,3	28,21	690,3	-27,33	690,3	0,9	690,3	-16,6	690,3	-20,93	690,3	0,42	690,3	0,73	690,3	5,96	690,3	-7,57	690,3	-15,16	690,3	-8,74
691,2	622,54	691,2	370,9	691,2	157,39	691,2	49,71	691,2	19,6	691,2	453,69	691,2	275,73	691,2	112,59	691,2	38,1	691,2	14	691,2	500,36	691,2	323,8	691,2	145,7	691,2	60,29	691,2	25,2	691,2	-24,23	691,2	4,82	691,2	-16,88	691,2	-17,43	691,2	-2	691,2	2,82	691,2	6,34	691,2	-5,78	691,2	-12,5	691,2	-13,53
692,1	622,21	692,1	372,26	692,1	155,76	692,1	46,69	692,1	25,07	692,1	453,07	692,1	276,25	692,1	112,24	692,1	35,35	692,1	15,88	692,1	499,85	692,1	323,8	692,1	147,22	692,1	55,42	692,1	27,55	692,1	-25,17	692,1	6,12	692,1	-17,61	692,1	-18,51	692,1	-0,94	692,1	1	692,1	9,29	692,1	-7,13	692,1	-11,85	692,1	-12,56
693	624,23	693	371,03	693	155,33	693	48,01	693	22,02	693	454,2	693	273,43	693	112,39	693	35,31	693	16,9	693	500,06	693	319,66	693	148,47	693	56,05	693	27,01	693	-25,55	693	2,13	693	-15,34	693	-18,9	693	1,15	693	2,65	693	6,16	693	-4,97	693	-11,55	693	-10,52
693,9	621,95	693,9	374	693,9	153,74	693,9	48,75	693,9	26,88	693,9	452,8	693,9	277,02	693,9	111,74	693,9	36,39	693,9	18,83	693,9	499,32	693,9	321,7	693,9	146,51	693,9	56,52	693,9	27,53	693,9	-27,85	693,9	3,5	693,9	-14,44	693,9	-18,37	693,9	0,19	693,9	0,16	693,9	6,92	693,9	-6,18	693,9	-14,36	693,9	-10,99
694,8	619,71	694,8	370,37	694,8	157,81	694,8	47,53	694,8	23,15	694,8	447,87	694,8	273,94	694,8	115,13	694,8	36,18	694,8	15,3	694,8	498,72	694,8	322,16	694,8	151,11	694,8	56,43	694,8	28,13	694,8	-26,45	694,8	1,99	694,8	-13,09	694,8	-20,44	694,8	-1,62	694,8	1,99	694,8	6,26	694,8	-5,46	694,8	-14,42	694,8	-12,86
695,7	622,48	695,7	370,31	695,7	156,1	695,7	49,87	695,7	22,17	695,7	454,28	695,7	275,29	695,7	110,01	695,7	37,64	695,7	14,41	695,7	498,91	695,7	320,58	695,7	146,3	695,7	59,55	695,7	24,81	695,7	-24,24	695,7	1,08	695,7	-16,89	695,7	-16,38	695,7	-2,82	695,7	3,19	695,7	4,92	695,7	-5,05	695,7	-12,78	695,7	-12,19
696,6	620,83	696,6	369,82	696,6	155,63	696,6	46,56	696,6	21,12	696,6	453,33	696,6	272,8	696,6	111,02	696,6	35,08	696,6	13,43	696,6	502,12	696,6	319,96	696,6	145	696,6	55,49	696,6	23,58	696,6	-25,39	696,6	0,97	696,6	-16,19	696,6	-18,64	696,6	-2,05	696,6	1,22	696,6	5,55	696,6	-5,78	696,6	-10,78	696,6	-13,44
697,5	623,43	697,5	369,97	697,5	160,24	697,5	47,05	697,5	23,83	697,5	453,9	697,5	276,06	697,5	115,23	697,5	34,86	697,5	18,47	697,5	500	697,5	321,88	697,5	148,87	697,5	55	697,5	29,67	697,5	-25,18	697,5	3,58	697,5	-15,08	697,5	-19,27	697,5	1,52	697,5	1,48	697,5	7,18	697,5	-5,68	697,5	-10,98	697,5	-12,06
698,4	623,11	698,4	371,95	698,4	158,7	698,4	50,36	698,4	23,21	698,4	452,72	698,4	272,34	698,4	113,77	698,4	38,89	698,4	13,98	698,4	502,03	698,4	321,79	698,4	149,49	698,4	57,87	698,4	26,21	698,4	-24,02	698,4	2,94	698,4	-13,76	698,4	-16,29	698,4	-0,58	698,4	3,22	698,4	6,27	698,4	-4,96	698,4	-10,77	698,4	-11,84
699,3	621,31	699,3	371,29	699,3	152,9	699,3	48,01	699,3	22,01	699,3	451,7	699,3	274,74	699,3	111,24	699,3	36,72	699,3	15,65	699,3	499,3	699,3	322,35	699,3	145,57	699,3	56,68	699,3	27,43	699,3	-24,66	699,3	3,11	699,3	-18,08	699,3	-15,91	699,3	-0,27	699,3	2,53	699,3	5,01	699,3	-6,4	699,3	-11,78	699,3	-11,72
700,2	617,57	700,2	373,38	700,2	156,49	700,2	46,32	700,2	20,22	700,2	448,9	700,2	275,04	700,2	113,13	700,2	36,2	700,2	12,45	700,2	497,07	700,2	322,52	700,2	146,81	700,2	56,4	700,2	24,15	700,2	-28,91	700,2	3,46	700,2	-17,76	700,2	-18,62	700,2	-3,2	700,2	-0,91	700,2	7,46	700,2	-7,08	700,2	-11,99	700,2	-12,59
701,1	624,39	701,1	373,69	701,1	155,81	701,1	49,09	701,1	19,7	701,1	454,53	701,1	276,22	701,1	111,96	701,1	36,77	701,1	14,74	701,1	502,06	701,1	321,78	701,1	147,71	701,1	55,52	701,1	22,36	701,1	-22,4	701,1	4,22	701,1	-15,43	701,1	-19,33	701,1	-4,77	701,1	3,05	701,1	6,83	701,1	-3,8	701,1	-14,74	701,1	-12,52
702	621,59	702	372,04	702	157,69	702	47,11	702	23,4	702	452,65	702	276,15	702	112,47	702	35,25	702	17,01	702	499,29	702	323,11	702	147,9	702	56,52	702	29,1	702	-25,75	702	3,35	702	-14,44	702	-17,3	702	-1,07	702	0,63	702	5,37	702	-5,76	702	-12,71	702	-11,19
702,9	623,56	702,9	371,76	702,9	155,51	702,9	47,65	702,9	24,33	702,9	453,81	702,9	276,63	702,9	114,15	702,9	35,25	702,9	18,28	702,9	503,19	702,9	322,93	702,9	147,8	702,9	56,1	702,9	27,91	702,9	-24,58	702,9	2,61	702,9	-18,65	702,9	-20,29	702,9	-0,46	702,9	2,47	702,9	5,12	702,9	-6,08	702,9	-13,91	702,9	-11,93
703,8	624,88	703,8	374,09	703,8	156,26	703,8	50,62	703,8	22,73	703,8	454,88	703,8	276,44	703,8	113,52	703,8	38,17	703,8	13,72	703,8	501,64	703,8	324,56	703,8	146,43	703,8	57,33	703,8	25,47	703,8	-23,01	703,8	4,12	703,8	-15,92	703,8	-17,05	703,8	-0,58	703,8	3,59	703,8	5,95	703,8	-4,55	703,8	-10,96	703,8	-12,85
704,7	624,15	704,7	372,25	704,7	159,25	704,7	48,2	704,7	22,55	704,7	452,42	704,7	277,23	704,7	114,92	704,7	34,69	704,7	14,05	704,7	500,25	704,7	321,16	704,7	148,76	704,7	58,54	704,7	25,64	704,7	-25,97	704,7	2,14	704,7	-16,55	704,7	-16,37	704,7	-3,17	704,7	0,67	704,7	7,12	704,7	-6,47	704,7	-10,86	704,7	-12,84
705,6	623,69	705,6	370,29	705,6	156,1	705,6	48,54	705,6	21,41	705,6	453,65	705,6	274,52	705,6	111,27	705,6	34,44	705,6	14,6	705,6	500,47	705,6	323,05	705,6	143,9	705,6	56,79	705,6	25,44	705,6	-23,38	705,6	3,09	705,6	-17,24	705,6	-19,03	705,6	-1,23	705,6	3,37	705,6	7,24	705,6	-5,92	705,6	-13,79	705,6	-12,47
706,5	621,59	706,5	370,33	706,5	155,16	706,5	51,16	706,5	24,48	706,5	451,18	706,5	274,08	706,5	111,44	706,5	38,34	706,5	16,34	706,5	499,14	706,5	321,84	706,5	146,23	706,5	57,12	706,5	26,65	706,5	-24,49	706,5	2,01	706,5	-18,91	706,5	-18,48	706,5	-0,51	706,5	-0,15	706,5	4,06	706,5	-9,01	706,5	-11,63	706,5	-11,37
707,4	623,25	707,4	372,29	707,4	157,81	707,4	51,83	707,4	20,77	707,4	450,74	707,4	274,77	707,4	111,77	707,4	38,07	707,4	11,48	707,4	499,7	707,4	323,09	707,4	144,83	707,4	58,89	707,4	23,09	707,4	-26,15	707,4	2,97	707,4	-16,34	707,4	-15,57	707,4	-3	707,4	1,24	707,4	5,06	707,4	-5,92	707,4	-11,55	707,4	-12,04
708,3	622,32	708,3	372,79	708,3	154,92	708,3	47,99	708,3	21,08	708,3	451,22	708,3	276,43	708,3	111,41	708,3	35,61	708,3	12,83	708,3	501,82	708,3	321,39	708,3	145,3	708,3	54,04	708,3	26,84	708,3	-22,74	708,3	4,03	708,3	-17,89	708,3	-17,94	708,3	-0,26	708,3	2,09	708,3	6,22	708,3	-8,13	708,3	-12,39	708,3	-13,46
709,2	624,65	709,2	370,31	709,2	158,29	709,2	46,59	709,2	22,89	709,2	453,15	709,2	277,18	709,2	113,8	709,2	35,22	709,2	15,18	709,2	499,38	709,2	323,12	709,2	148,78	709,2	54,8	709,2	26,62	709,2	-24,02	709,2	4,02	709,2	-14,35	709,2	-20,66	709,2	-0,07	709,2	1,27	709,2	5,71	709,2	-5,17	709,2	-14,23	709,2	-11,76
710,1	620,83	710,1	370,56	710,1	158,07	710,1	48,8	710,1	23,9	710,1	452,53	710,1	273,52	710,1	113,13	710,1	37,26	710,1	15,7	710,1	500,23	710,1	320,31	710,1	147,65	710,1	56,28	710,1	24,54	710,1	-25,6	710,1	0,48	710,1	-14,53	710,1	-19,24	710,1	-0,22	710,1	1,61	710,1	6,99	710,1	-6,64	710,1	-14,52	710,1	-11,68
711	623,64	711	367,89	711	153,86	711	48,02	711	22,95	711	452,39	711	274,99	711	109,83	711	37,47	711	15,62	711	498,55	711	320,63	711	145,33	711	56,37	711	25,93	711	-26,86	711	2,53	711	-16,82	711	-18,48	711	-2,77	711	0,47	711	6,04	711	-8,02	711	-13,07	711	-13,99
711,9	623,51	711,9	374,26	711,9	158,81	711,9	47,52	711,9	23,1	711,9	453,59	711,9	276,61	711,9	114,78	711,9	36,49	711,9	17,09	711,9	500,79	711,9	321,5	711,9	148,23	711,9	56,13	711,9	28,62	711,9	-24,61	711,9	3,13	711,9	-16,11	711,9	-18,53	711,9	0,21	711,9	2,06	711,9	6,46	711,9	-5,19	711,9	-12,84	711,9	-12,08
712,8	622,48	712,8	371,24	712,8	157,28	712,8	48,51	712,8	22,81	712,8	451,31	712,8	276,29	712,8	114,75	712,8	34,7	712,8	15,8	712,8	498,24	712,8	323,9	712,8	146,03	712,8	56,21	712,8	25,44	712,8	-26,47	712,8	3,28	712,8	-17,47	712,8	-17,37	712,8	-2,15	712,8	-1,02	712,8	5,1	712,8	-6,97	712,8	-12,94	712,8	-10,87
713,7	620,32	713,7	371,88	713,7	159,14	713,7	49,66	713,7	25,48	713,7	451,43	713,7	274,44	713,7	114,2	713,7	36,23	713,7	18,31	713,7	500,87	713,7	319,97	713,7	147,55	713,7	57,65	713,7	28,23	713,7	-24,85	713,7	1,32	713,7	-13,21	713,7	-16,47	713,7	-1,34	713,7	-0,79	713,7	6,82	713,7	-4,44	713,7	-13,05	713,7	-10,86
714,6	621,24	714,6	373,88	714,6	158,03	714,6	47,83	714,6	22,43	714,6	451,84	714,6	277,14	714,6	111,37	714,6	35,82	714,6	13,1	714,6	499,22	714,6	322,35	714,6	147,99	714,6	56,85	714,6	25,87	714,6	-24,47	714,6	4,26	714,6	-15,24	714,6	-19,22	714,6	-2,57	714,6	0,31	714,6	6,67	714,6	-6,75	714,6	-11,84	714,6	-13,89
715,5	623,44	715,5	371,7	715,5	157,6	715,5	50,17	715,5	22,39	715,5	454,38	715,5	273,01	715,5	114,26	715,5	37,42	715,5	16,45	715,5	500,59	715,5	320,37	715,5	148,79	715,5	56,4	715,5	27,65	715,5	-22,72	715,5	2,64	715,5	-16,07	715,5	-17,37	715,5	0,46	715,5	1,83	715,5	3,88	715,5	-5,13	715,5	-13,21	715,5	-10,11
716,4	620,53	716,4	373,13	716,4	155,36	716,4	49,47	716,4	21,72	716,4	449,79	716,4	277,44	716,4	110,68	716,4	36,02	716,4	15,63	716,4	497,54	716,4	323,14	716,4	145,88	716,4	57,13	716,4	25,31	716,4	-27,51	716,4	3,03	716,4	-16,39	716,4	-17,09	716,4	-1,12	716,4	-2,91	716,4	4,62	716,4	-4,5	716,4	-11,92	716,4	-13,25
717,3	621,99	717,3	370,04	717,3	157,2	717,3	48,54	717,3	22,18	717,3	447,32	717,3	274,09	717,3	112,98	717,3	37,43	717,3	13,82	717,3	499,2	717,3	319,85	717,3	148,41	717,3	55,86	717,3	25,41	717,3	-25,04	717,3	1,66	717,3	-17,22	717,3	-19,94	717,3	-2,49	717,3	-1,56	717,3	5,46	717,3	-5,83	717,3	-12,12	717,3	-13,65
718,2	622,55	718,2	370,25	718,2	156,86	718,2	46,34	718,2	20,49	718,2	452,25	718,2	274,29	718,2	114,04	718,2	34,36	718,2	14,55	718,2	499,68	718,2	322,87	718,2	149,16	718,2	54,65	718,2	24,91	718,2	-25,54	718,2	2,51	718,2	-14,54	718,2	-19,39	718,2	-1,54	718,2	0,4	718,2	5,04	718,2	-6,59	718,2	-13,44	718,2	-12,72
719,1	623,53	719,1	373,15	719,1	154,66	719,1	49,94	719,1	23,23	719,1	452,13	719,1	276,11	719,1	110,96	719,1	36,6	719,1	17,31	719,1	498,84	719,1	324,45	719,1	146,79	719,1	57,2	719,1	26,89	719,1	-24,03	719,1	5,72	719,1	-17,42	719,1	-17,58	719,1	-2	719,1	0,54	719,1	4,87	719,1	-8,16	719,1	-14,13	719,1	-13,24
720	618,69	720	372,62	720	157,51	720	49,39	720	23,1	720	449,37	720	276,26	720	114,68	720	36,88	720	13,89	720	499,64	720	323,74	720	147,62	720	57,99	720	27,47	720	-25,75	720	2,88	720	-15,42	720	-17,42	720	-1,4	720	0,82	720	7,1	720	-4,43	720	-11,95	720	-9,8
720,9	621,11	720,9	371,56	720,9	156,9	720,9	49,53	720,9	21,35	720,9	451,61	720,9	277,33	720,9	115,25	720,9	36,33	720,9	15,78	720,9	500,56	720,9	322,29	720,9	149,6	720,9	55,34	720,9	27,44	720,9	-25,91	720,9	1,44	720,9	-14,31	720,9	-19,23	720,9	-0,76	720,9	0,48	720,9	4,49	720,9	-4,45	720,9	-12,12	720,9	-13,05
721,8	624,56	721,8	369,32	721,8	155,65	721,8	50,66	721,8	22,9	721,8	454,23	721,8	273,13	721,8	113,08	721,8	38,03	721,8	13,17	721,8	501,59	721,8	321,08	721,8	147,88	721,8	57,06	721,8	25,43	721,8	-23,03	721,8	0,84	721,8	-17,65	721,8	-18,89	721,8	1,12	721,8	1,98	721,8	4,6	721,8	-8,03	721,8	-12,91	721,8	-12,04
722,7	620,11	722,7	371,16	722,7	154,21	722,7	49,5	722,7	21,08	722,7	451,29	722,7	274,63	722,7	109,51	722,7	37,38	722,7	14,7	722,7	500,65	722,7	322,7	722,7	144,9	722,7	58,65	722,7	26,77	722,7	-26,1	722,7	3,62	722,7	-17,64	722,7	-16,98	722,7	-0,84	722,7	-0,85	722,7	5,47	722,7	-6,83	722,7	-13,49	722,7	-11,85
723,6	623,37	723,6	370,91	723,6	156,58	723,6	50,48	723,6	22,41	723,6	453,86	723,6	273,65	723,6	115,62	723,6	38,57	723,6	14,73	723,6	500,29	723,6	320,73	723,6	149,58	723,6	58,62	723,6	27,74	723,6	-24,86	723,6	2,98	723,6	-14,08	723,6	-15,35	723,6	0	723,6	0,31	723,6	4,36	723,6	-5,35	723,6	-10,59	723,6	-13,78
724,5	622,53	724,5	370,08	724,5	156,69	724,5	50,85	724,5	23,79	724,5	450,52	724,5	272,97	724,5	114,29	724,5	37,59	724,5	15,84	724,5	498,23	724,5	320,59	724,5	148,4	724,5	57,39	724,5	28,15	724,5	-25,64	724,5	0,76	724,5	-14,97	724,5	-18,9	724,5	-0,13	724,5	-0,16	724,5	5,68	724,5	-6,47	724,5	-10,66	724,5	-12,14
725,4	619,95	725,4	372,65	725,4	155,12	725,4	48,34	725,4	24,09	725,4	452,74	725,4	275,05	725,4	112,71	725,4	34,15	725,4	17,21	725,4	498,33	725,4	322,11	725,4	146,92	725,4	54,2	725,4	29,24	725,4	-27,02	725,4	5,65	725,4	-17,16	725,4	-19,23	725,4	1,93	725,4	-0,39	725,4	7,41	725,4	-9,76	725,4	-14,59	725,4	-10,73
726,3	620,43	726,3	371,83	726,3	154,46	726,3	48,38	726,3	22,21	726,3	450,54	726,3	273,47	726,3	111,8	726,3	37,58	726,3	16,47	726,3	499,31	726,3	322,01	726,3	147,32	726,3	57,73	726,3	30,01	726,3	-27,22	726,3	3,38	726,3	-16,01	726,3	-19,74	726,3	1,21	726,3	-1,15	726,3	5,41	726,3	-7,69	726,3	-13,34	726,3	-10,95
727,2	622,21	727,2	371,12	727,2	157,5	727,2	48,02	727,2	21,72	727,2	450,12	727,2	274,59	727,2	113,9	727,2	36,73	727,2	14,76	727,2	498,37	727,2	322,4	727,2	147,72	727,2	55,52	727,2	26,55	727,2	-25,27	727,2	5,97	727,2	-17,02	727,2	-18,34	727,2	-0,24	727,2	0,28	727,2	8,51	727,2	-6,82	727,2	-13,49	727,2	-12,19
728,1	624,18	728,1	372,15	728,1	154,19	728,1	46,44	728,1	22,74	728,1	451,73	728,1	277,44	728,1	110,88	728,1	36,19	728,1	15,41	728,1	498,95	728,1	323,56	728,1	145,25	728,1	58,35	728,1	27,84	728,1	-26,99	728,1	3,73	728,1	-19,29	728,1	-17,79	728,1	0,17	728,1	-1,37	728,1	5,2	728,1	-8,48	728,1	-12,16	728,1	-11,58
729	621,59	729	371,22	729	156,26	729	51,37	729	22,69	729	450,16	729	274,44	729	111,02	729	41,13	729	12,06	729	497,19	729	323,21	729	147,12	729	58,35	729	23,66	729	-28,39	729	0,52	729	-15,06	729	-19,21	729	-3,26	729	-2,5	729	4,92	729	-8,74	729	-14,45	729	-12,39
729,9	623,44	729,9	369,93	729,9	158,11	729,9	49,15	729,9	19,82	729,9	449,88	729,9	274,97	729,9	114,69	729,9	36,54	729,9	11,93	729,9	499,58	729,9	322,38	729,9	150,42	729,9	56,7	729,9	25,71	729,9	-26,49	729,9	1,69	729,9	-14,54	729,9	-18,71	729,9	-3,35	729,9	-0,46	729,9	4,28	729,9	-6,27	729,9	-14,15	729,9	-16,13
730,8	623,24	730,8	371,54	730,8	157,7	730,8	47,24	730,8	25,98	730,8	452,05	730,8	272,06	730,8	113,56	730,8	33,9	730,8	17,11	730,8	499,87	730,8	320,4	730,8	146,69	730,8	52,85	730,8	27,96	730,8	-28,27	730,8	2,17	730,8	-16,32	730,8	-20,93	730,8	0,56	730,8	-2,07	730,8	4	730,8	-6,36	730,8	-15,2	730,8	-11,74
731,7	619,68	731,7	370,65	731,7	156,93	731,7	51,67	731,7	21,4	731,7	449,25	731,7	274,96	731,7	112,72	731,7	36,39	731,7	12,98	731,7	497,44	731,7	321,65	731,7	145,89	731,7	56,25	731,7	25,71	731,7	-28,23	731,7	1,86	731,7	-15,62	731,7	-16	731,7	-0,12	731,7	-1,87	731,7	5,09	731,7	-6,97	731,7	-11,28	731,7	-13,13
732,6	620,35	732,6	373,54	732,6	156,9	732,6	48,03	732,6	25,46	732,6	449,89	732,6	275,04	732,6	112,83	732,6	35,16	732,6	17,94	732,6	498,28	732,6	321,89	732,6	148,03	732,6	58,07	732,6	28,89	732,6	-27,21	732,6	4,52	732,6	-15,21	732,6	-16,89	732,6	-1,36	732,6	-1,39	732,6	5,48	732,6	-6,59	732,6	-11,39	732,6	-12,42
733,5	624,19	733,5	373,48	733,5	157,22	733,5	50,4	733,5	23,93	733,5	452,4	733,5	276,76	733,5	112,78	733,5	40,92	733,5	14,67	733,5	500,7	733,5	323,26	733,5	146,98	733,5	59,29	733,5	28,76	733,5	-24,81	733,5	3,89	733,5	-16,93	733,5	-16,99	733,5	0,68	733,5	1,1	733,5	7,03	733,5	-8,45	733,5	-13,22	733,5	-12,03
734,4	620,22	734,4	370,8	734,4	156,77	734,4	46,25	734,4	22,36	734,4	450,26	734,4	272,03	734,4	112,27	734,4	34,02	734,4	13,75	734,4	500,14	734,4	319,45	734,4	146,41	734,4	55,05	734,4	23,24	734,4	-25,17	734,4	2,1	734,4	-15,6	734,4	-22,58	734,4	-3,37	734,4	-0,79	734,4	4,91	734,4	-5,85	734,4	-15,03	734,4	-12,44
735,3	622,44	735,3	370,57	735,3	154,52	735,3	48,22	735,3	22,99	735,3	452,49	735,3	274,97	735,3	112,98	735,3	36,21	735,3	15,55	735,3	500,49	735,3	322,9	735,3	147,91	735,3	57,39	735,3	28,12	735,3	-26,45	735,3	3,51	735,3	-16,89	735,3	-18,19	735,3	0,33	735,3	-0,23	735,3	4,91	735,3	-6,89	735,3	-13,18	735,3	-10,24
736,2	623,01	736,2	371,12	736,2	156,42	736,2	49,75	736,2	19,49	736,2	450,88	736,2	275,18	736,2	113,96	736,2	38,68	736,2	13,03	736,2	497,8	736,2	320,72	736,2	148,87	736,2	57,91	736,2	26,79	736,2	-26,81	736,2	1,04	736,2	-14,96	736,2	-15,92	736,2	-2,35	736,2	-1,81	736,2	3,38	736,2	-7,02	736,2	-12,26	736,2	-14,39
737,1	621,83	737,1	371,82	737,1	156,14	737,1	49,06	737,1	24,09	737,1	449,97	737,1	273,54	737,1	112,12	737,1	36,82	737,1	14,3	737,1	498,67	737,1	318,59	737,1	146,88	737,1	56,12	737,1	26,53	737,1	-29,04	737,1	0,38	737,1	-18,25	737,1	-17,07	737,1	-0,01	737,1	-3,02	737,1	5,05	737,1	-7,55	737,1	-12,99	737,1	-11,27
738	624,45	738	369,34	738	161,06	738	51,22	738	22,87	738	452,83	738	275,03	738	115,06	738	39,12	738	14,35	738	500,37	738	321,39	738	147,79	738	56,34	738	27,28	738	-23,28	738	0,26	738	-15,29	738	-18,53	738	0,58	738	0,32	738	4,08	738	-6,4	738	-13,8	738	-12,11
738,9	622,88	738,9	373,02	738,9	156,68	738,9	49,99	738,9	21,78	738,9	451,2	738,9	275,88	738,9	111,3	738,9	39,19	738,9	13,68	738,9	499,93	738,9	322,67	738,9	147,37	738,9	59,71	738,9	25,79	738,9	-25,77	738,9	2,36	738,9	-15,75	738,9	-15,03	738,9	-0,08	738,9	-0,78	738,9	6,4	738,9	-7,08	738,9	-11,66	738,9	-12,94
739,8	623,93	739,8	373,64	739,8	158,79	739,8	50,41	739,8	23,22	739,8	451,59	739,8	275,84	739,8	115,68	739,8	39,33	739,8	16,6	739,8	498,54	739,8	320,09	739,8	149,95	739,8	59,47	739,8	26,59	739,8	-26,11	739,8	0,89	739,8	-14,45	739,8	-16,47	739,8	0,18	739,8	-1,81	739,8	4,82	739,8	-6,06	739,8	-11,36	739,8	-12,31
740,7	619,59	740,7	370,93	740,7	155,06	740,7	49,89	740,7	22,62	740,7	449,83	740,7	274,52	740,7	112,34	740,7	36,78	740,7	15,46	740,7	500,86	740,7	321,73	740,7	147	740,7	58,92	740,7	26,29	740,7	-25,96	740,7	2,55	740,7	-15,69	740,7	-18,32	740,7	-1,95	740,7	-0,82	740,7	4,36	740,7	-8,96	740,7	-14,8	740,7	-13,75
741,6	622,76	741,6	370,46	741,6	158,63	741,6	47,72	741,6	22,46	741,6	451,83	741,6	274,02	741,6	112,85	741,6	35	741,6	12,79	741,6	500,17	741,6	321,44	741,6	147,56	741,6	56,88	741,6	25,55	741,6	-25,68	741,6	1,9	741,6	-14,44	741,6	-18,01	741,6	-0,7	741,6	-1,17	741,6	4,49	741,6	-6,17	741,6	-10,41	741,6	-13,67
742,5	620,44	742,5	371,7	742,5	156,7	742,5	50,66	742,5	22,52	742,5	449,09	742,5	275,08	742,5	113,56	742,5	37,11	742,5	15,62	742,5	497,97	742,5	320,62	742,5	148,5	742,5	56,47	742,5	25,91	742,5	-26,1	742,5	-0,28	742,5	-16,98	742,5	-20,01	742,5	0,01	742,5	-0,69	742,5	5,38	742,5	-8	742,5	-14,75	742,5	-11,62
743,4	622,13	743,4	369,35	743,4	155,17	743,4	51,03	743,4	22,36	743,4	450,01	743,4	272,74	743,4	110,4	743,4	38,49	743,4	15,59	743,4	499,16	743,4	319,73	743,4	145,72	743,4	57,61	743,4	26,51	743,4	-26,99	743,4	2,96	743,4	-17,26	743,4	-20,26	743,4	-0,45	743,4	-0,62	743,4	6,64	743,4	-7,79	743,4	-13,25	743,4	-13,68
744,3	621,43	744,3	371,48	744,3	156,25	744,3	47,8	744,3	24,78	744,3	449,06	744,3	275,39	744,3	110,18	744,3	37,42	744,3	16,93	744,3	495,02	744,3	321,48	744,3	146,89	744,3	57,18	744,3	27,44	744,3	-28,93	744,3	1,07	744,3	-18,65	744,3	-18,54	744,3	1,67	744,3	-4,31	744,3	4,57	744,3	-9,98	744,3	-13,11	744,3	-9,74
745,2	621,87	745,2	368,37	745,2	159,55	745,2	48,51	745,2	25,15	745,2	452,01	745,2	272,03	745,2	115,3	745,2	35,9	745,2	18,92	745,2	498,16	745,2	320,09	745,2	148,14	745,2	54,82	745,2	28,97	745,2	-27,74	745,2	0,65	745,2	-16,43	745,2	-17,85	745,2	0,03	745,2	-4,35	745,2	3,04	745,2	-8,48	745,2	-12,1	745,2	-11,66
746,1	622,16	746,1	370,05	746,1	155,21	746,1	49,98	746,1	22,6	746,1	450,22	746,1	273,81	746,1	111,05	746,1	36,46	746,1	15,26	746,1	499,19	746,1	321,46	746,1	147,92	746,1	56,45	746,1	28,7	746,1	-27,37	746,1	1,66	746,1	-16,15	746,1	-16,95	746,1	-2,79	746,1	-3,83	746,1	4,49	746,1	-7,21	746,1	-12,21	746,1	-11,8
747	622,31	747	372,58	747	157,17	747	47,29	747	23,11	747	450,66	747	277,51	747	113,15	747	36,18	747	16,59	747	497,01	747	323,01	747	145,81	747	55,22	747	25,63	747	-27,17	747	4,01	747	-15,3	747	-19,07	747	-1,61	747	-2,34	747	5,15	747	-5,16	747	-13,06	747	-14,74
747,9	622,48	747,9	369,08	747,9	155,44	747,9	49,1	747,9	21,24	747,9	451,86	747,9	272,94	747,9	111,99	747,9	38,45	747,9	12,94	747,9	500,13	747,9	322,17	747,9	147,27	747,9	60,16	747,9	26,11	747,9	-26,38	747,9	2,91	747,9	-17,37	747,9	-16,88	747,9	-3,45	747,9	-0,68	747,9	3,65	747,9	-9,42	747,9	-11,89	747,9	-14,4
748,8	622,89	748,8	371,53	748,8	153,68	748,8	48,86	748,8	19,33	748,8	452,16	748,8	273,33	748,8	112,01	748,8	36,16	748,8	11,78	748,8	498,38	748,8	323,13	748,8	145,75	748,8	56,47	748,8	23,4	748,8	-25,04	748,8	4,37	748,8	-18,77	748,8	-18,99	748,8	-4,73	748,8	-2,47	748,8	5,2	748,8	-7,4	748,8	-13,44	748,8	-13,44
749,7	621,73	749,7	370,84	749,7	155,67	749,7	46,83	749,7	24,62	749,7	452,43	749,7	271,67	749,7	111,15	749,7	33,84	749,7	15,86	749,7	498,76	749,7	321,05	749,7	146,58	749,7	54,1	749,7	27,55	749,7	-27,33	749,7	-0,05	749,7	-13,61	749,7	-20,31	749,7	-0,38	749,7	-2,24	749,7	2,27	749,7	-7,2	749,7	-13,19	749,7	-11,57
750,6	621,1	750,6	369,66	750,6	157,24	750,6	50,97	750,6	24,76	750,6	449,13	750,6	272,61	750,6	113,25	750,6	38,11	750,6	15,53	750,6	497,94	750,6	318,51	750,6	148,92	750,6	59,34	750,6	27,28	750,6	-27,87	750,6	2,39	750,6	-16,35	750,6	-16,18	750,6	2,64	750,6	-2,42	750,6	3,78	750,6	-7,45	750,6	-12,7	750,6	-11,24
751,5	623,24	751,5	368,1	751,5	160,08	751,5	49,24	751,5	20,73	751,5	451,46	751,5	271,26	751,5	114,16	751,5	38,03	751,5	14,67	751,5	498,96	751,5	317,85	751,5	148,25	751,5	57,75	751,5	28,5	751,5	-25,89	751,5	-0,05	751,5	-15,78	751,5	-17,34	751,5	-0,24	751,5	-0,99	751,5	2,1	751,5	-6,61	751,5	-11,06	751,5	-14,45
752,4	623,14	752,4	370,18	752,4	157,09	752,4	51,75	752,4	21,92	752,4	450,31	752,4	273,61	752,4	114,69	752,4	40,4	752,4	15,07	752,4	499,26	752,4	322,08	752,4	148,42	752,4	60	752,4	27,69	752,4	-27,21	752,4	2,01	752,4	-15,82	752,4	-17,79	752,4	2,83	752,4	-1,88	752,4	4,06	752,4	-7,6	752,4	-13,53	752,4	-10,37
753,3	622,3	753,3	368,82	753,3	155,84	753,3	49,64	753,3	20,9	753,3	451,09	753,3	271,61	753,3	112,94	753,3	36,78	753,3	12,94	753,3	499,67	753,3	319,57	753,3	147,03	753,3	55,62	753,3	26,62	753,3	-25,35	753,3	-2,06	753,3	-18,42	753,3	-18,16	753,3	-2,37	753,3	-1,12	753,3	2,85	753,3	-7,95	753,3	-13,29	753,3	-13,81
754,2	620,58	754,2	370,64	754,2	156,51	754,2	48,57	754,2	21,38	754,2	448,85	754,2	274,39	754,2	113,66	754,2	37,52	754,2	13,26	754,2	500,75	754,2	321,18	754,2	147,8	754,2	55,74	754,2	27,82	754,2	-26,76	754,2	0,07	754,2	-17,98	754,2	-18,88	754,2	0,76	754,2	-3,2	754,2	2,48	754,2	-7,31	754,2	-13,46	754,2	-11,13
755,1	618,82	755,1	370,67	755,1	155,56	755,1	49,66	755,1	22,23	755,1	447,21	755,1	272,65	755,1	113,49	755,1	37,02	755,1	13,85	755,1	496,28	755,1	319,3	755,1	147,18	755,1	58,06	755,1	28,75	755,1	-28,9	755,1	-0,19	755,1	-15,62	755,1	-16,95	755,1	1,58	755,1	-3,3	755,1	4,27	755,1	-7,35	755,1	-12,84	755,1	-13,05
756	620,36	756	371,39	756	156,03	756	49,83	756	22,51	756	449,98	756	273,04	756	113,88	756	36,04	756	14,3	756	496,48	756	320,1	756	148,69	756	55,97	756	26,98	756	-29,6	756	0,84	756	-15,34	756	-17,17	756	0,47	756	-4,71	756	3,32	756	-6,57	756	-12,7	756	-12,96
756,9	621,99	756,9	371,29	756,9	159,27	756,9	49,84	756,9	24,54	756,9	450,06	756,9	276,54	756,9	116,14	756,9	33,57	756,9	16,27	756,9	498,85	756,9	322,42	756,9	150,3	756,9	54,42	756,9	27,15	756,9	-28,79	756,9	2,54	756,9	-13,79	756,9	-20,61	756,9	-0,78	756,9	-2,73	756,9	2,21	756,9	-6,29	756,9	-13,29	756,9	-12,18
757,8	620,98	757,8	372,41	757,8	157,51	757,8	49,06	757,8	21,48	757,8	449,77	757,8	274,48	757,8	112,11	757,8	37,95	757,8	13,14	757,8	498,98	757,8	320,61	757,8	148,39	757,8	57,07	757,8	26,64	757,8	-25,81	757,8	1,4	757,8	-15,93	757,8	-20,33	757,8	-1,86	757,8	-2,3	757,8	3,81	757,8	-6,85	757,8	-14,14	757,8	-13,05
758,7	621,53	758,7	372,34	758,7	155,27	758,7	44,64	758,7	20,61	758,7	452,35	758,7	275,76	758,7	113,13	758,7	33,35	758,7	14,9	758,7	499,11	758,7	322,45	758,7	147,08	758,7	54,29	758,7	25,97	758,7	-25,66	758,7	2,81	758,7	-16,52	758,7	-19,88	758,7	-2,51	758,7	-3,19	758,7	3,97	758,7	-6,65	758,7	-15,1	758,7	-14,01
759,6	620,44	759,6	371,26	759,6	156,4	759,6	49,5	759,6	20,74	759,6	448,47	759,6	273,96	759,6	114,96	759,6	33,91	759,6	12,71	759,6	496,86	759,6	320,92	759,6	149,32	759,6	55,89	759,6	23,09	759,6	-27,65	759,6	-0,06	759,6	-15,04	759,6	-20,93	759,6	-2,51	759,6	-2,09	759,6	3,67	759,6	-6,84	759,6	-13,71	759,6	-14,46
760,5	619,74	760,5	369,08	760,5	157,71	760,5	48,42	760,5	24,33	760,5	447,09	760,5	271,77	760,5	112,13	760,5	37,08	760,5	15,15	760,5	494,41	760,5	320,26	760,5	147,33	760,5	56,77	760,5	27,12	760,5	-29,97	760,5	1,15	760,5	-14,51	760,5	-18,34	760,5	0,34	760,5	-3,39	760,5	4,01	760,5	-5,84	760,5	-12,26	760,5	-13,51
761,4	621,27	761,4	372,44	761,4	155,23	761,4	48,82	761,4	23,62	761,4	451,08	761,4	273,7	761,4	112,44	761,4	35,72	761,4	15,34	761,4	499,57	761,4	319,85	761,4	145,99	761,4	54,56	761,4	26,45	761,4	-26,5	761,4	1,87	761,4	-16,28	761,4	-20,89	761,4	-3,16	761,4	-3,76	761,4	4,77	761,4	-7,15	761,4	-14,44	761,4	-15,21
762,3	619,64	762,3	371,76	762,3	156,31	762,3	51,13	762,3	22,59	762,3	448,41	762,3	271,77	762,3	112,43	762,3	35,43	762,3	14,14	762,3	496,12	762,3	319,4	762,3	148,31	762,3	56,06	762,3	24,77	762,3	-29,01	762,3	0,08	762,3	-17,18	762,3	-17,82	762,3	0,06	762,3	-4,02	762,3	1,62	762,3	-9,53	762,3	-13,6	762,3	-15,04
763,2	624,51	763,2	372,08	763,2	159,81	763,2	48,76	763,2	19,6	763,2	451,01	763,2	272,61	763,2	116,13	763,2	37	763,2	13,97	763,2	498,79	763,2	318,81	763,2	150,21	763,2	57,24	763,2	25,99	763,2	-27,58	763,2	0,69	763,2	-14,63	763,2	-16,7	763,2	-0,11	763,2	-1,11	763,2	5,52	763,2	-5,91	763,2	-11,38	763,2	-12,78
764,1	620,24	764,1	372,78	764,1	157,08	764,1	49,17	764,1	22,43	764,1	449,24	764,1	273,85	764,1	112,65	764,1	37,56	764,1	14,33	764,1	499,99	764,1	321,99	764,1	146,76	764,1	56,66	764,1	29,28	764,1	-25,34	764,1	1,62	764,1	-16,58	764,1	-16,88	764,1	-0,77	764,1	-0,24	764,1	4,34	764,1	-6,15	764,1	-12,08	764,1	-13,84
765	622,79	765	368,29	765	157,83	765	46,47	765	21,79	765	449,36	765	271,9	765	114,05	765	36,19	765	15,63	765	497,43	765	318,82	765	147,55	765	56,87	765	30,59	765	-27,29	765	-1,03	765	-16,62	765	-20,19	765	0,4	765	-3,72	765	2,49	765	-7,85	765	-14,11	765	-13,13
765,9	622,06	765,9	371,41	765,9	156,59	765,9	49,08	765,9	23,84	765,9	450,94	765,9	273,99	765,9	112,27	765,9	36,9	765,9	13,8	765,9	499,75	765,9	320,84	765,9	145,73	765,9	56,26	765,9	25,84	765,9	-26,26	765,9	2,36	765,9	-18,31	765,9	-18,73	765,9	-0,47	765,9	-1,73	765,9	2,6	765,9	-8,46	765,9	-12,98	765,9	-11,93
766,8	620,14	766,8	370,87	766,8	156,62	766,8	47,4	766,8	24,86	766,8	450,54	766,8	274,81	766,8	111,85	766,8	35,06	766,8	16,21	766,8	497,26	766,8	321,52	766,8	144,03	766,8	55,15	766,8	28,4	766,8	-30,48	766,8	2,42	766,8	-17,81	766,8	-20,97	766,8	0,17	766,8	-4,83	766,8	3,79	766,8	-9,13	766,8	-15,02	766,8	-11,51
767,7	620,42	767,7	372,55	767,7	157,56	767,7	48,49	767,7	19,93	767,7	451,12	767,7	273,9	767,7	114,1	767,7	37,87	767,7	12,89	767,7	499,4	767,7	321,09	767,7	151,94	767,7	57,41	767,7	27,12	767,7	-26,14	767,7	0,42	767,7	-13,59	767,7	-16,44	767,7	-0,87	767,7	-4,57	767,7	2,41	767,7	-6,93	767,7	-12,49	767,7	-14,97
768,6	619,75	768,6	369,44	768,6	158,04	768,6	49,36	768,6	19,31	768,6	448,78	768,6	272,39	768,6	112,38	768,6	36,72	768,6	11,52	768,6	498,94	768,6	318,82	768,6	146,7	768,6	53,8	768,6	24,89	768,6	-25,65	768,6	-1,08	768,6	-16	768,6	-20,35	768,6	-3,39	768,6	-3,83	768,6	2,18	768,6	-8,33	768,6	-16,98	768,6	-14,65
769,5	623,88	769,5	373,51	769,5	156,29	769,5	49,07	769,5	21,45	769,5	451,02	769,5	274,95	769,5	113,22	769,5	37,01	769,5	13,76	769,5	500,15	769,5	321,82	769,5	147,96	769,5	55,79	769,5	25,81	769,5	-27,09	769,5	2,83	769,5	-15,87	769,5	-18,5	769,5	-2,82	769,5	-1,91	769,5	4,15	769,5	-8,92	769,5	-13,19	769,5	-14,38
770,4	619,84	770,4	374,17	770,4	155,27	770,4	49,18	770,4	22,37	770,4	450,55	770,4	275,59	770,4	111,59	770,4	37,15	770,4	15,99	770,4	498,13	770,4	323,2	770,4	146,68	770,4	58,72	770,4	26,51	770,4	-28,6	770,4	2,88	770,4	-17,84	770,4	-16,82	770,4	-2,58	770,4	-4,66	770,4	2,24	770,4	-10,04	770,4	-14,1	770,4	-13,31
771,3	619,92	771,3	369,79	771,3	155,47	771,3	53,94	771,3	20,73	771,3	446,49	771,3	274,02	771,3	113,25	771,3	40,36	771,3	12,09	771,3	497,67	771,3	319,13	771,3	149,9	771,3	58,99	771,3	24,64	771,3	-26,89	771,3	0,99	771,3	-14,91	771,3	-15,2	771,3	-3,28	771,3	-4,08	771,3	2,25	771,3	-8,13	771,3	-12,05	771,3	-14,63
772,2	619,32	772,2	372,42	772,2	156,98	772,2	52,07	772,2	19,68	772,2	448,81	772,2	275,01	772,2	113,44	772,2	38,85	772,2	14,39	772,2	498,57	772,2	324	772,2	148,56	772,2	58,85	772,2	26,82	772,2	-28,92	772,2	3,69	772,2	-15,44	772,2	-17,61	772,2	-0,99	772,2	-3,72	772,2	4,55	772,2	-10,03	772,2	-13,89	772,2	-14,57
773,1	622,58	773,1	371,13	773,1	157,01	773,1	49,42	773,1	20,83	773,1	450,68	773,1	273,63	773,1	113,56	773,1	36,28	773,1	17,01	773,1	498,79	773,1	322,02	773,1	147,9	773,1	58,05	773,1	28,7	773,1	-28,47	773,1	-0,17	773,1	-16,85	773,1	-16,59	773,1	0,62	773,1	-3,42	773,1	3,58	773,1	-7,31	773,1	-15,07	773,1	-13,47
774	620,59	774	369,37	774	159,72	774	49,63	774	19,75	774	450,31	774	272,32	774	114,88	774	37,65	774	13,44	774	499,41	774	319,12	774	147,94	774	58,35	774	25,57	774	-28,35	774	-1,28	774	-14,67	774	-17,86	774	-3,33	774	-3,34	774	2,11	774	-8,59	774	-13,65	774	-15,59
774,9	623,07	774,9	369,89	774,9	157,25	774,9	49,09	774,9	25,15	774,9	450,99	774,9	272,44	774,9	113,17	774,9	37,15	774,9	15,71	774,9	500,57	774,9	318,84	774,9	146,7	774,9	59,51	774,9	25,57	774,9	-25,69	774,9	1	774,9	-17,9	774,9	-17,49	774,9	-1,23	774,9	-1,94	774,9	1,8	774,9	-9,41	774,9	-12,53	774,9	-13,63
775,8	623,41	775,8	370,71	775,8	160,65	775,8	50,08	775,8	24,81	775,8	450,77	775,8	272,58	775,8	116,01	775,8	39,58	775,8	16,79	775,8	499,1	775,8	322,36	775,8	149,69	775,8	56,24	775,8	27,99	775,8	-27,61	775,8	3,05	775,8	-15,46	775,8	-19,33	775,8	0,32	775,8	-3,98	775,8	3,61	775,8	-7,23	775,8	-14	775,8	-13,39
776,7	621,78	776,7	372,24	776,7	154,44	776,7	51,32	776,7	22,15	776,7	449,76	776,7	274,04	776,7	111,88	776,7	42,15	776,7	13,37	776,7	498,44	776,7	321,39	776,7	145,47	776,7	59,64	776,7	23,86	776,7	-27,89	776,7	2,56	776,7	-16,47	776,7	-16,34	776,7	-4,45	776,7	-4,1	776,7	2,99	776,7	-8,37	776,7	-12,83	776,7	-13,85
777,6	624,02	777,6	368,86	777,6	159,23	777,6	48,51	777,6	23,13	777,6	449,31	777,6	272,85	777,6	115,05	777,6	37,86	777,6	15,3	777,6	499,36	777,6	320,77	777,6	149,49	777,6	56,47	777,6	28,16	777,6	-27,46	777,6	1,44	777,6	-14,03	777,6	-18,35	777,6	-0,39	777,6	-4,28	777,6	2,62	777,6	-8,35	777,6	-13,51	777,6	-12,49
778,5	623,55	778,5	370,04	778,5	156,93	778,5	49,35	778,5	21,25	778,5	448,95	778,5	271,05	778,5	111,92	778,5	35,27	778,5	16,62	778,5	499,54	778,5	321,08	778,5	146,45	778,5	54,65	778,5	26,92	778,5	-27,14	778,5	1,65	778,5	-18,66	778,5	-21,39	778,5	-2,54	778,5	-4,47	778,5	5,38	778,5	-8,4	778,5	-15,88	778,5	-12,33
779,4	623,04	779,4	370,71	779,4	157,92	779,4	48,2	779,4	22,8	779,4	450,65	779,4	274,59	779,4	112,15	779,4	35,92	779,4	14,71	779,4	499,18	779,4	322,03	779,4	147,1	779,4	57,67	779,4	24,68	779,4	-25,47	779,4	3,21	779,4	-15,75	779,4	-19,4	779,4	-2,3	779,4	-1,65	779,4	5,51	779,4	-8,62	779,4	-13,28	779,4	-13,4
780,3	624,84	780,3	372,46	780,3	157,03	780,3	48,63	780,3	24,24	780,3	452,44	780,3	276	780,3	112,63	780,3	36,72	780,3	15,04	780,3	499,88	780,3	323,1	780,3	147,67	780,3	54,7	780,3	27,42	780,3	-25,6	780,3	4,02	780,3	-16,08	780,3	-19,33	780,3	-1,59	780,3	-2,65	780,3	3,86	780,3	-10,29	780,3	-13,92	780,3	-12,47
781,2	622,8	781,2	371,82	781,2	156,65	781,2	49,38	781,2	19,38	781,2	450,73	781,2	274,89	781,2	112,38	781,2	37,1	781,2	12,74	781,2	499,72	781,2	320,18	781,2	148,66	781,2	54,26	781,2	25,07	781,2	-25,29	781,2	2,07	781,2	-15,77	781,2	-20,98	781,2	-2,67	781,2	-1,5	781,2	4,13	781,2	-9,2	781,2	-17,35	781,2	-15,23
782,1	624,17	782,1	370,87	782,1	155,7	782,1	49,99	782,1	23,45	782,1	449,6	782,1	274,09	782,1	109,84	782,1	36,22	782,1	12,22	782,1	500,72	782,1	321,02	782,1	145,51	782,1	56,68	782,1	24,98	782,1	-26,81	782,1	1,13	782,1	-18,79	782,1	-16,4	782,1	0,49	782,1	-3,05	782,1	3,92	782,1	-10,41	782,1	-13	782,1	-14,27
783	622,21	783	372,27	783	157,98	783	48,55	783	20,35	783	449,74	783	273,64	783	113,57	783	37,22	783	14,92	783	498,98	783	319,14	783	149,16	783	56,2	783	25,03	783	-26,38	783	0,34	783	-15,19	783	-18,2	783	-2,05	783	-4,72	783	3,91	783	-8,64	783	-14,92	783	-14,97
783,9	623,56	783,9	370,71	783,9	155,14	783,9	49,67	783,9	21,25	783,9	451,04	783,9	273,33	783,9	111,91	783,9	37,39	783,9	15,1	783,9	499,5	783,9	321,82	783,9	147,66	783,9	56,95	783,9	28,51	783,9	-26,94	783,9	1,91	783,9	-16,38	783,9	-18,65	783,9	-1,41	783,9	-2,97	783,9	4,16	783,9	-8	783,9	-14,66	783,9	-14,2
784,8	619,21	784,8	371,69	784,8	154,71	784,8	47,9	784,8	20,95	784,8	445,82	784,8	274,27	784,8	111,77	784,8	36,09	784,8	14,36	784,8	496,67	784,8	322,45	784,8	146,48	784,8	56,83	784,8	25,68	784,8	-31,16	784,8	2,78	784,8	-20,92	784,8	-18	784,8	-2,12	784,8	-5,6	784,8	2,87	784,8	-10,91	784,8	-13,39	784,8	-13,8
785,7	619,71	785,7	368,5	785,7	154,81	785,7	48,14	785,7	20,08	785,7	448,68	785,7	273,44	785,7	114,07	785,7	34,41	785,7	12,4	785,7	497,43	785,7	319,83	785,7	147,41	785,7	55,95	785,7	25,81	785,7	-27,72	785,7	-0,07	785,7	-19,1	785,7	-19,73	785,7	-2,48	785,7	-4,55	785,7	1,4	785,7	-10,29	785,7	-14,76	785,7	-13,13
786,6	621,67	786,6	368,69	786,6	158,79	786,6	47,01	786,6	21,32	786,6	448,73	786,6	271,87	786,6	114,53	786,6	35,03	786,6	13,88	786,6	498,27	786,6	318,71	786,6	149,73	786,6	54,24	786,6	26,71	786,6	-29,13	786,6	-0,52	786,6	-14,63	786,6	-20,79	786,6	0,19	786,6	-7,05	786,6	1,46	786,6	-7,87	786,6	-15,36	786,6	-13,17
787,5	619,07	787,5	369,84	787,5	154,8	787,5	51,73	787,5	20,83	787,5	447,09	787,5	273,29	787,5	112,3	787,5	39,05	787,5	13,87	787,5	495,19	787,5	321,69	787,5	145,88	787,5	55,6	787,5	23,49	787,5	-30,15	787,5	1,68	787,5	-20,28	787,5	-19,55	787,5	-3,84	787,5	-5,83	787,5	2,08	787,5	-11,43	787,5	-12,19	787,5	-14,65
788,4	622,57	788,4	373,45	788,4	158,2	788,4	49,43	788,4	23,18	788,4	449,57	788,4	273,61	788,4	112,54	788,4	36,87	788,4	14,05	788,4	499,01	788,4	322,35	788,4	146,44	788,4	56,39	788,4	28,07	788,4	-26,56	788,4	0,3	788,4	-16,55	788,4	-17,17	788,4	0,49	788,4	-3,84	788,4	2,18	788,4	-8,75	788,4	-13,78	788,4	-14,57
789,3	623,53	789,3	373,83	789,3	156,36	789,3	48,75	789,3	24,93	789,3	448,31	789,3	274,15	789,3	111,29	789,3	37,9	789,3	14,26	789,3	497,9	789,3	319,87	789,3	145,57	789,3	57,3	789,3	27,28	789,3	-29,58	789,3	0,83	789,3	-17,52	789,3	-18,9	789,3	0,82	789,3	-4,18	789,3	2,88	789,3	-8,73	789,3	-15,73	789,3	-11,38
790,2	620,49	790,2	371,84	790,2	158,03	790,2	48,7	790,2	22,85	790,2	448,37	790,2	273,54	790,2	113,75	790,2	38,43	790,2	15,47	790,2	498,11	790,2	319,18	790,2	149,59	790,2	56,68	790,2	25,54	790,2	-28,13	790,2	-1,57	790,2	-15,75	790,2	-18,12	790,2	-2,42	790,2	-4,18	790,2	2,09	790,2	-9,99	790,2	-14,71	790,2	-13,14
791,1	621,02	791,1	371,42	791,1	159,1	791,1	49,54	791,1	22,08	791,1	448,74	791,1	273,8	791,1	115,44	791,1	37,35	791,1	14,76	791,1	496,59	791,1	323,02	791,1	151,59	791,1	55,91	791,1	27,12	791,1	-30,9	791,1	2,32	791,1	-14,27	791,1	-17,44	791,1	-1,2	791,1	-4,78	791,1	3,22	791,1	-7,46	791,1	-13,58	791,1	-12,83
792	622,68	792	371,05	792	158,11	792	50,96	792	19,63	792	450,93	792	272,96	792	113,91	792	36,76	792	14,88	792	499,14	792	319,64	792	150,39	792	57	792	24,77	792	-27,82	792	-0,8	792	-14,86	792	-15,05	792	-2,41	792	-4,27	792	3,7	792	-8,35	792	-14,02	792	-13,42
792,9	618,5	792,9	371,59	792,9	157,47	792,9	49,8	792,9	20,6	792,9	445,59	792,9	274,04	792,9	112,92	792,9	37,45	792,9	14,5	792,9	495,12	792,9	322,29	792,9	147,1	792,9	57,79	792,9	25,73	792,9	-29,27	792,9	3,16	792,9	-16,82	792,9	-17,01	792,9	-2,42	792,9	-4,48	792,9	3,56	792,9	-8,55	792,9	-13,3	792,9	-14,01
793,8	620,14	793,8	368,63	793,8	156,9	793,8	48,09	793,8	21,67	793,8	447,81	793,8	270,99	793,8	115,74	793,8	34,69	793,8	13,3	793,8	498,08	793,8	321,27	793,8	150,45	793,8	55,08	793,8	26,31	793,8	-28,26	793,8	1,9	793,8	-15,34	793,8	-18,68	793,8	-1,26	793,8	-5,15	793,8	0,8	793,8	-9,25	793,8	-14,77	793,8	-12,6
794,7	622,76	794,7	372,21	794,7	156,62	794,7	48,99	794,7	21,2	794,7	449,16	794,7	274,86	794,7	113,68	794,7	36,89	794,7	15,97	794,7	498,71	794,7	322,77	794,7	148,21	794,7	58,8	794,7	28,08	794,7	-26,01	794,7	1,76	794,7	-16,57	794,7	-18,61	794,7	0,08	794,7	-4,72	794,7	4,16	794,7	-8,58	794,7	-15,05	794,7	-13,01
795,6	621,35	795,6	370,79	795,6	154,99	795,6	51,8	795,6	22,34	795,6	447,31	795,6	272,39	795,6	112,09	795,6	37,85	795,6	14,25	795,6	497,11	795,6	319,68	795,6	146,81	795,6	58,23	795,6	25	795,6	-27,41	795,6	1,41	795,6	-17,07	795,6	-16,89	795,6	-1,02	795,6	-4,97	795,6	3,6	795,6	-8,37	795,6	-13,74	795,6	-14,27
796,5	623,47	796,5	369,56	796,5	158,76	796,5	47,35	796,5	22,67	796,5	451,26	796,5	272,97	796,5	113,74	796,5	35,69	796,5	14,26	796,5	498,99	796,5	321,98	796,5	148,27	796,5	57,66	796,5	27,46	796,5	-28,06	796,5	-0,06	796,5	-15,65	796,5	-18,45	796,5	-1,23	796,5	-2,44	796,5	0,45	796,5	-9,03	796,5	-12,69	796,5	-15,37
797,4	622,95	797,4	371,71	797,4	154,41	797,4	50,3	797,4	23,74	797,4	450,13	797,4	272,47	797,4	111,06	797,4	36,28	797,4	16,15	797,4	499,87	797,4	319,03	797,4	146,12	797,4	55,23	797,4	27,48	797,4	-27,12	797,4	-0,3	797,4	-19,31	797,4	-21,09	797,4	0,57	797,4	-5,22	797,4	1,1	797,4	-11,12	797,4	-16,94	797,4	-12,52
798,3	623,22	798,3	369,11	798,3	158,19	798,3	50,53	798,3	22,72	798,3	451,33	798,3	273,35	798,3	113,65	798,3	36,63	798,3	15,4	798,3	500,19	798,3	322,23	798,3	147,63	798,3	57,02	798,3	28,48	798,3	-27,9	798,3	2,58	798,3	-15,85	798,3	-19,7	798,3	1,35	798,3	-4,31	798,3	3,1	798,3	-7,49	798,3	-14,33	798,3	-13,46
799,2	619,8	799,2	367,65	799,2	158,01	799,2	48,9	799,2	23,34	799,2	446,67	799,2	270,36	799,2	111,81	799,2	38,47	799,2	16,39	799,2	496,8	799,2	318,02	799,2	146,47	799,2	59,54	799,2	27,05	799,2	-28,66	799,2	-2,23	799,2	-17,46	799,2	-18,63	799,2	-0,42	799,2	-4,92	799,2	0,65	799,2	-9,45	799,2	-13,21	799,2	-13,3
800,1	623,76	800,1	369,91	800,1	157,01	800,1	47,03	800,1	20,3	800,1	450,82	800,1	270,3	800,1	111,26	800,1	36,13	800,1	15,84	800,1	500,08	800,1	319,14	800,1	146,35	800,1	56,65	800,1	26,12	800,1	-27,52	800,1	-2,12	800,1	-18,33	800,1	-18,09	800,1	-0,91	800,1	-4,83	800,1	0,99	800,1	-8,91	800,1	-15,69	800,1	-12,36
801	622,89	801	372,26	801	158,17	801	53,16	801	22,01	801	450,48	801	273,7	801	113,84	801	37,16	801	13,33	801	498,02	801	318,89	801	147,74	801	57,83	801	26,27	801	-27,57	801	-1,84	801	-18,46	801	-16,89	801	-3,43	801	-3,36	801	1,12	801	-8,42	801	-11,69	801	-16,06
801,9	620,08	801,9	371,86	801,9	158,13	801,9	49,38	801,9	20,67	801,9	446,99	801,9	272,41	801,9	114,11	801,9	36,76	801,9	13,65	801,9	495,47	801,9	319,57	801,9	148,61	801,9	56,72	801,9	26,3	801,9	-30,58	801,9	-2,58	801,9	-16,41	801,9	-16,88	801,9	-1,59	801,9	-5,93	801,9	0,03	801,9	-8,4	801,9	-14,57	801,9	-15,28
802,8	623,58	802,8	372,41	802,8	157,96	802,8	48,87	802,8	23,43	802,8	449,82	802,8	272,57	802,8	113,06	802,8	36,11	802,8	13,38	802,8	497,51	802,8	319,81	802,8	147,24	802,8	56,55	802,8	24,24	802,8	-30,22	802,8	1,11	802,8	-15,94	802,8	-17,51	802,8	-1,18	802,8	-5,97	802,8	2,3	802,8	-9,14	802,8	-14,24	802,8	-12,29
803,7	622,47	803,7	367,35	803,7	157,89	803,7	50,12	803,7	22,07	803,7	448,71	803,7	271,56	803,7	111,8	803,7	37,11	803,7	13,89	803,7	495,89	803,7	321,3	803,7	146,57	803,7	57,55	803,7	26,81	803,7	-30,38	803,7	0,57	803,7	-17,08	803,7	-17,12	803,7	1,29	803,7	-6,17	803,7	3	803,7	-8,24	803,7	-14,08	803,7	-14,44
804,6	621,67	804,6	372,81	804,6	158,25	804,6	49,47	804,6	25,48	804,6	448,33	804,6	273,53	804,6	113,35	804,6	37,89	804,6	14,3	804,6	496,04	804,6	322,35	804,6	148,67	804,6	58,79	804,6	29,91	804,6	-28,54	804,6	3,04	804,6	-16,94	804,6	-16,55	804,6	1,68	804,6	-7,13	804,6	2,98	804,6	-7,33	804,6	-13,33	804,6	-13,26
805,5	621,6	805,5	372,53	805,5	156,35	805,5	47,83	805,5	19,73	805,5	448,26	805,5	273,19	805,5	111,45	805,5	37,08	805,5	11,59	805,5	498,73	805,5	319,23	805,5	145,72	805,5	55,81	805,5	25,5	805,5	-25,82	805,5	-1,03	805,5	-18,3	805,5	-20,15	805,5	-3,19	805,5	-3,75	805,5	1,4	805,5	-10,13	805,5	-16,21	805,5	-15,73
806,4	623,06	806,4	372,6	806,4	158,77	806,4	48,45	806,4	22,89	806,4	449,2	806,4	275,07	806,4	114,87	806,4	35,56	806,4	15,38	806,4	499,56	806,4	321,82	806,4	147,22	806,4	56,53	806,4	27,62	806,4	-26,37	806,4	3,62	806,4	-16,62	806,4	-17,89	806,4	-0,11	806,4	-5,44	806,4	2,02	806,4	-9,02	806,4	-13,5	806,4	-12,51
807,3	622,51	807,3	374	807,3	158,05	807,3	51,34	807,3	21,91	807,3	449,11	807,3	275,98	807,3	115	807,3	37,42	807,3	14,04	807,3	496,48	807,3	322,69	807,3	148,52	807,3	59,16	807,3	27,65	807,3	-30,44	807,3	0,85	807,3	-18,48	807,3	-14,32	807,3	0,31	807,3	-4,44	807,3	1,65	807,3	-9,63	807,3	-12,96	807,3	-12,86
808,2	621,94	808,2	373,05	808,2	156,96	808,2	48,55	808,2	23,12	808,2	446,45	808,2	276,45	808,2	111,31	808,2	37,98	808,2	16,3	808,2	496,62	808,2	321,59	808,2	146,4	808,2	56,65	808,2	26,04	808,2	-28,87	808,2	0,71	808,2	-17,29	808,2	-18,11	808,2	0,75	808,2	-8,85	808,2	3,54	808,2	-9,67	808,2	-14,14	808,2	-14,12
809,1	620,89	809,1	372,06	809,1	158,12	809,1	49,64	809,1	19,68	809,1	447,6	809,1	271,61	809,1	113,88	809,1	37,91	809,1	13,61	809,1	496,15	809,1	317,24	809,1	148,24	809,1	57,28	809,1	24,44	809,1	-28,97	809,1	-1,82	809,1	-17,41	809,1	-19,79	809,1	-2,47	809,1	-5,39	809,1	1,59	809,1	-9,27	809,1	-14,72	809,1	-14,86
810	624,43	810	371,74	810	157,59	810	49,75	810	20,96	810	451,35	810	274,55	810	113,73	810	39,63	810	13,13	810	501,46	810	320,08	810	147,49	810	57,16	810	22,86	810	-26,92	810	1,8	810	-16,61	810	-18,91	810	-4,09	810	-4,16	810	1,65	810	-9,02	810	-14,47	810	-14,27
810,9	623,07	810,9	373,94	810,9	155,37	810,9	51,01	810,9	20,5	810,9	450,54	810,9	275,46	810,9	111,12	810,9	37,11	810,9	10,5	810,9	498,21	810,9	321,46	810,9	146,99	810,9	59,86	810,9	24,13	810,9	-26,78	810,9	2,7	810,9	-20,11	810,9	-16,32	810,9	-0,95	810,9	-3,76	810,9	2,64	810,9	-9,78	810,9	-13,2	810,9	-14,25
811,8	620,36	811,8	372,51	811,8	158,94	811,8	48,98	811,8	23,2	811,8	447,97	811,8	275,17	811,8	111,69	811,8	37,64	811,8	17,28	811,8	497,26	811,8	321,12	811,8	146,6	811,8	56,24	811,8	28,38	811,8	-29,3	811,8	2,58	811,8	-17,69	811,8	-20,68	811,8	0,53	811,8	-6,09	811,8	1,91	811,8	-9,67	811,8	-13,04	811,8	-11,15
812,7	623,02	812,7	371,2	812,7	158,48	812,7	49,65	812,7	23,51	812,7	448,37	812,7	271,42	812,7	113,64	812,7	38,57	812,7	16,01	812,7	496,26	812,7	321,09	812,7	149,39	812,7	58,34	812,7	27,31	812,7	-28,28	812,7	0,54	812,7	-13,01	812,7	-19,02	812,7	0,22	812,7	-5,12	812,7	2,17	812,7	-7,82	812,7	-16,48	812,7	-12,22
813,6	623,08	813,6	372,56	813,6	159,1	813,6	47,16	813,6	21,11	813,6	448,26	813,6	275,44	813,6	115,63	813,6	34,71	813,6	15,7	813,6	499,41	813,6	321,64	813,6	151,34	813,6	55,76	813,6	27	813,6	-26,49	813,6	-0,41	813,6	-15,67	813,6	-18,8	813,6	-0,16	813,6	-6,41	813,6	2,38	813,6	-8,12	813,6	-15,7	813,6	-12,65
814,5	623,19	814,5	371,49	814,5	157,65	814,5	49,41	814,5	21,88	814,5	449,21	814,5	274,36	814,5	112,74	814,5	37,18	814,5	12,85	814,5	499,89	814,5	323,88	814,5	148,13	814,5	58,13	814,5	26,18	814,5	-26,54	814,5	4,13	814,5	-13,5	814,5	-18,01	814,5	-1,2	814,5	-5,6	814,5	2,31	814,5	-9,34	814,5	-15,76	814,5	-13,47
815,4	621,44	815,4	369,7	815,4	161,14	815,4	48,31	815,4	21,06	815,4	449,29	815,4	270,14	815,4	115,67	815,4	37,27	815,4	11,17	815,4	497,39	815,4	318,57	815,4	148,14	815,4	56,49	815,4	25,74	815,4	-25,96	815,4	-1,54	815,4	-15,7	815,4	-20,95	815,4	0,39	815,4	-4,39	815,4	-0,21	815,4	-7,79	815,4	-15,96	815,4	-13,34
816,3	623,4	816,3	370,4	816,3	155,27	816,3	48,86	816,3	21,12	816,3	449,66	816,3	272,9	816,3	112,3	816,3	37,32	816,3	14,73	816,3	498,34	816,3	320,73	816,3	144,84	816,3	58,06	816,3	27,51	816,3	-29,4	816,3	0,43	816,3	-18,58	816,3	-18,8	816,3	0,05	816,3	-6,6	816,3	2,37	816,3	-11,05	816,3	-15,9	816,3	-13,16
817,2	623,17	817,2	372,37	817,2	152,33	817,2	46,49	817,2	21,91	817,2	448,22	817,2	274,52	817,2	108,8	817,2	35,44	817,2	12,84	817,2	495,05	817,2	320,34	817,2	144,77	817,2	55,68	817,2	26,2	817,2	-31	817,2	0,71	817,2	-20,62	817,2	-21,12	817,2	-0,51	817,2	-7,31	817,2	1,95	817,2	-11,84	817,2	-16,11	817,2	-14,51
818,1	622,59	818,1	371,96	818,1	155,38	818,1	51,17	818,1	24,06	818,1	448,06	818,1	273,41	818,1	113,21	818,1	37,98	818,1	16,21	818,1	495,16	818,1	321,29	818,1	147,85	818,1	56,97	818,1	27,03	818,1	-30,39	818,1	1,88	818,1	-19,78	818,1	-18,87	818,1	1,53	818,1	-7,68	818,1	2,14	818,1	-9,97	818,1	-13,97	818,1	-13,97
819	619,5	819	370,39	819	158,7	819	49,42	819	23,08	819	447,57	819	270,85	819	111,73	819	38,3	819	14,59	819	497,05	819	319,74	819	148,34	819	58,07	819	27,38	819	-31,22	819	0,63	819	-15,64	819	-16,76	819	-0,75	819	-7	819	0,06	819	-9,62	819	-13,59	819	-12,25
819,9	621,85	819,9	370,71	819,9	155,85	819,9	49,55	819,9	24,99	819,9	447,45	819,9	273,71	819,9	112,57	819,9	37,54	819,9	14,21	819,9	497,66	819,9	318,77	819,9	145,58	819,9	58,78	819,9	28,54	819,9	-26,6	819,9	-0,46	819,9	-21,05	819,9	-18,76	819,9	0,88	819,9	-5,69	819,9	2,76	819,9	-10,01	819,9	-14,44	819,9	-11,17
820,8	621,93	820,8	370,22	820,8	156,7	820,8	48,37	820,8	21,47	820,8	449,2	820,8	271,02	820,8	109,47	820,8	36,03	820,8	14,47	820,8	497,96	820,8	318,58	820,8	145,96	820,8	56,83	820,8	26,17	820,8	-28,38	820,8	-1,29	820,8	-17,15	820,8	-19,29	820,8	-2,84	820,8	-7,37	820,8	1,02	820,8	-8,72	820,8	-15,03	820,8	-12,7
821,7	619,06	821,7	371,42	821,7	155,77	821,7	49,38	821,7	22,56	821,7	448,5	821,7	273,33	821,7	112,64	821,7	33,99	821,7	14,88	821,7	497,29	821,7	322,23	821,7	144,52	821,7	55,27	821,7	25,92	821,7	-29,26	821,7	1	821,7	-18,24	821,7	-18,59	821,7	-1,67	821,7	-6,82	821,7	2,23	821,7	-10,45	821,7	-16,21	821,7	-14,21
822,6	625,44	822,6	372,53	822,6	154,88	822,6	49,34	822,6	21,99	822,6	452,63	822,6	275,92	822,6	110,86	822,6	37,99	822,6	13,96	822,6	501,74	822,6	319,48	822,6	146	822,6	59,03	822,6	26,08	822,6	-25,58	822,6	1,71	822,6	-18,96	822,6	-15,41	822,6	-0,62	822,6	-4,37	822,6	2,95	822,6	-10,6	822,6	-14,45	822,6	-12,26
823,5	621,29	823,5	374,15	823,5	156,05	823,5	50,98	823,5	24,53	823,5	448,26	823,5	277,03	823,5	112,5	823,5	37,92	823,5	15,27	823,5	496,86	823,5	324,14	823,5	147,55	823,5	58,48	823,5	27,01	823,5	-29,96	823,5	3,39	823,5	-16,07	823,5	-15,71	823,5	0,85	823,5	-7,37	823,5	4,53	823,5	-9,62	823,5	-11,77	823,5	-13,27
824,4	621,09	824,4	367,23	824,4	157,53	824,4	49,4	824,4	18,62	824,4	447,16	824,4	270,72	824,4	112,27	824,4	39,31	824,4	11,6	824,4	498,08	824,4	319,9	824,4	148,8	824,4	57,13	824,4	25,83	824,4	-30,33	824,4	-2,02	824,4	-15,32	824,4	-18,63	824,4	-0,88	824,4	-7,61	824,4	0,07	824,4	-9,66	824,4	-14,73	824,4	-13,93
825,3	622,3	825,3	370,84	825,3	159,53	825,3	48,65	825,3	21,14	825,3	447,5	825,3	273,55	825,3	115,06	825,3	37,34	825,3	13,81	825,3	498,35	825,3	322,32	825,3	147,59	825,3	58,75	825,3	25,14	825,3	-29,13	825,3	0,99	825,3	-17,02	825,3	-17,03	825,3	-1,33	825,3	-8,06	825,3	1,18	825,3	-7,86	825,3	-13,38	825,3	-13,58
826,2	618,97	826,2	371,5	826,2	155,91	826,2	51,75	826,2	21,8	826,2	445,67	826,2	275,62	826,2	111,86	826,2	39,51	826,2	16,16	826,2	496,12	826,2	320,75	826,2	149,45	826,2	57,88	826,2	29,69	826,2	-30,02	826,2	1,96	826,2	-16,29	826,2	-18,37	826,2	2,96	826,2	-9,05	826,2	2,74	826,2	-8,57	826,2	-13,57	826,2	-12,3
827,1	618,96	827,1	371,29	827,1	157,53	827,1	49,49	827,1	22,27	827,1	446,8	827,1	270,88	827,1	113,4	827,1	37,93	827,1	16,76	827,1	495,78	827,1	317,77	827,1	147	827,1	58,96	827,1	28,17	827,1	-31,58	827,1	-1,61	827,1	-18,38	827,1	-17,14	827,1	0,55	827,1	-7,47	827,1	0,81	827,1	-9,66	827,1	-14,01	827,1	-14,86
828	623,06	828	371,79	828	158,06	828	46,58	828	21,61	828	447,83	828	274,09	828	111,4	828	35,18	828	13,99	828	496,42	828	320,25	828	147,66	828	57,13	828	26,29	828	-29,06	828	0,47	828	-17,9	828	-18,8	828	-2,59	828	-6,66	828	2,49	828	-9,66	828	-15,07	828	-15,7
828,9	621,5	828,9	372,68	828,9	158,32	828,9	50,8	828,9	24,75	828,9	448,41	828,9	274,65	828,9	114,24	828,9	39,89	828,9	15,46	828,9	499,23	828,9	322,21	828,9	149,39	828,9	59,82	828,9	25,93	828,9	-28,9	828,9	0,96	828,9	-16,23	828,9	-19,1	828,9	-2,15	828,9	-5,84	828,9	3,23	828,9	-8,4	828,9	-14,25	828,9	-14,22
829,8	621,11	829,8	373,27	829,8	157,66	829,8	49,33	829,8	24,96	829,8	449,31	829,8	274	829,8	114,51	829,8	39,42	829,8	16,45	829,8	497,15	829,8	320,64	829,8	149,06	829,8	59,06	829,8	28,87	829,8	-30,11	829,8	1,85	829,8	-14,32	829,8	-15,06	829,8	1,71	829,8	-7,55	829,8	2,88	829,8	-10,29	829,8	-15,03	829,8	-13,39
830,7	621,46	830,7	375,3	830,7	154,81	830,7	47,23	830,7	22,78	830,7	446,93	830,7	275,76	830,7	111,33	830,7	36,29	830,7	14,68	830,7	498,37	830,7	323,48	830,7	145,05	830,7	56,78	830,7	26,78	830,7	-26,99	830,7	3,87	830,7	-18,52	830,7	-19,77	830,7	0,57	830,7	-6,78	830,7	4,28	830,7	-7,98	830,7	-14,72	830,7	-12,04
831,6	622,36	831,6	372,6	831,6	157,07	831,6	51,39	831,6	22,87	831,6	447,81	831,6	274,31	831,6	112,8	831,6	38,91	831,6	16,11	831,6	495,27	831,6	320,26	831,6	146,89	831,6	57,92	831,6	25,91	831,6	-30,47	831,6	1,41	831,6	-15,07	831,6	-16,76	831,6	-3,13	831,6	-6,34	831,6	2,17	831,6	-10,12	831,6	-13,27	831,6	-15,95
832,5	622,36	832,5	371,15	832,5	155,23	832,5	48,47	832,5	23,63	832,5	449,11	832,5	273,71	832,5	111,49	832,5	35,94	832,5	18,54	832,5	499,49	832,5	320,31	832,5	145,18	832,5	57,11	832,5	29,65	832,5	-29,66	832,5	1,36	832,5	-21,07	832,5	-19,66	832,5	1,98	832,5	-6,67	832,5	2,34	832,5	-11,42	832,5	-16,05	832,5	-12,57
833,4	621,08	833,4	370,18	833,4	157,48	833,4	51,6	833,4	23,55	833,4	447,37	833,4	271,69	833,4	113,83	833,4	37,47	833,4	13,72	833,4	496,35	833,4	318,58	833,4	147,14	833,4	56,93	833,4	27,52	833,4	-29,24	833,4	-0,94	833,4	-17,72	833,4	-17,2	833,4	0,09	833,4	-7,14	833,4	0,77	833,4	-9,53	833,4	-13,54	833,4	-14,9
834,3	621,74	834,3	371,97	834,3	158,1	834,3	50,85	834,3	25,53	834,3	447,9	834,3	273,46	834,3	114,62	834,3	38,77	834,3	16,83	834,3	496,44	834,3	320,47	834,3	149,95	834,3	59,91	834,3	27,8	834,3	-29,08	834,3	-0,19	834,3	-15,7	834,3	-15,12	834,3	0,92	834,3	-8,13	834,3	1,89	834,3	-9,22	834,3	-14,61	834,3	-12,49
835,2	619,46	835,2	369,57	835,2	158,44	835,2	48,6	835,2	22,79	835,2	446,79	835,2	271,99	835,2	114,55	835,2	36,38	835,2	13,77	835,2	495,13	835,2	319,01	835,2	147,88	835,2	57,61	835,2	27,59	835,2	-30,7	835,2	0,53	835,2	-17,96	835,2	-17,99	835,2	-0,23	835,2	-8,88	835,2	1,29	835,2	-8,78	835,2	-13,77	835,2	-15,08
836,1	624,77	836,1	371,1	836,1	157,44	836,1	53,11	836,1	21,35	836,1	449,67	836,1	273,73	836,1	113,09	836,1	40,05	836,1	13,22	836,1	497,97	836,1	321,26	836,1	146,63	836,1	56,95	836,1	25,2	836,1	-27,81	836,1	-0,32	836,1	-17,74	836,1	-15,72	836,1	-1,38	836,1	-7,55	836,1	-0,05	836,1	-7,87	836,1	-12,03	836,1	-17,85
837	620,78	837	371,77	837	157,4	837	49,94	837	25,5	837	447,45	837	273,61	837	112,71	837	38,24	837	18,96	837	497,57	837	322,84	837	146,65	837	58,37	837	29,46	837	-30,69	837	2,85	837	-19,36	837	-18,28	837	-0,49	837	-7,62	837	3,28	837	-10,12	837	-13,54	837	-11,84
837,9	621,66	837,9	371,89	837,9	160,07	837,9	50,46	837,9	18,82	837,9	446,69	837,9	272,72	837,9	112,99	837,9	39,76	837,9	12,21	837,9	495,29	837,9	319,07	837,9	151	837,9	57,49	837,9	27,23	837,9	-30,41	837,9	0,56	837,9	-15,85	837,9	-20,76	837,9	-1,36	837,9	-7,37	837,9	2,05	837,9	-9,31	837,9	-15,83	837,9	-14,84
838,8	619,49	838,8	372,07	838,8	155,96	838,8	49,73	838,8	20,8	838,8	446,41	838,8	272,61	838,8	111,84	838,8	37,65	838,8	13,59	838,8	497,74	838,8	322,12	838,8	147,22	838,8	57,71	838,8	25,68	838,8	-28,52	838,8	2,58	838,8	-17,76	838,8	-17,67	838,8	-3,84	838,8	-8,02	838,8	1,67	838,8	-9,73	838,8	-15,31	838,8	-13,96
839,7	622,6	839,7	372,49	839,7	159,2	839,7	47,44	839,7	21,64	839,7	449,25	839,7	274,7	839,7	113,29	839,7	33,28	839,7	16,23	839,7	497,36	839,7	322,02	839,7	148,5	839,7	51,93	839,7	28,38	839,7	-28,66	839,7	0,14	839,7	-16,66	839,7	-21,65	839,7	0,71	839,7	-5,72	839,7	-1,09	839,7	-9,6	839,7	-15,98	839,7	-15,14
840,6	623,07	840,6	371,98	840,6	157,98	840,6	47,17	840,6	23,45	840,6	449,21	840,6	272,94	840,6	115,54	840,6	35,93	840,6	16,49	840,6	496,91	840,6	319,76	840,6	149,27	840,6	56,39	840,6	28,26	840,6	-28,38	840,6	-1,24	840,6	-16,47	840,6	-18,67	840,6	1,09	840,6	-6,22	840,6	0,54	840,6	-8,35	840,6	-16,01	840,6	-13,81
841,5	622,53	841,5	371,13	841,5	156,69	841,5	52,02	841,5	20,34	841,5	448,52	841,5	272,29	841,5	111,74	841,5	39,31	841,5	13,67	841,5	498,35	841,5	318,44	841,5	145,05	841,5	57,61	841,5	24,23	841,5	-29,23	841,5	-0,99	841,5	-18,01	841,5	-19,38	841,5	-2,27	841,5	-6,89	841,5	0,42	841,5	-8,33	841,5	-16,61	841,5	-13,58
842,4	623,54	842,4	369,75	842,4	154,47	842,4	48,73	842,4	20,91	842,4	449,68	842,4	272,51	842,4	111,89	842,4	39,3	842,4	16,29	842,4	498,15	842,4	320,72	842,4	147,82	842,4	60,3	842,4	28,78	842,4	-27	842,4	-0,16	842,4	-17,36	842,4	-17,77	842,4	-1,15	842,4	-7,06	842,4	0,54	842,4	-11,85	842,4	-14,4	842,4	-15,13
843,3	620,51	843,3	370,39	843,3	158,53	843,3	49,6	843,3	22,22	843,3	446,58	843,3	272,49	843,3	114,2	843,3	38,01	843,3	15,1	843,3	495,26	843,3	318,24	843,3	148,02	843,3	57,84	843,3	27,11	843,3	-29,26	843,3	-1,54	843,3	-16,89	843,3	-18,68	843,3	-1,9	843,3	-5,43	843,3	1,55	843,3	-8,64	843,3	-15,64	843,3	-14,53
844,2	622,79	844,2	370,41	844,2	155,81	844,2	49,91	844,2	21,78	844,2	448,73	844,2	274,02	844,2	112,85	844,2	36,14	844,2	14,1	844,2	497,7	844,2	319,8	844,2	148,46	844,2	55,13	844,2	25,75	844,2	-29,71	844,2	-1,58	844,2	-17,36	844,2	-19,52	844,2	-0,41	844,2	-7,4	844,2	1,42	844,2	-12,87	844,2	-17,22	844,2	-12,98
845,1	620,2	845,1	370,75	845,1	159,03	845,1	49,86	845,1	23,11	845,1	445,89	845,1	270,79	845,1	114,97	845,1	37,48	845,1	14,61	845,1	495,35	845,1	319,57	845,1	146,5	845,1	57,76	845,1	27,73	845,1	-31,26	845,1	0,67	845,1	-17,93	845,1	-18,09	845,1	-0,53	845,1	-7,52	845,1	0,43	845,1	-10,06	845,1	-16,4	845,1	-11,68
846	620,65	846	370,37	846	157,17	846	48,59	846	21,89	846	447,6	846	272,42	846	112,61	846	36,75	846	12,44	846	496,54	846	320,53	846	147,72	846	56,6	846	24,07	846	-29,47	846	-1,81	846	-17,77	846	-18,19	846	-3,15	846	-7,5	846	0,93	846	-9,12	846	-14,29	846	-15,76
846,9	622,32	846,9	372,16	846,9	156,64	846,9	47,64	846,9	20,99	846,9	448,42	846,9	273,12	846,9	112,94	846,9	35,52	846,9	13,59	846,9	496,96	846,9	320,79	846,9	148,43	846,9	55,21	846,9	27,58	846,9	-28,57	846,9	0,18	846,9	-16,2	846,9	-19,71	846,9	-1,87	846,9	-5,76	846,9	1,53	846,9	-10,34	846,9	-17,06	846,9	-13,37
847,8	620,32	847,8	372,8	847,8	155,66	847,8	50,71	847,8	21,72	847,8	446,88	847,8	273,06	847,8	112,42	847,8	39,49	847,8	14,92	847,8	496,5	847,8	320,94	847,8	147,06	847,8	60,12	847,8	24,71	847,8	-29,93	847,8	1,97	847,8	-16,39	847,8	-17,28	847,8	-2,45	847,8	-9,35	847,8	2,15	847,8	-9,8	847,8	-16,1	847,8	-14,11
848,7	622,18	848,7	370,77	848,7	155,13	848,7	50,54	848,7	23,24	848,7	446,99	848,7	272,62	848,7	110,41	848,7	37,35	848,7	14,94	848,7	495,94	848,7	318,92	848,7	146,17	848,7	56,39	848,7	25,53	848,7	-29,19	848,7	0,43	848,7	-19,66	848,7	-19,13	848,7	-1,12	848,7	-7,5	848,7	1,12	848,7	-11,94	848,7	-14,66	848,7	-13,6
849,6	620,66	849,6	372,73	849,6	154,58	849,6	52,33	849,6	22,06	849,6	448,3	849,6	272,74	849,6	111,4	849,6	36,34	849,6	15,73	849,6	497,47	849,6	319,63	849,6	146,72	849,6	57,41	849,6	26,52	849,6	-28,79	849,6	-1,59	849,6	-18,13	849,6	-16,27	849,6	-0,2	849,6	-6,69	849,6	-0,37	849,6	-12,59	849,6	-13,22	849,6	-12,87
850,5	621,88	850,5	371,14	850,5	156,9	850,5	51,56	850,5	20,15	850,5	446,77	850,5	273,06	850,5	110,21	850,5	36,4	850,5	12,85	850,5	496,58	850,5	319,74	850,5	146,08	850,5	57,45	850,5	24,7	850,5	-33,42	850,5	0,02	850,5	-19,22	850,5	-19,26	850,5	-1,72	850,5	-9,93	850,5	0,49	850,5	-11,18	850,5	-15,21	850,5	-15,04
851,4	623,38	851,4	370,32	851,4	156,32	851,4	47,79	851,4	18,11	851,4	448,13	851,4	272,53	851,4	111,71	851,4	38,08	851,4	12,03	851,4	497,98	851,4	319,81	851,4	147,95	851,4	57,64	851,4	25,44	851,4	-30,66	851,4	-0,88	851,4	-18,72	851,4	-19,23	851,4	-3,62	851,4	-9,11	851,4	-0,98	851,4	-9,46	851,4	-14,83	851,4	-15,87
852,3	621,59	852,3	368,53	852,3	156,81	852,3	52,71	852,3	22,8	852,3	448,22	852,3	271,92	852,3	111,79	852,3	38,28	852,3	16,45	852,3	496,95	852,3	318,43	852,3	147,03	852,3	57,16	852,3	30,12	852,3	-29,67	852,3	-2,42	852,3	-18,62	852,3	-18,85	852,3	0,2	852,3	-8,55	852,3	-0,08	852,3	-10,26	852,3	-15,52	852,3	-15,84
853,2	622,03	853,2	370,15	853,2	159,53	853,2	49,96	853,2	21,35	853,2	446,52	853,2	271,9	853,2	113,93	853,2	37,61	853,2	13,69	853,2	497,54	853,2	319,16	853,2	145,9	853,2	59,61	853,2	27,9	853,2	-30,12	853,2	0,34	853,2	-15,1	853,2	-16,08	853,2	0,28	853,2	-7,43	853,2	1,12	853,2	-7,22	853,2	-14,19	853,2	-13,16
854,1	619,41	854,1	370,41	854,1	158,87	854,1	48,9	854,1	24,76	854,1	443,64	854,1	274,01	854,1	114,51	854,1	37,84	854,1	18,27	854,1	493,95	854,1	321,01	854,1	148,34	854,1	57,39	854,1	28,86	854,1	-30,67	854,1	1,75	854,1	-16,86	854,1	-17,86	854,1	1,79	854,1	-8,99	854,1	1,25	854,1	-10,03	854,1	-14,88	854,1	-12,29
855	621,36	855	370,12	855	157,57	855	49,17	855	21,01	855	446,32	855	270,17	855	114,25	855	36,5	855	13,78	855	496,95	855	320,6	855	148,52	855	55,88	855	28,25	855	-30,52	855	-0,36	855	-17,44	855	-20,28	855	-2,49	855	-8,93	855	0,95	855	-10,18	855	-15,23	855	-15,16
855,9	619,83	855,9	369,03	855,9	154,88	855,9	48,9	855,9	23,77	855,9	444,99	855,9	270,39	855,9	111,66	855,9	36,3	855,9	16,45	855,9	497,85	855,9	318,74	855,9	147,02	855,9	57,78	855,9	27,3	855,9	-29,09	855,9	-2,24	855,9	-15,97	855,9	-18,55	855,9	-0,75	855,9	-7,97	855,9	-0,47	855,9	-9,46	855,9	-16,29	855,9	-13,54
856,8	618,89	856,8	372,22	856,8	156,11	856,8	48,09	856,8	19,9	856,8	447,2	856,8	274,2	856,8	111,66	856,8	37,38	856,8	12,77	856,8	495,27	856,8	320,45	856,8	149,36	856,8	56,22	856,8	24,69	856,8	-30,73	856,8	0,86	856,8	-14,35	856,8	-21,25	856,8	-2,17	856,8	-10,44	856,8	1,05	856,8	-10,99	856,8	-15,94	856,8	-15,43
857,7	621,21	857,7	372,87	857,7	158,1	857,7	50,38	857,7	21,09	857,7	446,8	857,7	271,98	857,7	114,62	857,7	37,34	857,7	12,62	857,7	496,74	857,7	320,84	857,7	148,97	857,7	56,47	857,7	24,59	857,7	-27,91	857,7	0,43	857,7	-18,22	857,7	-17,29	857,7	-3,15	857,7	-6,81	857,7	0,12	857,7	-10,68	857,7	-15,28	857,7	-16,52
858,6	622,44	858,6	370,85	858,6	154,92	858,6	49,65	858,6	16,91	858,6	446,62	858,6	272,87	858,6	111,08	858,6	37,48	858,6	12,97	858,6	496,53	858,6	319,62	858,6	144,28	858,6	55,93	858,6	24,12	858,6	-29,68	858,6	0,04	858,6	-20,22	858,6	-18,23	858,6	-3,52	858,6	-7,55	858,6	1,52	858,6	-10,43	858,6	-14,2	858,6	-16,68
859,5	620,7	859,5	372,28	859,5	155,52	859,5	50,42	859,5	19,45	859,5	445,38	859,5	273,15	859,5	110,4	859,5	38,28	859,5	13,69	859,5	496,15	859,5	321,1	859,5	143,98	859,5	57,62	859,5	25,25	859,5	-30,56	859,5	1,04	859,5	-20,11	859,5	-18,96	859,5	-2,12	859,5	-7,81	859,5	0,96	859,5	-11,85	859,5	-15,9	859,5	-14,45
860,4	621,32	860,4	372,22	860,4	157,68	860,4	50,12	860,4	21,51	860,4	446,57	860,4	272,69	860,4	112,69	860,4	40,58	860,4	15,42	860,4	494,64	860,4	319,16	860,4	147,65	860,4	57,53	860,4	27,21	860,4	-31,9	860,4	-1,28	860,4	-14,97	860,4	-17,92	860,4	-3,75	860,4	-8,68	860,4	-0,98	860,4	-8,8	860,4	-14,41	860,4	-17,68
861,3	618,8	861,3	370,17	861,3	152,73	861,3	49,3	861,3	21,47	861,3	444,97	861,3	270,54	861,3	110,3	861,3	36,12	861,3	15,6	861,3	494,13	861,3	317,63	861,3	145,21	861,3	58,63	861,3	28,64	861,3	-31,85	861,3	-3,74	861,3	-18,85	861,3	-18,17	861,3	-1,06	861,3	-10,42	861,3	-0,41	861,3	-11,75	861,3	-15,04	861,3	-13,6
862,2	621,41	862,2	368,44	862,2	156,72	862,2	49,84	862,2	22,18	862,2	446,22	862,2	271,12	862,2	112,14	862,2	38,44	862,2	14,44	862,2	495,26	862,2	320,86	862,2	146,82	862,2	59,33	862,2	26,96	862,2	-31,11	862,2	-0,21	862,2	-17,22	862,2	-19,18	862,2	-0,3	862,2	-9,73	862,2	-1,37	862,2	-9,72	862,2	-16,95	862,2	-13,41
863,1	621,29	863,1	369,2	863,1	154,24	863,1	48,98	863,1	19,97	863,1	446	863,1	270,36	863,1	112,58	863,1	35,62	863,1	11,51	863,1	494,89	863,1	317,92	863,1	148,2	863,1	54,53	863,1	24,23	863,1	-31,39	863,1	-1,71	863,1	-18,14	863,1	-20,16	863,1	-3,96	863,1	-9,34	863,1	-0,27	863,1	-10,73	863,1	-15,97	863,1	-14,46
864	621,39	864	372,63	864	157,24	864	46,1	864	22,08	864	447,53	864	275,09	864	111,99	864	31,9	864	13,55	864	498,05	864	321,9	864	146,81	864	54,65	864	24,99	864	-25,88	864	1,26	864	-19,25	864	-21,66	864	-1,94	864	-6,64	864	1,67	864	-11,09	864	-15,71	864	-15,87
864,9	619,2	864,9	370,71	864,9	160,97	864,9	49,55	864,9	22,49	864,9	447,03	864,9	271,51	864,9	113,49	864,9	37,08	864,9	15,54	864,9	496,12	864,9	318,71	864,9	148,57	864,9	57,88	864,9	26,04	864,9	-30,82	864,9	-1,59	864,9	-16,01	864,9	-18,94	864,9	-1,62	864,9	-8,14	864,9	-0,75	864,9	-8,67	864,9	-15,94	864,9	-14,04
865,8	624,04	865,8	369,58	865,8	157,99	865,8	47,37	865,8	23,38	865,8	449,74	865,8	271,5	865,8	111,05	865,8	37,95	865,8	16,46	865,8	498,4	865,8	318,52	865,8	145,73	865,8	54,57	865,8	29,1	865,8	-28,28	865,8	-1,44	865,8	-19,01	865,8	-18,07	865,8	2,62	865,8	-6,62	865,8	-0,21	865,8	-10,87	865,8	-16,26	865,8	-13,81
866,7	623,11	866,7	370,42	866,7	155	866,7	49,47	866,7	19,79	866,7	448,67	866,7	273,95	866,7	111,15	866,7	35,95	866,7	12,7	866,7	496,96	866,7	320,38	866,7	146,96	866,7	57,87	866,7	25,98	866,7	-28,18	866,7	1,49	866,7	-18,54	866,7	-17,25	866,7	-1,67	866,7	-6,54	866,7	0,91	866,7	-11,93	866,7	-16,49	866,7	-14,85
867,6	623,31	867,6	369,38	867,6	155,3	867,6	51,05	867,6	20,43	867,6	448,25	867,6	271,69	867,6	110,12	867,6	36,9	867,6	16,09	867,6	495,41	867,6	320,78	867,6	144,42	867,6	57,28	867,6	28,66	867,6	-28,38	867,6	0,21	867,6	-20,49	867,6	-17,94	867,6	-0,44	867,6	-8,07	867,6	1,88	867,6	-13,31	867,6	-13,13	867,6	-13,61
868,5	621,38	868,5	371,88	868,5	158,31	868,5	50,83	868,5	19,95	868,5	445,66	868,5	273,24	868,5	114,09	868,5	38,13	868,5	15,02	868,5	495,44	868,5	320,54	868,5	148,12	868,5	58,43	868,5	27,37	868,5	-30,36	868,5	-0,46	868,5	-15,76	868,5	-17,21	868,5	-3,02	868,5	-9,79	868,5	2,67	868,5	-9,49	868,5	-14,21	868,5	-16,33
869,4	623,85	869,4	370,12	869,4	156,05	869,4	51,22	869,4	21,93	869,4	447,36	869,4	273,14	869,4	111,97	869,4	37,71	869,4	15,6	869,4	497,82	869,4	321,47	869,4	145,36	869,4	57,82	869,4	28,83	869,4	-28,15	869,4	-1,91	869,4	-18,72	869,4	-17,32	869,4	0,78	869,4	-8,68	869,4	-2,73	869,4	-10,8	869,4	-14,04	869,4	-16,58
870,3	621,18	870,3	370,66	870,3	158,88	870,3	50,69	870,3	21,07	870,3	444,66	870,3	271,36	870,3	113,43	870,3	36,86	870,3	13,22	870,3	496,32	870,3	317,34	870,3	146,59	870,3	58,4	870,3	23,54	870,3	-30,4	870,3	-2,09	870,3	-18,02	870,3	-18,56	870,3	-4,11	870,3	-8,38	870,3	-2,12	870,3	-11,31	870,3	-14,41	870,3	-15,17
871,2	621,37	871,2	371,2	871,2	156,39	871,2	52,49	871,2	20,66	871,2	448,57	871,2	270,47	871,2	112,01	871,2	38,97	871,2	13,93	871,2	496,49	871,2	320,41	871,2	147,49	871,2	58,69	871,2	25,42	871,2	-27,53	871,2	-2,45	871,2	-13,82	871,2	-17,51	871,2	-0,07	871,2	-8,79	871,2	-2,97	871,2	-9,09	871,2	-15,43	871,2	-12,76
872,1	624,93	872,1	372,36	872,1	156,36	872,1	50,1	872,1	23,23	872,1	449,38	872,1	273,03	872,1	112,54	872,1	35,65	872,1	14,13	872,1	498,76	872,1	319,53	872,1	147,38	872,1	55,08	872,1	27,48	872,1	-28,6	872,1	0,84	872,1	-17,02	872,1	-20,07	872,1	0,06	872,1	-7,12	872,1	0,53	872,1	-10,99	872,1	-14,06	872,1	-13,82
873	621,11	873	373,91	873	154,92	873	50,7	873	19,71	873	446,77	873	275,27	873	112,7	873	38,19	873	12,59	873	497,19	873	320,29	873	149,42	873	55,76	873	27,11	873	-28,67	873	0,31	873	-16,77	873	-20,43	873	-1,02	873	-9,81	873	0,43	873	-10,08	873	-16,13	873	-14,53
873,9	620,75	873,9	371,54	873,9	155,49	873,9	47,66	873,9	21,88	873,9	447,39	873,9	272,35	873,9	110,58	873,9	39,1	873,9	14,4	873,9	495,43	873,9	319,39	873,9	146,67	873,9	58,82	873,9	26,27	873,9	-30,33	873,9	0,09	873,9	-17,26	873,9	-17,26	873,9	1,19	873,9	-7,85	873,9	-0,14	873,9	-12,68	873,9	-15,15	873,9	-15,09
874,8	621,47	874,8	371,36	874,8	156,09	874,8	50,21	874,8	21,67	874,8	446,16	874,8	273,92	874,8	112	874,8	37,47	874,8	14,08	874,8	496,53	874,8	320,83	874,8	146,27	874,8	55,69	874,8	25,92	874,8	-30,03	874,8	0,9	874,8	-17,57	874,8	-19,21	874,8	-1,28	874,8	-10,91	874,8	-0,48	874,8	-9,18	874,8	-15,14	874,8	-17,23
875,7	623,56	875,7	370	875,7	157,26	875,7	47,58	875,7	21,18	875,7	448,56	875,7	271,36	875,7	112,3	875,7	38,12	875,7	15,81	875,7	498,13	875,7	320,16	875,7	147,57	875,7	55,77	875,7	27,91	875,7	-27,99	875,7	0,55	875,7	-17,55	875,7	-17,99	875,7	-0,33	875,7	-9,19	875,7	0,16	875,7	-11,22	875,7	-15,54	875,7	-15,35
876,6	619,29	876,6	372,38	876,6	156,1	876,6	51,66	876,6	23,44	876,6	446,35	876,6	274,75	876,6	112,04	876,6	38,79	876,6	15,88	876,6	495,9	876,6	320,33	876,6	146,73	876,6	58,44	876,6	30,22	876,6	-30,98	876,6	0,61	876,6	-17,45	876,6	-14,99	876,6	2,99	876,6	-9,15	876,6	1,33	876,6	-11,87	876,6	-14,47	876,6	-12,65
877,5	623,7	877,5	373,86	877,5	157,29	877,5	51,39	877,5	21,99	877,5	447,4	877,5	275,02	877,5	111,53	877,5	39,45	877,5	14,43	877,5	497,21	877,5	323,09	877,5	147,99	877,5	59,44	877,5	26,74	877,5	-29,5	877,5	2,46	877,5	-14,56	877,5	-16,51	877,5	-1,03	877,5	-7,41	877,5	2,15	877,5	-10,36	877,5	-15,23	877,5	-14,87
878,4	619,45	878,4	371,51	878,4	154,19	878,4	47,58	878,4	21,24	878,4	446,52	878,4	270,84	878,4	111,96	878,4	35,38	878,4	16,1	878,4	496,5	878,4	319,08	878,4	147,32	878,4	57,41	878,4	24,91	878,4	-30,55	878,4	-2,41	878,4	-18,53	878,4	-20,62	878,4	-2,86	878,4	-9,33	878,4	-0,57	878,4	-13,51	878,4	-16,06	878,4	-15,36
879,3	620,27	879,3	373,04	879,3	157,83	879,3	49,25	879,3	23,34	879,3	446	879,3	275,39	879,3	111,56	879,3	35,54	879,3	15,16	879,3	494,71	879,3	322,88	879,3	147,75	879,3	57,01	879,3	27,31	879,3	-32,05	879,3	1,86	879,3	-16,75	879,3	-20,81	879,3	0,46	879,3	-12,39	879,3	0,71	879,3	-9,3	879,3	-17,67	879,3	-13,8
880,2	624,43	880,2	369,86	880,2	157,58	880,2	49,23	880,2	20,87	880,2	450,43	880,2	270,91	880,2	113,14	880,2	38,89	880,2	14,81	880,2	497,57	880,2	319,22	880,2	146,9	880,2	56,74	880,2	25,96	880,2	-29,25	880,2	-1,62	880,2	-20,05	880,2	-19,44	880,2	-2,2	880,2	-6,44	880,2	-0,73	880,2	-9,54	880,2	-15,81	880,2	-11,83
881,1	623,34	881,1	371,19	881,1	159,69	881,1	52,08	881,1	24,73	881,1	449,68	881,1	273,94	881,1	114,86	881,1	38,37	881,1	16,84	881,1	498,05	881,1	322,05	881,1	151,14	881,1	57,09	881,1	27,63	881,1	-30,21	881,1	-1,04	881,1	-13,45	881,1	-18,3	881,1	1,97	881,1	-10,29	881,1	-0,94	881,1	-7,39	881,1	-14,27	881,1	-13,71
882	620,16	882	370,54	882	157,04	882	48,66	882	20,95	882	446,38	882	272,49	882	113,7	882	36,9	882	11,69	882	499,27	882	321,58	882	148,87	882	57,06	882	25,13	882	-29,24	882	-1,62	882	-20,01	882	-21,09	882	-0,65	882	-9,81	882	-0,26	882	-13,05	882	-17,76	882	-15,9
882,9	622,35	882,9	371,61	882,9	156,82	882,9	49,34	882,9	22,77	882,9	446,94	882,9	271,98	882,9	111,97	882,9	36,07	882,9	15,17	882,9	497,15	882,9	321,27	882,9	145,36	882,9	57,44	882,9	26,45	882,9	-29,74	882,9	-1,5	882,9	-18,55	882,9	-19,22	882,9	0,18	882,9	-8,7	882,9	0,77	882,9	-14,23	882,9	-15,37	882,9	-12,8
883,8	620,71	883,8	370,06	883,8	156,95	883,8	49,77	883,8	22,75	883,8	446,27	883,8	271,73	883,8	112,76	883,8	37,66	883,8	16,24	883,8	497,01	883,8	318,66	883,8	145,45	883,8	56,25	883,8	26,45	883,8	-29,44	883,8	-2,85	883,8	-18,64	883,8	-19,56	883,8	-1,11	883,8	-9,73	883,8	-0,99	883,8	-11,72	883,8	-15,94	883,8	-13,66
884,7	619,84	884,7	370,51	884,7	156,98	884,7	48,01	884,7	17,33	884,7	444,54	884,7	271,29	884,7	112,13	884,7	35,42	884,7	13,99	884,7	495,52	884,7	320,19	884,7	147,51	884,7	55,92	884,7	26,09	884,7	-32,5	884,7	-0,9	884,7	-17,18	884,7	-20,85	884,7	-4,8	884,7	-10,74	884,7	-1,51	884,7	-11,06	884,7	-17,25	884,7	-16,95
885,6	619,98	885,6	370,85	885,6	157,83	885,6	51,31	885,6	21,66	885,6	446,68	885,6	272,2	885,6	115,19	885,6	38,55	885,6	15,43	885,6	497,31	885,6	319,19	885,6	149,38	885,6	57,16	885,6	28,47	885,6	-28,7	885,6	-2,36	885,6	-16,92	885,6	-17,49	885,6	0,49	885,6	-7,75	885,6	-2,38	885,6	-11,65	885,6	-13,77	885,6	-12,5
886,5	620,81	886,5	371,22	886,5	157,92	886,5	46,92	886,5	20,45	886,5	445,84	886,5	270,74	886,5	112,3	886,5	37,07	886,5	13,74	886,5	497,89	886,5	318,57	886,5	149,07	886,5	57,68	886,5	28,69	886,5	-28,66	886,5	0,58	886,5	-17,08	886,5	-18,83	886,5	-1,24	886,5	-8,64	886,5	0,56	886,5	-10,18	886,5	-17,08	886,5	-15,45
887,4	620,7	887,4	371,69	887,4	155,25	887,4	49,8	887,4	22,54	887,4	444,74	887,4	274,21	887,4	110,76	887,4	38,31	887,4	14,81	887,4	493,36	887,4	321,28	887,4	145,12	887,4	59,16	887,4	27,67	887,4	-32,11	887,4	-0,13	887,4	-20,89	887,4	-17,88	887,4	0,37	887,4	-8,85	887,4	1,32	887,4	-13,99	887,4	-16,3	887,4	-14,86
888,3	622,4	888,3	369,47	888,3	157,05	888,3	48,39	888,3	20,76	888,3	448,01	888,3	270,17	888,3	112,67	888,3	36,28	888,3	14,35	888,3	496,92	888,3	318,45	888,3	148,03	888,3	57,05	888,3	26,88	888,3	-27,78	888,3	-1,18	888,3	-16,43	888,3	-18,72	888,3	-0,84	888,3	-7,47	888,3	0,64	888,3	-11,56	888,3	-14,89	888,3	-16,22
889,2	621,99	889,2	373,39	889,2	154,69	889,2	48,65	889,2	20,83	889,2	446,13	889,2	272,72	889,2	109,82	889,2	36,77	889,2	11,86	889,2	494,67	889,2	321,91	889,2	143,63	889,2	58,04	889,2	25,48	889,2	-30,94	889,2	2,05	889,2	-20,02	889,2	-17,75	889,2	-3,38	889,2	-11,54	889,2	-0,68	889,2	-11,07	889,2	-17,12	889,2	-16,12
890,1	621,04	890,1	372,94	890,1	158,53	890,1	49,49	890,1	21,93	890,1	446,62	890,1	273,88	890,1	113,28	890,1	37,59	890,1	17,04	890,1	496,38	890,1	320,3	890,1	148,29	890,1	57,25	890,1	28	890,1	-30,04	890,1	0,22	890,1	-16,38	890,1	-19,2	890,1	0,06	890,1	-9,58	890,1	1,06	890,1	-10,2	890,1	-15,78	890,1	-16,29
891	621,24	891	370,08	891	157,26	891	49,64	891	20,86	891	445,19	891	268,47	891	115,39	891	38,07	891	12,06	891	494,18	891	317,9	891	148,05	891	57,69	891	27,35	891	-31,76	891	-1,49	891	-18,8	891	-18,05	891	-1,99	891	-9,72	891	0,23	891	-10,95	891	-17,16	891	-16,85
891,9	622,27	891,9	372,35	891,9	159,43	891,9	48,54	891,9	21,09	891,9	447,77	891,9	273,69	891,9	111,75	891,9	37,06	891,9	17,09	891,9	497,15	891,9	322,53	891,9	144,85	891,9	57,3	891,9	28,26	891,9	-28,21	891,9	0,9	891,9	-18,59	891,9	-19,79	891,9	0,43	891,9	-7,89	891,9	-0,2	891,9	-12,52	891,9	-16,63	891,9	-15,9
892,8	618,17	892,8	369,92	892,8	156,05	892,8	47,84	892,8	22,65	892,8	442,93	892,8	271,97	892,8	111,91	892,8	35,32	892,8	15,45	892,8	493,29	892,8	318,2	892,8	147,51	892,8	58,17	892,8	25,84	892,8	-34,6	892,8	-3,31	892,8	-18,76	892,8	-18,22	892,8	-0,14	892,8	-11,71	892,8	-1,25	892,8	-11,34	892,8	-15,24	892,8	-15,16
893,7	620,62	893,7	371,48	893,7	158,27	893,7	50,39	893,7	21,4	893,7	444,08	893,7	274,07	893,7	114,39	893,7	38,1	893,7	16,03	893,7	494,94	893,7	322,37	893,7	149,09	893,7	58,27	893,7	27,79	893,7	-30,05	893,7	1,47	893,7	-18,73	893,7	-18,16	893,7	-2,52	893,7	-9,62	893,7	1,08	893,7	-11,67	893,7	-14,01	893,7	-15,49
894,6	621,8	894,6	370,34	894,6	160,43	894,6	48,88	894,6	21,37	894,6	445,87	894,6	272,31	894,6	116	894,6	37,51	894,6	14,79	894,6	497,01	894,6	321,17	894,6	151,02	894,6	58,04	894,6	26,02	894,6	-30,1	894,6	-0,84	894,6	-13,64	894,6	-20,43	894,6	-1,74	894,6	-9,71	894,6	0,09	894,6	-8,76	894,6	-16,08	894,6	-15,75
895,5	622,01	895,5	372,51	895,5	157,02	895,5	51,66	895,5	22,29	895,5	446,68	895,5	273,35	895,5	111,66	895,5	38,1	895,5	14,45	895,5	495,53	895,5	319,36	895,5	147,19	895,5	57,09	895,5	26,39	895,5	-29,65	895,5	-0,82	895,5	-17,15	895,5	-18,25	895,5	-1,86	895,5	-10,53	895,5	-1,94	895,5	-11,41	895,5	-15,94	895,5	-15,45
896,4	623,19	896,4	370,11	896,4	155,01	896,4	47,5	896,4	19,1	896,4	447,73	896,4	270,03	896,4	111	896,4	36,17	896,4	12,73	896,4	494,78	896,4	319,25	896,4	146,77	896,4	57,28	896,4	27,4	896,4	-31,55	896,4	-0,22	896,4	-19,43	896,4	-19,54	896,4	-2,9	896,4	-11,79	896,4	-2,35	896,4	-11,74	896,4	-17,17	896,4	-17,95
897,3	622,54	897,3	371,27	897,3	154,65	897,3	51,06	897,3	20,97	897,3	445,34	897,3	271,5	897,3	112,06	897,3	38,79	897,3	15,24	897,3	496,16	897,3	317,97	897,3	146,48	897,3	55,8	897,3	28,32	897,3	-30,92	897,3	-0,82	897,3	-17,25	897,3	-21,05	897,3	0,41	897,3	-10,68	897,3	-0,69	897,3	-11,45	897,3	-16,95	897,3	-14,69
898,2	620,84	898,2	370,98	898,2	156,54	898,2	50,59	898,2	22,49	898,2	446	898,2	270,79	898,2	111,61	898,2	37,01	898,2	15,52	898,2	494,91	898,2	319,54	898,2	146,33	898,2	58,06	898,2	26,8	898,2	-30,96	898,2	0,72	898,2	-18,84	898,2	-18,83	898,2	-1,1	898,2	-12,95	898,2	0,54	898,2	-10,15	898,2	-17,73	898,2	-14,6
899,1	619,64	899,1	371,17	899,1	155,88	899,1	50,02	899,1	21,4	899,1	444,9	899,1	274,56	899,1	111,47	899,1	37,52	899,1	11,66	899,1	494,09	899,1	319,88	899,1	145,71	899,1	56	899,1	26,94	899,1	-33,11	899,1	-2,72	899,1	-18,26	899,1	-21,13	899,1	1,05	899,1	-11,73	899,1	-1,64	899,1	-11,25	899,1	-16,64	899,1	-12,53
900	621,29	900	370,21	900	158	900	47,92	900	20,54	900	445,44	900	272,17	900	112,63	900	35,61	900	12,94	900	495,74	900	321,81	900	148,63	900	55,54	900	26,18	900	-29,21	900	-1,21	900	-17,09	900	-18,95	900	1,67	900	-7,26	900	-0,74	900	-10,55	900	-15,9	900	-13,45
900,9	622,45	900,9	370,17	900,9	156,09	900,9	48,7	900,9	20,04	900,9	446,81	900,9	273,1	900,9	110,72	900,9	39,63	900,9	14,07	900,9	497,09	900,9	320,58	900,9	146,67	900,9	58,52	900,9	24,32	900,9	-29,69	900,9	-0,91	900,9	-18,94	900,9	-18,33	900,9	-4,77	900,9	-10,58	900,9	-0,81	900,9	-12,03	900,9	-15,89	900,9	-15,87
901,8	624,43	901,8	373,84	901,8	157,7	901,8	48,99	901,8	19,39	901,8	447,86	901,8	273,93	901,8	114,27	901,8	37,84	901,8	13,71	901,8	498,34	901,8	320,39	901,8	148,83	901,8	59,14	901,8	25,28	901,8	-26,52	901,8	0,64	901,8	-16,26	901,8	-16,59	901,8	-0,29	901,8	-8,98	901,8	0,91	901,8	-11,27	901,8	-14,39	901,8	-16,4
902,7	623,55	902,7	371,13	902,7	156,02	902,7	51,5	902,7	20,29	902,7	446,79	902,7	273,69	902,7	111,64	902,7	38,42	902,7	11,84	902,7	496,51	902,7	319,62	902,7	145,59	902,7	58,45	902,7	26,91	902,7	-28,88	902,7	0,74	902,7	-20,18	902,7	-15,9	902,7	-2,48	902,7	-9,62	902,7	-1,61	902,7	-13,31	902,7	-14,41	902,7	-15,2
903,6	619,66	903,6	371,53	903,6	154,55	903,6	51,09	903,6	19,81	903,6	443,48	903,6	271,13	903,6	109	903,6	41,16	903,6	15,14	903,6	495,2	903,6	319,48	903,6	143,45	903,6	58,69	903,6	26,56	903,6	-32,3	903,6	0,53	903,6	-17,77	903,6	-18,48	903,6	-0,91	903,6	-12,6	903,6	-0,97	903,6	-11,79	903,6	-14,33	903,6	-13,95
904,5	621,3	904,5	373,13	904,5	157,52	904,5	49,97	904,5	21,94	904,5	445,42	904,5	273,38	904,5	112,88	904,5	36,15	904,5	14,93	904,5	496,38	904,5	318,95	904,5	147,02	904,5	55,64	904,5	27,17	904,5	-29,01	904,5	0,21	904,5	-18,77	904,5	-18,54	904,5	0,34	904,5	-10,55	904,5	-0,51	904,5	-12,57	904,5	-16,06	904,5	-12,97
905,4	620,05	905,4	369,6	905,4	155,59	905,4	48,22	905,4	26,42	905,4	445,55	905,4	271,35	905,4	112,53	905,4	35,52	905,4	19,15	905,4	496,75	905,4	318,55	905,4	147,68	905,4	58,5	905,4	31,93	905,4	-29,23	905,4	-2,12	905,4	-16,9	905,4	-18,96	905,4	2,36	905,4	-9,8	905,4	-1,29	905,4	-11,4	905,4	-17,4	905,4	-12,85
906,3	621,38	906,3	368,87	906,3	154,98	906,3	52,65	906,3	18,81	906,3	446,07	906,3	271,79	906,3	111,21	906,3	41,6	906,3	11,1	906,3	496,73	906,3	319,2	906,3	146,41	906,3	59,13	906,3	26,09	906,3	-29,38	906,3	0,71	906,3	-19,27	906,3	-16,82	906,3	-2,03	906,3	-9,55	906,3	-0,92	906,3	-11,96	906,3	-13,33	906,3	-15,05
907,2	621,33	907,2	370,13	907,2	155,49	907,2	52,05	907,2	25,38	907,2	446,39	907,2	270,14	907,2	110,54	907,2	39,17	907,2	20,18	907,2	496,13	907,2	319,51	907,2	145,45	907,2	59,6	907,2	31,67	907,2	-31,04	907,2	-0,19	907,2	-19,43	907,2	-14,69	907,2	0,96	907,2	-11,35	907,2	-1,86	907,2	-10,1	907,2	-13,83	907,2	-11,98
908,1	618,57	908,1	374,16	908,1	155,61	908,1	50,19	908,1	22,1	908,1	443,54	908,1	276,13	908,1	112,14	908,1	39,4	908,1	16,82	908,1	493,74	908,1	321,01	908,1	146,27	908,1	57,52	908,1	27,66	908,1	-31,55	908,1	-0,59	908,1	-17,83	908,1	-17,97	908,1	-2,91	908,1	-11,95	908,1	1,56	908,1	-12,61	908,1	-15,8	908,1	-16,29
909	619,99	909	373,35	909	156,43	909	48,87	909	20,73	909	444,6	909	272,72	909	111,44	909	36,39	909	14,07	909	495,5	909	321,36	909	148,71	909	58,03	909	27,82	909	-30,04	909	-0,67	909	-17,31	909	-16,59	909	-1,48	909	-10,49	909	-1,21	909	-11,79	909	-16,72	909	-15,07
909,9	621,31	909,9	373,49	909,9	159,46	909,9	53,18	909,9	23,45	909,9	443,84	909,9	272,16	909,9	114,25	909,9	41,02	909,9	17	909,9	495,86	909,9	319,97	909,9	147,24	909,9	58	909,9	29,71	909,9	-31,67	909,9	0,56	909,9	-17,83	909,9	-18,27	909,9	0,99	909,9	-10,61	909,9	-0,13	909,9	-10,9	909,9	-16,75	909,9	-13,17
910,8	620,02	910,8	370,89	910,8	157,71	910,8	49,2	910,8	22,84	910,8	443,09	910,8	273,19	910,8	110,01	910,8	36,27	910,8	17,45	910,8	494,67	910,8	322,17	910,8	147,38	910,8	56,32	910,8	29,2	910,8	-30,19	910,8	2,11	910,8	-18,34	910,8	-19,28	910,8	0,29	910,8	-11	910,8	0,84	910,8	-11,31	910,8	-16,11	910,8	-13,94
911,7	622,12	911,7	371,65	911,7	156,37	911,7	51,91	911,7	19,67	911,7	444,71	911,7	270,83	911,7	113,62	911,7	38,38	911,7	13,8	911,7	493,5	911,7	317,22	911,7	148,55	911,7	58,22	911,7	26,01	911,7	-31,42	911,7	-2,39	911,7	-16,7	911,7	-15,88	911,7	-1,58	911,7	-11,6	911,7	-0,96	911,7	-11,96	911,7	-13,99	911,7	-15,14
912,6	620,89	912,6	371,46	912,6	154,96	912,6	47,73	912,6	22,9	912,6	445,41	912,6	272,98	912,6	111,21	912,6	38,3	912,6	12,59	912,6	495,61	912,6	320,07	912,6	146,08	912,6	58,36	912,6	24,99	912,6	-29,53	912,6	1,7	912,6	-17,72	912,6	-18,59	912,6	-2,52	912,6	-11,07	912,6	0,66	912,6	-12,77	912,6	-14,42	912,6	-17,62
913,5	620,09	913,5	372,94	913,5	157,56	913,5	50,69	913,5	22,72	913,5	442,02	913,5	273,89	913,5	114,2	913,5	41,59	913,5	14,13	913,5	494,16	913,5	320,27	913,5	146,82	913,5	60,74	913,5	27,72	913,5	-30,97	913,5	-1,11	913,5	-17,59	913,5	-16,78	913,5	-0,79	913,5	-8,41	913,5	0,66	913,5	-9,54	913,5	-15,1	913,5	-15,3
914,4	618,77	914,4	372,07	914,4	158,62	914,4	48,9	914,4	22,04	914,4	443,18	914,4	271,84	914,4	113,31	914,4	37,82	914,4	14,91	914,4	492,61	914,4	319,96	914,4	148,47	914,4	57,12	914,4	26,59	914,4	-33,46	914,4	-0,25	914,4	-15,87	914,4	-19,78	914,4	-1,69	914,4	-12,26	914,4	-1,77	914,4	-11,18	914,4	-16,49	914,4	-14,79
915,3	624,21	915,3	371,6	915,3	157,3	915,3	49,25	915,3	24,38	915,3	446,53	915,3	272,94	915,3	111,64	915,3	40,25	915,3	16,38	915,3	495,8	915,3	318,95	915,3	147,68	915,3	58,87	915,3	24,96	915,3	-29,95	915,3	-0,51	915,3	-18,21	915,3	-16,98	915,3	1,12	915,3	-10,18	915,3	-1,91	915,3	-12,69	915,3	-15,98	915,3	-11,89
916,2	621,55	916,2	373,62	916,2	158,17	916,2	51,22	916,2	20,8	916,2	445,94	916,2	273,27	916,2	112,03	916,2	40,69	916,2	14,02	916,2	494,64	916,2	321,23	916,2	148,59	916,2	57,95	916,2	27,09	916,2	-33,36	916,2	0,04	916,2	-16,79	916,2	-16,22	916,2	-1,77	916,2	-11,44	916,2	-0,19	916,2	-12,88	916,2	-16,06	916,2	-16,05
917,1	620,86	917,1	369,64	917,1	157,49	917,1	50,61	917,1	22,78	917,1	445,44	917,1	272,81	917,1	111,47	917,1	37,24	917,1	14,8	917,1	493,36	917,1	319,23	917,1	146,75	917,1	57,76	917,1	27,97	917,1	-32,42	917,1	-1,24	917,1	-18,43	917,1	-18,35	917,1	-0,12	917,1	-10,83	917,1	-0,27	917,1	-11,93	917,1	-15,52	917,1	-13,15
918	620,07	918	369,53	918	155,87	918	46,88	918	20,27	918	444,44	918	270,65	918	111,02	918	36,26	918	13,68	918	494,71	918	318,71	918	146,78	918	54,64	918	25,88	918	-32,09	918	-1,97	918	-17,72	918	-21,87	918	-2,07	918	-12,09	918	0,17	918	-12,23	918	-15,4	918	-18
918,9	620,88	918,9	373,25	918,9	157,58	918,9	49,2	918,9	21,15	918,9	444,78	918,9	274,04	918,9	113,23	918,9	38,14	918,9	15,29	918,9	495,18	918,9	319,98	918,9	147,75	918,9	57,77	918,9	27,82	918,9	-31,67	918,9	-1,58	918,9	-17,13	918,9	-18,59	918,9	0,63	918,9	-11,07	918,9	-0,64	918,9	-9,16	918,9	-16,67	918,9	-15,04
919,8	621,23	919,8	371,25	919,8	158,98	919,8	48,85	919,8	23,24	919,8	445,23	919,8	271,95	919,8	111,56	919,8	38,23	919,8	14,31	919,8	496,43	919,8	319,38	919,8	147,27	919,8	57,86	919,8	26,69	919,8	-31,55	919,8	-1,1	919,8	-16,92	919,8	-18,17	919,8	-0,44	919,8	-11,26	919,8	-1,21	919,8	-12,57	919,8	-16,7	919,8	-15,68
920,7	620,67	920,7	369,24	920,7	153,8	920,7	51,77	920,7	22,1	920,7	444,44	920,7	270,16	920,7	109,9	920,7	40,66	920,7	14,6	920,7	494,7	920,7	318,13	920,7	145,24	920,7	60,22	920,7	28,92	920,7	-31,89	920,7	-2,67	920,7	-19,26	920,7	-16,34	920,7	-1,79	920,7	-10,57	920,7	-3,68	920,7	-14,03	920,7	-14,93	920,7	-15,7
921,6	618,6	921,6	371,29	921,6	157,2	921,6	49,91	921,6	21,69	921,6	445,84	921,6	272,03	921,6	111,07	921,6	37,93	921,6	13,29	921,6	494,65	921,6	321,28	921,6	148,23	921,6	57,44	921,6	25,68	921,6	-33,02	921,6	-0,67	921,6	-19,03	921,6	-18,74	921,6	-2,32	921,6	-11,52	921,6	-1,01	921,6	-12,58	921,6	-16,27	921,6	-15,71
922,5	623,93	922,5	371,1	922,5	158,12	922,5	49,34	922,5	20,67	922,5	445,85	922,5	272,13	922,5	113,41	922,5	37,55	922,5	15,66	922,5	496,35	922,5	320,67	922,5	146,43	922,5	56,89	922,5	28,19	922,5	-29,9	922,5	-1,22	922,5	-19,26	922,5	-17,66	922,5	-0,01	922,5	-10,61	922,5	-1	922,5	-12,24	922,5	-16,35	922,5	-13,69
923,4	621,93	923,4	374,07	923,4	155,47	923,4	48,5	923,4	21,98	923,4	445,17	923,4	273,04	923,4	110,44	923,4	39,42	923,4	17,46	923,4	494,2	923,4	320,39	923,4	147,12	923,4	58,36	923,4	26,46	923,4	-29,91	923,4	-0,04	923,4	-17,93	923,4	-17,47	923,4	-0,58	923,4	-9,22	923,4	-0,74	923,4	-11,46	923,4	-15,75	923,4	-14,87
924,3	621,94	924,3	370,5	924,3	156,38	924,3	49,88	924,3	22,23	924,3	445,83	924,3	272,06	924,3	111,87	924,3	38,65	924,3	14,81	924,3	495,67	924,3	318,41	924,3	146,66	924,3	58,52	924,3	27,38	924,3	-31,52	924,3	-3,4	924,3	-17,8	924,3	-15,96	924,3	-2,45	924,3	-12,82	924,3	-2,92	924,3	-10,06	924,3	-14,55	924,3	-15,08
925,2	620,8	925,2	371,97	925,2	156,09	925,2	51,67	925,2	19,92	925,2	444,15	925,2	272,92	925,2	111,25	925,2	38,26	925,2	12,55	925,2	493,31	925,2	319,54	925,2	146,55	925,2	57,45	925,2	27,83	925,2	-31,58	925,2	-1,07	925,2	-17,56	925,2	-18,78	925,2	0,75	925,2	-12,3	925,2	-3,06	925,2	-12,78	925,2	-17,03	925,2	-15,05
926,1	623,47	926,1	371,05	926,1	155,5	926,1	49,64	926,1	23,7	926,1	449,05	926,1	271,72	926,1	112,92	926,1	36,23	926,1	16,4	926,1	497,04	926,1	320,88	926,1	147,58	926,1	57,65	926,1	29,02	926,1	-28,98	926,1	0,07	926,1	-18	926,1	-18,73	926,1	1,36	926,1	-9,86	926,1	-1,28	926,1	-11,66	926,1	-16,76	926,1	-11,85
927	619,78	927	373,77	927	155,4	927	49,78	927	21,93	927	443,37	927	275,76	927	111,41	927	37,68	927	16,49	927	494,51	927	321,72	927	149,23	927	56,75	927	31,71	927	-32,38	927	-1,45	927	-16,7	927	-18,56	927	3,57	927	-11,01	927	-2,08	927	-13,86	927	-16,01	927	-11,9
927,9	620,85	927,9	371,31	927,9	157,35	927,9	52,02	927,9	22,83	927,9	445,19	927,9	272,34	927,9	114	927,9	39,16	927,9	14,48	927,9	495,27	927,9	320,87	927,9	146,48	927,9	58,59	927,9	26,48	927,9	-31,29	927,9	0,41	927,9	-19,05	927,9	-16,99	927,9	0,33	927,9	-12,06	927,9	-1,69	927,9	-14,24	927,9	-15,01	927,9	-13,81
928,8	619,15	928,8	374,77	928,8	158,43	928,8	47,92	928,8	21,1	928,8	444,78	928,8	276,37	928,8	111,16	928,8	35,75	928,8	15,19	928,8	494,7	928,8	324,88	928,8	148,54	928,8	57,04	928,8	24,42	928,8	-32,82	928,8	2,85	928,8	-16,72	928,8	-15,93	928,8	-2,81	928,8	-12,13	928,8	0,1	928,8	-11,57	928,8	-13,89	928,8	-17,59
929,7	623,67	929,7	372,91	929,7	156,14	929,7	48,49	929,7	21,96	929,7	446,46	929,7	272,52	929,7	112,04	929,7	38,03	929,7	13,69	929,7	494,54	929,7	319,86	929,7	145,13	929,7	58,61	929,7	26,52	929,7	-29,35	929,7	0,06	929,7	-19,11	929,7	-18,32	929,7	-0,47	929,7	-10,4	929,7	-1,78	929,7	-11,33	929,7	-17,51	929,7	-15,59
930,6	621,73	930,6	370,41	930,6	154,49	930,6	49,52	930,6	16,19	930,6	444,19	930,6	271,25	930,6	108,21	930,6	36,76	930,6	11,32	930,6	494,77	930,6	318,01	930,6	144,6	930,6	57,93	930,6	24,51	930,6	-31,64	930,6	-1,07	930,6	-17,32	930,6	-19,92	930,6	-2,72	930,6	-9,66	930,6	-1,94	930,6	-11,08	930,6	-16,28	930,6	-15,45
931,5	621,11	931,5	373,79	931,5	156,63	931,5	50,67	931,5	17,91	931,5	447,89	931,5	273,69	931,5	110,61	931,5	36,52	931,5	10,81	931,5	496,05	931,5	322,74	931,5	146,77	931,5	56,42	931,5	23,74	931,5	-30,53	931,5	2,11	931,5	-17,51	931,5	-19,38	931,5	-6,07	931,5	-10,79	931,5	0,01	931,5	-11,41	931,5	-17,53	931,5	-17,54
932,4	623,35	932,4	368,41	932,4	155,89	932,4	50,32	932,4	19,94	932,4	445,9	932,4	269,71	932,4	111,16	932,4	38,03	932,4	13,3	932,4	496,91	932,4	317,98	932,4	143,17	932,4	56,82	932,4	26,98	932,4	-30,43	932,4	-4,15	932,4	-20,07	932,4	-17,71	932,4	-2,08	932,4	-11,49	932,4	-3,55	932,4	-14,67	932,4	-16,46	932,4	-16,58
933,3	619,66	933,3	371,82	933,3	155,07	933,3	49,14	933,3	19	933,3	443,06	933,3	272,35	933,3	110,27	933,3	38,15	933,3	11,53	933,3	494,96	933,3	320,38	933,3	146,83	933,3	55,82	933,3	21,44	933,3	-32,26	933,3	0,23	933,3	-17,58	933,3	-20,4	933,3	-3,91	933,3	-11,49	933,3	1,42	933,3	-12,94	933,3	-17,16	933,3	-17,97
934,2	617,51	934,2	370,23	934,2	157,59	934,2	50,12	934,2	19,51	934,2	443,18	934,2	271,3	934,2	112,41	934,2	38,52	934,2	12,44	934,2	493,98	934,2	319,88	934,2	147,7	934,2	59,23	934,2	26,34	934,2	-33,43	934,2	-1,57	934,2	-18,27	934,2	-19,63	934,2	-1,89	934,2	-13,8	934,2	-1,1	934,2	-11,44	934,2	-15,69	934,2	-16,25
935,1	622,64	935,1	369,16	935,1	154,27	935,1	49,74	935,1	21,46	935,1	446,54	935,1	268,93	935,1	110,26	935,1	34,54	935,1	13,79	935,1	496,07	935,1	318,1	935,1	145,73	935,1	57,49	935,1	26,45	935,1	-30,59	935,1	-3,42	935,1	-19,46	935,1	-17,79	935,1	-1,09	935,1	-10,76	935,1	-2,93	935,1	-11,82	935,1	-18,04	935,1	-16,28
936	621,75	936	366,8	936	158,5	936	51,83	936	20,66	936	446,22	936	269,16	936	112,09	936	38,26	936	15,02	936	495,61	936	317,83	936	146,74	936	59,38	936	27,71	936	-33,87	936	-4,5	936	-16,8	936	-16,09	936	0,39	936	-9,96	936	-2,01	936	-10,65	936	-14,8	936	-14,93
936,9	621,87	936,9	372,52	936,9	154,13	936,9	48,02	936,9	20,59	936,9	444,82	936,9	272,26	936,9	107,42	936,9	35,93	936,9	15,92	936,9	494,54	936,9	319,11	936,9	142,69	936,9	56,44	936,9	26,8	936,9	-30,63	936,9	-1,68	936,9	-20,33	936,9	-18,92	936,9	-1,51	936,9	-11,04	936,9	-1,21	936,9	-13,69	936,9	-16,76	936,9	-17,56
937,8	620,72	937,8	369,72	937,8	155,73	937,8	49,08	937,8	23,91	937,8	444,41	937,8	268,14	937,8	112,02	937,8	36,21	937,8	14,84	937,8	494,45	937,8	317,96	937,8	144,91	937,8	56,22	937,8	27,76	937,8	-31,96	937,8	-3,49	937,8	-19,32	937,8	-21,02	937,8	0,48	937,8	-13,42	937,8	-3,16	937,8	-13,81	937,8	-15,73	937,8	-15,08
938,7	620,33	938,7	369,38	938,7	158,03	938,7	49,02	938,7	21,92	938,7	445,1	938,7	271,48	938,7	110,11	938,7	34,56	938,7	15,05	938,7	493,97	938,7	320,49	938,7	145,7	938,7	55,23	938,7	27,75	938,7	-30,56	938,7	-2,66	938,7	-18,46	938,7	-19,89	938,7	-1,07	938,7	-12,55	938,7	-0,57	938,7	-13,3	938,7	-18,26	938,7	-14,39
939,6	621,04	939,6	371,38	939,6	159,29	939,6	53,26	939,6	18,96	939,6	444,37	939,6	270,26	939,6	112,63	939,6	38,38	939,6	11,16	939,6	496,61	939,6	317,91	939,6	146,16	939,6	56,45	939,6	25,42	939,6	-30,51	939,6	-1,5	939,6	-18,12	939,6	-19,05	939,6	-1,44	939,6	-12,5	939,6	-1,72	939,6	-12,95	939,6	-15,79	939,6	-14,2
940,5	621,19	940,5	369,07	940,5	155,76	940,5	50,33	940,5	19,69	940,5	445,57	940,5	271,03	940,5	111,32	940,5	38,55	940,5	13,46	940,5	495,45	940,5	318,87	940,5	145,35	940,5	58,33	940,5	25,58	940,5	-30,08	940,5	-4,32	940,5	-18,56	940,5	-17,02	940,5	-1,55	940,5	-11,08	940,5	-3,86	940,5	-12,04	940,5	-14,53	940,5	-17,21
941,4	622,05	941,4	371,54	941,4	155,14	941,4	51,6	941,4	21	941,4	444,89	941,4	270,86	941,4	110,52	941,4	38,31	941,4	12,76	941,4	492,92	941,4	320,04	941,4	144,48	941,4	55,52	941,4	26,46	941,4	-31,73	941,4	-1,32	941,4	-18,63	941,4	-19,03	941,4	-0,72	941,4	-11,43	941,4	-1,15	941,4	-13,55	941,4	-16,53	941,4	-16,17
942,3	623,24	942,3	369,63	942,3	155,15	942,3	51,44	942,3	22,49	942,3	446,85	942,3	270,87	942,3	109,59	942,3	37,95	942,3	13,71	942,3	495,64	942,3	319,02	942,3	146,64	942,3	57,84	942,3	27,11	942,3	-31,45	942,3	-2,2	942,3	-18,43	942,3	-18,65	942,3	-0,15	942,3	-10,41	942,3	-3,38	942,3	-12,88	942,3	-16,26	942,3	-15,56
943,2	620,77	943,2	369,6	943,2	156,89	943,2	48,02	943,2	22,89	943,2	444,47	943,2	272,02	943,2	113,55	943,2	37,37	943,2	15,99	943,2	494,61	943,2	320,54	943,2	146,51	943,2	58,07	943,2	26,15	943,2	-31,75	943,2	0,06	943,2	-21,09	943,2	-20,02	943,2	-2	943,2	-14,02	943,2	-2,67	943,2	-15,62	943,2	-16,65	943,2	-17,08
944,1	623,4	944,1	371,22	944,1	156,31	944,1	50,07	944,1	24,37	944,1	445,92	944,1	270,16	944,1	109,59	944,1	38	944,1	14,65	944,1	498,22	944,1	319,18	944,1	143,88	944,1	57,87	944,1	29,45	944,1	-29,01	944,1	-1,55	944,1	-18,97	944,1	-18,15	944,1	2,04	944,1	-11,08	944,1	-1,7	944,1	-12,89	944,1	-17,65	944,1	-14,17
945	618,73	945	371,2	945	155,96	945	52,34	945	18,1	945	443,27	945	272,19	945	111,55	945	41,87	945	11,26	945	491,17	945	319,77	945	147,14	945	59,33	945	23,07	945	-32,5	945	-1,33	945	-17,15	945	-16,28	945	-6,21	945	-12,04	945	-2,72	945	-9,92	945	-14,81	945	-17,54
945,9	619,51	945,9	371,34	945,9	156,65	945,9	48,76	945,9	20,35	945,9	442,01	945,9	272,41	945,9	112,43	945,9	35,7	945,9	12,48	945,9	493,77	945,9	319,61	945,9	146,66	945,9	55,63	945,9	25,81	945,9	-34,22	945,9	-1,35	945,9	-16,96	945,9	-21,05	945,9	-0,84	945,9	-15,84	945,9	-2,1	945,9	-12,24	945,9	-17,59	945,9	-15,56
946,8	622,4	946,8	369,79	946,8	157,39	946,8	50,66	946,8	18,81	946,8	445,55	946,8	270,42	946,8	113,6	946,8	37,96	946,8	10,87	946,8	496,08	946,8	320,03	946,8	148,16	946,8	55,32	946,8	24,39	946,8	-30,69	946,8	-1,56	946,8	-17,39	946,8	-19,53	946,8	-5,82	946,8	-11,15	946,8	-2,06	946,8	-10,98	946,8	-18,3	946,8	-17,86
947,7	621,3	947,7	371,35	947,7	154,47	947,7	49,84	947,7	16,45	947,7	442,58	947,7	272,14	947,7	108,94	947,7	36,83	947,7	12,61	947,7	493,67	947,7	320,3	947,7	143,91	947,7	57,76	947,7	24	947,7	-31,81	947,7	-0,59	947,7	-21,14	947,7	-17,2	947,7	-2,22	947,7	-12,02	947,7	-2,04	947,7	-14,44	947,7	-15,31	947,7	-16,96
948,6	619,77	948,6	371,8	948,6	155,79	948,6	49,32	948,6	21,95	948,6	442,11	948,6	270,22	948,6	111,1	948,6	37,96	948,6	14,19	948,6	492	948,6	318,5	948,6	145,5	948,6	57,97	948,6	26,6	948,6	-32,56	948,6	-3,39	948,6	-18,99	948,6	-18,03	948,6	2,09	948,6	-14,86	948,6	-2,36	948,6	-13,75	948,6	-15,54	948,6	-13,96
949,5	623,08	949,5	371,12	949,5	158,32	949,5	47,26	949,5	21,52	949,5	445,49	949,5	273,2	949,5	114,21	949,5	34,57	949,5	16,83	949,5	495,13	949,5	318,95	949,5	147,28	949,5	54,65	949,5	28,18	949,5	-30,53	949,5	-3,01	949,5	-15,46	949,5	-21,91	949,5	0,04	949,5	-11,97	949,5	-1,84	949,5	-10,98	949,5	-19,38	949,5	-14,78
950,4	620,39	950,4	373,13	950,4	155,36	950,4	49,42	950,4	22,02	950,4	442,29	950,4	272,9	950,4	111,53	950,4	38,26	950,4	14,29	950,4	493,61	950,4	319,46	950,4	146,2	950,4	59,26	950,4	25,82	950,4	-31,96	950,4	-0,59	950,4	-18,04	950,4	-17,29	950,4	-1,41	950,4	-11,12	950,4	-0,71	950,4	-13,35	950,4	-15,79	950,4	-13,66
951,3	620,84	951,3	370,45	951,3	155,79	951,3	47,53	951,3	22,37	951,3	445,28	951,3	270,11	951,3	112,43	951,3	35,9	951,3	14	951,3	497,14	951,3	320,04	951,3	146,42	951,3	57,08	951,3	27,11	951,3	-29,93	951,3	-2,41	951,3	-19,75	951,3	-17,28	951,3	-0,16	951,3	-11,86	951,3	-3,9	951,3	-12,94	951,3	-16,88	951,3	-15,49
952,2	621,27	952,2	368,98	952,2	155,98	952,2	51,38	952,2	19,06	952,2	444,94	952,2	270,4	952,2	111,84	952,2	40,31	952,2	13,59	952,2	495,11	952,2	319,84	952,2	145,69	952,2	58,6	952,2	26,73	952,2	-30,86	952,2	-0,81	952,2	-17,64	952,2	-17,35	952,2	-1,46	952,2	-12,83	952,2	-2,32	952,2	-12,23	952,2	-15,48	952,2	-16,11
953,1	623,38	953,1	371,75	953,1	156,12	953,1	50,98	953,1	19,22	953,1	446,11	953,1	271,41	953,1	111,46	953,1	39,02	953,1	15,82	953,1	496,33	953,1	317,4	953,1	146,12	953,1	59,67	953,1	26,54	953,1	-30,04	953,1	-3,03	953,1	-18,61	953,1	-18,22	953,1	-1,04	953,1	-10,33	953,1	-2,17	953,1	-12,41	953,1	-16,11	953,1	-14,59
954	621,62	954	371,9	954	160,45	954	46,3	954	19,04	954	445,93	954	272,29	954	114,19	954	35,7	954	16,35	954	496,16	954	319,31	954	150,66	954	57,33	954	29,66	954	-29,57	954	-1,44	954	-15,08	954	-19,32	954	0,73	954	-12,12	954	-2,19	954	-11,84	954	-15,93	954	-13,94
954,9	620,73	954,9	372,85	954,9	154,83	954,9	49,51	954,9	21,18	954,9	443,99	954,9	274,08	954,9	109,45	954,9	38,82	954,9	11,86	954,9	493,51	954,9	321,35	954,9	143,85	954,9	56,85	954,9	24,2	954,9	-33,55	954,9	1,81	954,9	-20,79	954,9	-18,69	954,9	-1,97	954,9	-13,8	954,9	0,08	954,9	-14,58	954,9	-17,01	954,9	-16,09
[truncated: 2,972 more rows]
